# Supplementary material for: Designing highly multiplex PCR primer sets with Simulated Annealing Design using Dimer Likelihood Estimation (SADDLE)
Source: Nat Commun. 2022 Apr 11;13:1881. doi: 10.1038/s41467-022-29500-4 (PMC9001684; doi:10.1038/s41467-022-29500-4)
Supplement: Supplementary file 5 — Dataset 1 [file 41467_2022_29500_MOESM5_ESM.xlsx]

## Sheet: 96plex PS1
T1-fP1-0	gagatggaacgcacggacat	T1-rP1-0	cgtcaggctgtatttcttccac
T2-fP2-0	tgactgaatacatgccatacggg	T2-rP2-0	ctccattgcagaagaaatctgagtg
T3-fP3-0	cgctggaggggtggtg	T3-rP3-0	gcatgaccgtctggtatatctct
T4-fP4-0	ccaggccagctgggct	T4-rP4-0	tgtgcagccaaccctcc
T5-fP5-0	cgagctcatcctcatggaagaga	T5-rP5-0	tggggtccttcttaagcagc
T6-fP6-0	actactaggtaaaggcacttttggg	T6-rP6-0	cttctttcttcagaatcttcatagcatagta
T7-fP7-0	acgtgaatatggcattctctcagt	T7-rP7-0	caggagccgtacgttggg
T8-fP8-0	gggggccagagagcaaac	T8-rP8-0	cttcttcctcctcgtcatcatcat
T9-fP9-0	tgccaccaagcagaagtaaaac	T9-rP9-0	gcttaggtccactctctctctttt
T10-fP10-0	tcccggcgccagtttg	T10-rP10-0	gtctcttgctgctgctgc
T11-fP11-0	caagattgagcggagtgcct	T11-rP11-0	ccctggtggcttgggc
T12-fP12-0	gctgcgtctgtgtgtccaat	T12-rP12-0	ggatcagcttgcccaggatg
T13-fP13-0	caacagccagtgcaaccatt	T13-rP13-0	tcctcctcctccgctgc
T14-fP14-0	gtgattttgagaaatctttcctttgagg	T14-rP14-0	gccttaaagaaataaaatgactatgtgcaga
T15-fP15-0	cccctggaaagtgtacgtcag	T15-rP15-0	cctctctcctagctctggaca
T16-fP16-0	gtcagactgtacttccatacttgattc	T16-rP16-0	cctgaacatgtgtagaaagcagatttc
T17-fP17-0	ctttgcagttgatgagtatgcaaaatt	T17-rP17-0	tgccaaagtaagagttcttgcct
T18-fP18-0	ggcggggaaagatgataaaggaa	T18-rP18-0	tctttttagaaattatagagctcttagctgatt
T19-fP19-0	gaggcagtgggctttgga	T19-rP19-0	ctttaagagccagaataaacttgctttg
T20-fP20-0	gcctccctctgcccttcaat	T20-rP20-0	gggaacagttagggatcccttc
T21-fP21-0	ggcacgggaagcacgtac	T21-rP21-0	cctgctccttgggccg
T22-fP22-0	ccaggaccggccaagttt	T22-rP22-0	ccaccctcatccatgttgacatag
T23-fP23-0	ctgagaagcagaatggccttagt	T23-rP23-0	cagcccatccagctcaaaga
T24-fP24-0	agaaggtctgcaaaaattatcttacatcta	T24-rP24-0	cttagaaatgggactggaaagtctattg
T25-fP25-0	gctgggagaacagggtacgata	T25-rP25-0	gcggcgcccacatctc
T26-fP26-0	gtaaactggggtcgcattgtg	T26-rP26-0	ggtaagtggccatccaagct
T27-fP27-0	cggctcagctgcatgtga	T27-rP27-0	ccccaaagacaaagaaggctaca
T28-fP28-0	agcagagatggtttctgccat	T28-rP28-0	gaccccgataggccatgatg
T29-fP29-0	ccggaagacagcggttcaa	T29-rP29-0	accactttagaagacaagtctagtgg
T30-fP30-0	ctcgaggatctttcaggccc	T30-rP30-0	ggcaggggtcagcagct
T31-fP31-0	tcttcaccagattctttaagtaccatca	T31-rP31-0	agtgactttggggtggtgtaac
T32-fP32-0	gtcatcagaatgcaagataaaaatccatac	T32-rP32-0	ccctgttgttgatgtttgaataaggta
T33-fP33-0	gaagaaagtgaacttgatgctcagtat	T33-rP33-0	agagaatgttgcacattcctcttct
T34-fP34-0	tgaagtggaaccaaatgatactgatc	T34-rP34-0	aaagacggtacaacttccttgga
T35-fP35-0	agcacaaaaggaaagaggaagtg	T35-rP35-0	gctgttgctgctattatttttcttcgt
T36-fP36-0	ttttgcccttcactgataaatgtgaa	T36-rP36-0	gggtggcatcaatctttaatgatgaaata
T37-fP37-0	gcttctcccaagtgaactcacac	T37-rP37-0	cctcctgctggtgaggc
T38-fP38-0	gcagcgccccatcttcat	T38-rP38-0	tctctagcagctgctgagtct
T39-fP39-0	ccattcaggcctctgagaagac	T39-rP39-0	gggggatccactatcatatgttctac
T40-fP40-0	ttccactcccgagatgaagc	T40-rP40-0	cgtcgttcttctcctccagct
T41-fP41-0	gcctttgaagaggctcggag	T41-rP41-0	gccagcagctgtgaaactctc
T42-fP42-0	agaaggtcagggctgtcct	T42-rP42-0	gctgccactccctctagga
T43-fP43-0	ggcccagcagaacatgga	T43-rP43-0	acgtcccgcacgtcg
T44-fP44-0	gcagaacctgctcaccatcg	T44-rP44-0	ccattctgcgcatgtagggtt
T45-fP45-0	ggcccagccagaccag	T45-rP45-0	agcggcccctcctctg
T46-fP46-0	ccagtgggctcctcaccc	T46-rP46-0	caggcgcgcaactgtc
T47-fP47-0	cctgaaggttcagcatagtagct	T47-rP47-0	gcaatttcacatctgtgatctgaagtg
T48-fP48-0	ccctgtggatgcacaaggt	T48-rP48-0	gttggcgttgttgctgctatt
T49-fP49-0	ctctcgccaccctcacc	T49-rP49-0	ggtagacctccgaggtgttg
T50-fP50-0	ttgtctgaagctatgtcagtggaa	T50-rP50-0	ggcagttatgtcatcatctagatcag
T51-fP51-0	aggtcataaacatcattgatgcagac	T51-rP51-0	gttgtactgaatggtccagttgg
T52-fP52-0	gatgaaaacccaagagccagc	T52-rP52-0	tgcctcctcctgtggca
T53-fP53-0	ttggtgtcggtgcctatgg	T53-rP53-0	ctccacctcctcctccattg
T54-fP54-0	cgctgaccagcagtacga	T54-rP54-0	cgcacgcgcttcaacg
T55-fP55-0	gcttctaaagcaaacaagaagcca	T55-rP55-0	atctctgtgcaacacccagtta
T56-fP56-0	gacttcgcctgggagcg	T56-rP56-0	gcctgcctcctcccaac
T57-fP57-0	gcagagacatggaagaggcg	T57-rP57-0	caagctgcccttctccacc
T58-fP58-0	ggcggagctgctgct	T58-rP58-0	tgtccaggaagccctccc
T59-fP59-0	cgtggcggagctgct	T59-rP59-0	tgtccaggaagccctccc
T60-fP60-0	gagactgctacttagaggtgctaa	T60-rP60-0	gcttgaaactccagcaaagtctg
T61-fP61-0	aacgagtaccgggtgcg	T61-rP61-0	ctggtcagctccagcacc
T62-fP62-0	ccatgggaaggggagagaaaatg	T62-rP62-0	tctgttccactttagcaggaagg
T63-fP63-0	gggccaattccctggcc	T63-rP63-0	gggggcaggctgttgttc
T64-fP64-0	ccgtagactgtccagaaaatattaagaaa	T64-rP64-0	ccttctctcctgtgaccatagaatttt
T65-fP65-0	acctctctcatgagaaccttatgtg	T65-rP65-0	gcagtccacagcacggttata
T66-fP66-0	ctttccctccaaggtttgtctg	T66-rP66-0	ggtacagggagaggagcctc
T67-fP67-0	gctgcccggtgtgcaag	T67-rP67-0	cttgtgtttgatgttgaggcagaa
T68-fP68-0	gcagagcaggcgaggaca	T68-rP68-0	cgagacaccggccccatat
T69-fP69-0	ccccgaagcacgtgagattt	T69-rP69-0	ccggtactgaacctcatagagg
T70-fP70-0	gtcagggaatcccagtgatagag	T70-rP70-0	acgctgccattgccca
T71-fP71-0	gcagtcgaagccattgtgg	T71-rP71-0	gggtaagtggcaggcatctt
T72-fP72-0	gatgtgaacaaatgtgtcattgctc	T72-rP72-0	catctctgaggtgactacgtgaat
T73-fP73-0	ggactctggaatccattctggt	T73-rP73-0	ctcatacaggacttgggaggtatc
T74-fP74-0	acaatattggataaagcaatggtccttt	T74-rP74-0	gtgagaagtctccttgccaagt
T75-fP75-0	gcgttacagacaaacaaacacaaaa	T75-rP75-0	tgccttttgcagaaggaatcct
T76-fP76-0	ctccagagctgagacagatgac	T76-rP76-0	ctcctcctcttcagaatctgtgg
T77-fP77-0	gtttatggctacccaaattgcctc	T77-rP77-0	attgtgtagttcttacccactaaacag
T78-fP78-0	ggaggatgaagagaaagaagaggatat	T78-rP78-0	acctgccagactgtctcca
T79-fP79-0	tgccaagctggccgc	T79-rP79-0	gccgaaggtgcagccg
T80-fP80-0	caccgcgacctggcag	T80-rP80-0	ggtattctttctcttccgcaccc
T81-fP81-0	ctccctgcctcccattgtt	T81-rP81-0	agaactccaggtgcttgtcc
T82-fP82-0	gcaaggagacattcaacctgtact	T82-rP82-0	aaactttcatcagctgcaatggt
T83-fP83-0	ggagctgattcttcccaattgc	T83-rP83-0	tttcccgatgggcaccag
T84-fP84-0	acaagaagtgctggtccattattg	T84-rP84-0	tgtccctcgaacctcgact
T85-fP85-0	gcatgaagtacctggctgaga	T85-rP85-0	tggaggtagcgggagagg
T86-fP86-0	gggatgagctacctggagga	T86-rP86-0	ccgagccagcccgaagt
T87-fP87-0	tgaattctctactctaccattgccc	T87-rP87-0	cgtggctggagttggtgtta
T88-fP88-0	cgagaagtcacaggctacgt	T88-rP88-0	tcctcataaagttttgtcccacga
T89-fP89-0	gatcccgacgaggtggc	T89-rP89-0	tcatgatgttcttgtcatagtagtaacg
T90-fP90-0	tccccccagagttcccatac	T90-rP90-0	ggtactttgggaggcctgtct
T91-fP91-0	gggcaggggtgaagtgg	T91-rP91-0	cgtcagggacaaggccag
T92-fP92-0	ttataaatgatgaaatttttgtggagttggt	T92-rP92-0	ttctgcttttcttctctttcttcagg
T93-fP93-0	gcaactttccaaccttggagataa	T93-rP93-0	agctgcggagccattcag
T94-fP94-0	gctggctgatcgtgggg	T94-rP94-0	gaggctcctgggacaggt
T95-fP95-0	cactgctgagataactcacgagat	T95-rP95-0	agctctcgggccagttttt
T96-fP96-0	ccagatgcctggctccg	T96-rP96-0	ggcatctttcagacagtggaga

## Sheet: 96plex PS2
T1-fP1-10	ggtgtgtcccccaactacga	T1-rP1-10	ttcttccacacgccctcg
T2-fP2-10	tttggagccaccattttacattgt	T2-rP2-10	gtcacctcttctcggttgca
T3-fP3-10	ccatcgttttacaagagattattggca	T3-rP3-10	ccaagaccgttcttcacgagaa
T4-fP4-10	gggagcgccagcctga	T4-rP4-10	tgtgcagccaaccctcct
T5-fP5-10	gccgcctgcccttctaca	T5-rP5-10	cccagcaagcagggacttg
T6-fP6-10	tgaatgattttgactatttgaaactactaggta	T6-rP6-10	ttctttcttcagaatcttcatagcatagtatt
T7-fP7-10	ctcagtccaaccctccttcg	T7-rP7-10	accaggagccgtacgttg
T8-fP8-10	gaacaggacatggacagtatgaca	T8-rP8-10	ccccacctccttggtaggt
T9-fP9-10	gcagaagtaaaacacctccacc	T9-rP9-10	tctctctcttttcagcagtaggtg
T10-fP10-10	tcccggcgccagtttg	T10-rP10-10	cctggggctagtctcttgct
T11-fP11-10	tgcctcggaaccctcct	T11-rP11-10	gcttgggcggggcctaa
T12-fP12-10	cttctggactggcaggattct	T12-rP12-10	ggtgtttggacatctcaaagtcatt
T13-fP13-10	gccagtgcaaccattatccgg	T13-rP13-10	cctgctcctgctcctcctc
T14-fP14-10	caatgttaagctcttggcagctaa	T14-rP14-10	gctgcaatatttcctaatgtgtcaag
T15-fP15-10	ccctggaaagtgtacgtcagatc	T15-rP15-10	gtcctctctcctagctctgga
T16-fP16-10	tgaaaactgacttttgtcagactgtac	T16-rP16-10	agaaagcagatttctccatgattcatt
T17-fP17-10	gcagttgatgagtatgcaaaatttagaattta	T17-rP17-10	agagttcttgccttctaaaaaacacaa
T18-fP18-10	aagactcaggcggggaaag	T18-rP18-10	tttttagaaattatagagctcttagctgatttg
T19-fP19-10	gaggcagtgggctttggaa	T19-rP19-10	actttaagagccagaataaacttgcttt
T20-fP20-10	ccgggccaactctcgg	T20-rP20-10	tttcccctatacatacacagacatacaa
T21-fP21-10	gcacgggaagcacgtacc	T21-rP21-10	gctgtgctgtggtggacg
T22-fP22-10	gggaagatttggagaacacactgaa	T22-rP22-10	gctccagggggttcaggata
T23-fP23-10	gaatggccttagtgcagtgc	T23-rP23-10	ggtagaccttcagcccatcca
T24-fP24-10	agaaggtctgcaaaaattatcttacatct	T24-rP24-10	ctggttctacatctcttagaaatggga
T25-fP25-10	gctgggagaacagggtacga	T25-rP25-10	gcggcgcccacatct
T26-fP26-10	gcattgtggcctttttctcct	T26-rP26-10	ggtcattcaggtaagtggccat
T27-fP27-10	gctcagcccaacaacgctt	T27-rP27-10	ccccaaagacaaagaaggctacaa
T28-fP28-10	tggtttctgccatcaagcct	T28-rP28-10	ccacctcacgaccccgat
T29-fP29-10	gaagacagcggttcaagacag	T29-rP29-10	agtggcttatctgtgacgtcttt
T30-fP30-10	ccgcactttgaaatcaccacc	T30-rP30-10	gggatctgtcgtccaagcct
T31-fP31-10	aagaaattagaatttagttcttcaccagattc	T31-rP31-10	gtggtgtaacaaatgattttgaagtctc
T32-fP32-10	catcagaatgcaagataaaaatccatacag	T32-rP32-10	tgaataaggtaactgtccagtcatcaat
T33-fP33-10	ggtttcaaagcgccagtcattt	T33-rP33-10	actttgtttctttaaggacccagagt
T34-fP34-10	ccaaatgatactgatccattagattcaaatg	T34-rP34-10	gagaccattcacaggccaaag
T35-fP35-10	agaaaaaagaaaagcacaaaaggaaaga	T35-rP35-10	tcacattgctgttgctgctattattt
T36-fP36-10	tcaaatctgacagtaaacacatcgtt	T36-rP36-10	cagagcggatgttcagaatgattt
T37-fP37-10	cctatgaagtgtcctacagaattggag	T37-rP37-10	gttggtgctgttttgagtgct
T38-fP38-10	gcagttgtatggcgtctgca	T38-rP38-10	ggtggcgcatctccctc
T39-fP39-10	tgtgcctaagctgacatcacc	T39-rP39-10	tttgtatcaatctgagcttccatcaaa
T40-fP40-10	cgagatgaagctcagacacagt	T40-rP40-10	cgatcctcatctcgtcgttctt
T41-fP41-10	aacaggcctttgaagaggct	T41-rP41-10	gcagctgtgaaactctcacct
T42-fP42-10	gaatcagaaggtcagggctgt	T42-rP42-10	ggctgccactccctctagg
T43-fP43-10	ccagcagaacatggacccc	T43-rP43-10	acgtcccgcacgtcg
T44-fP44-10	cagaacctgctcaccatcga	T44-rP44-10	caccattctgcgcatgtagg
T45-fP45-10	cagcccagcgcccaaa	T45-rP45-10	ctccagagggcctctcca
T46-fP46-10	cacagagcggtaagaagcaga	T46-rP46-10	ctccgctgcaacagacaga
T47-fP47-10	gggaaatggaggataagaacattattcaa	T47-rP47-10	cagggagagctggtccttc
T48-fP48-10	ccctgtggatgcacaaggt	T48-rP48-10	acgcgccaccaggtg
T49-fP49-10	ctcgccaccctcaccatc	T49-rP49-10	cctggtagacctccgaggtg
T50-fP50-10	tgtctgaagctatgtcagtggaaa	T50-rP50-10	cctctgtttaagggcagttatgtc
T51-fP51-10	agcctcaggtcataaacatcattga	T51-rP51-10	gggtcgttgtactgaatggtcc
T52-fP52-10	cttgagtcagctgatgaaaaccc	T52-rP52-10	ctcctgtggcattgtggga
T53-fP53-10	ggtgcctatgggacagtgtac	T53-rP53-10	ggcctcctccacctcctc
T54-fP54-10	gctgaccagcagtacgaatgc	T54-rP54-10	gcacgcgcttcaacgc
T55-fP55-10	aaagcaaacaagaagccagttca	T55-rP55-10	atctctgtgcaacacccagtta
T56-fP56-10	tggcctgcccaagctcta	T56-rP56-10	ggtcttcctctgctgtccc
T57-fP57-10	agacatggaagaggcgagc	T57-rP57-10	cccttctccacctcttgcc
T58-fP58-10	gctgctgctccacggc	T58-rP58-10	agcaccaccagcgtgtc
T59-fP59-10	tgatgggcagcgccc	T59-rP59-10	cgggcagcatcatgcacc
T60-fP60-10	gctacttagaggtgctaatcccg	T60-rP60-10	ccagcaaagtctgtaaagtgtcc
T61-fP61-10	gcaacgagtaccgggtgc	T61-rP61-10	ctgctgcgtctccacgtt
T62-fP62-10	gaagattttgaagaagaccatgggaa	T62-rP62-10	ggaagggatttctccacatcttttttg
T63-fP63-10	gaggtcctcaggccgc	T63-rP63-10	cctcctcactgcccgc
T64-fP64-10	ttgtagatatgaagcgtgccgta	T64-rP64-10	ccttctctcctgtgaccatagaatt
T65-fP65-10	caagattttgggagagacctctct	T65-rP65-10	gcagtccacagcacggttat
T66-fP66-10	agacatctttccctccaaggttt	T66-rP66-10	gctccagggggctgct
T67-fP67-10	gcaaacgcaagaccaacgg	T67-rP67-10	aagggcacggggcattt
T68-fP68-10	cctaccgccgcagagtc	T68-rP68-10	cgagacaccggccccatata
T69-fP69-10	cgaagcacgtgagattttcgtg	T69-rP69-10	ggtgtcgaaggggctcc
T70-fP70-10	tcccagtgatagagcccagt	T70-rP70-10	tgatggggggccatccc
T71-fP71-10	gcagtcgaagccattgtgga	T71-rP71-10	ctggttctggggtaagtggc
T72-fP72-10	tgtgaacaaatgtgtcattgctctc	T72-rP72-10	catctctgaggtgactacgtgaat
T73-fP73-10	ccagacagaaaagcggctgtta	T73-rP73-10	tcttcctcaggattgcctttacc
T74-fP74-10	aacaagaagtagaaacaatattggataaagc	T74-rP74-10	ccttgccaagtgttgtttataataacgt
T75-fP75-10	accgaagggaagtataggacagtatat	T75-rP75-10	actgcatgaggttgctctagaat
T76-fP76-10	gaagacgatgaggagagtgatga	T76-rP76-10	tcctgcatctgttccagatcc
T77-fP77-10	gctacccaaattgcctctggc	T77-rP77-10	gtcagctatcttgattgtgtagttcttac
T78-fP78-10	gaagagaaagaagaggatattgaagttcc	T78-rP78-10	agtgacatcccactatccatgtaaa
T79-fP79-10	cctctgccgatgccaagc	T79-rP79-10	gcagggttggtgcccg
T80-fP80-10	cgacctggcagccaggaa	T80-rP80-10	tgcctccttctgcatggtattc
T81-fP81-10	gctgccaactccctgcct	T81-rP81-10	cccttgccagcgtgagaa
T82-fP82-10	gcaaggagacattcaacctgtactac	T82-rP82-10	gcaatggtgtcaatctttgtaaactga
T83-fP83-10	cgaagtgtcaggctcctgtg	T83-rP83-10	cttgcacatgcatttcccga
T84-fP84-10	ctatctttccagatacagtgactggt	T84-rP84-10	atcctgggggcgttttcc
T85-fP85-10	ctaggaacattctggtcaacagtaac	T85-rP85-10	tgggatctgaggtgtcatcct
T86-fP86-10	gagctacctggaggatgtgc	T86-rP86-10	gccagcccgaagtctgtaatttt
T87-fP87-10	gccatgaatgaattctctactctacc	T87-rP87-10	tggctggagttggtgttatagttc
T88-fP88-10	gagaagtcacaggctacgtgt	T88-rP88-10	gccaaggcatatcgatcctca
T89-fP89-10	cggaagagcaaacccaacatg	T89-rP89-10	ggaagtcgaacttgtaggcgtag
T90-fP90-10	agattatagaagatggtcagcagaagtt	T90-rP90-10	gcgagttactcggtgacaaag
T91-fP91-10	ttggccaagcccgctc	T91-rP91-10	gggctcagcatccaacaagg
T92-fP92-10	tggtgaatgcccttggtcaatat	T92-rP92-10	ctcggtgatcctccagatcttt
T93-fP93-10	cacggacgaggcaactttc	T93-rP93-10	agccggacgtcgtgc
T94-fP94-10	ggggactgcgacccaga	T94-rP94-10	ggcaggtcccgtcagaaga
T95-fP95-10	actcacgagatcattggctttctt	T95-rP95-10	tcgggccagtttttctgatct
T96-fP96-10	agattgcccagcaggaccta	T96-rP96-10	aggtccccacccccaaat

## Sheet: 96plex PS3
T1-fP1-final	atggaacgcacggacatca	T1-rP1-final	cacggccaccgtcagg
T2-fP2-final	tttggagccaccattttacattgt	T2-rP2-final	gcagtcacctcttctcggtt
T3-fP3-final	ggtttggggaagtatggcgg	T3-rP3-final	gcatgaccgtctggtatatctct
T4-fP4-final	gaggctgtggccaggc	T4-rP4-final	tgtgcagccaaccctcc
T5-fP5-final	gaccacgagcgcctctt	T5-rP5-final	tgcttggggtccttcttaagc
T6-fP6-final	gaatgattttgactatttgaaactactaggtaaa	T6-rP6-final	cttctttcttcagaatcttcatagcatagta
T7-fP7-final	gcattctctcagtccaaccctc	T7-rP7-final	tggtgggtttctctgtaaacca
T8-fP8-final	ggacagtatgacagacagcatgg	T8-rP8-final	cctccttggtaggtcaccag
T9-fP9-final	gccaccaagcagaagtaaaaca	T9-rP9-final	tcttttcagcagtaggtgctttattttta
T10-fP10-final	cctcccggcgccagtt	T10-rP10-final	tgcctggggctagtctctt
T11-fP11-final	gagtgcctcggaaccctc	T11-rP11-final	tgggcggggcctaagg
T12-fP12-final	cttctggactggcaggattct	T12-rP12-final	ggtgtttggacatctcaaagtcattg
T13-fP13-final	gccagtgcaaccattatccg	T13-rP13-final	cctgctcctgctcctcctc
T14-fP14-final	gttaagctcttggcagctaatcg	T14-rP14-final	gctgcaatatttcctaatgtgtcaag
T15-fP15-final	cacccctggaaagtgtacgt	T15-rP15-final	gcaggtcctctctcctagctc
T16-fP16-final	aaaactgacttttgtcagactgtactt	T16-rP16-final	gtgaaaaatccctgaacatgtgtaga
T17-fP17-final	ttgcagttgatgagtatgcaaaatttag	T17-rP17-final	ccttctaaaaaacacaattgcaataatacg
T18-fP18-final	cataagactttgtatgatttaaagactcagg	T18-rP18-final	ctcttagctgatttgccctttttagta
T19-fP19-final	gcagtgggctttggaagact	T19-rP19-final	gagccagaataaacttgctttgct
T20-fP20-final	gtccgggccaactctcg	T20-rP20-final	tctttcccctatacatacacagacatac
T21-fP21-final	cccaagtcaggggcgaag	T21-rP21-final	tggcctcggcctccac
T22-fP22-final	gcgggaagatttggagaacac	T22-rP22-final	gttcaggataacctccaccctc
T23-fP23-final	cagaatggccttagtgcagtg	T23-rP23-final	gtagaccttcagcccatccag
T24-fP24-final	cttacatctaagaaatctttgccattagaaaata	T24-rP24-final	agaatgctggttctacatctcttagaaa
T25-fP25-final	gctgggagaacagggtacgataa	T25-rP25-final	ccacatctcccgcatccc
T26-fP26-final	tcgcattgtggcctttttctc	T26-rP26-final	cattcaggtaagtggccatcca
T27-fP27-final	ccaacaacgcttcacccag	T27-rP27-final	acactctcagcacacagtgc
T28-fP28-final	gatggtttctgccatcaagcc	T28-rP28-final	accacctcacgaccccg
T29-fP29-final	cggaagacagcggttcaagac	T29-rP29-final	agaagacaagtctagtggcttatctg
T30-fP30-final	ttcctcgaggatctttcaggc	T30-rP30-final	tccaggcctctcggca
T31-fP31-final	ggatactgctctcaagaaattagaatttagtt	T31-rP31-final	gtaacaaatgattttgaagtctcagaagtatc
T32-fP32-final	ccagaagtcatcagaatgcaagataaaaat	T32-rP32-final	actgtccagtcatcaattcatacagaa
T33-fP33-final	gctcagtatttgcagaatacattcaag	T33-rP33-final	aggacccagagtgggcag
T34-fP34-final	ggaaccaaatgatactgatccattagatt	T34-rP34-final	gtacaacttccttggagattttgtca
T35-fP35-final	gccccagcagaacaaacca	T35-rP35-final	ggaggttccttggctttgct
T36-fP36-final	tctgacagtaaacacatcgtttgg	T36-rP36-final	agagcggatgttcagaatgatttttt
T37-fP37-final	ctcccaagtgaactcacactct	T37-rP37-final	gctgttttgagtgctacctcct
T38-fP38-final	ggtgcagttgtatggcgtc	T38-rP38-final	ggtggcgcatctccctc
T39-fP39-final	gcctaagctgacatcaccagt	T39-rP39-final	catttgtatcaatctgagcttccatcaa
T40-fP40-final	agctcagacacagtactcgc	T40-rP40-final	cgccgcaccatctcgatc
T41-fP41-final	ttagcacaacaggcctttgaag	T41-rP41-final	gctgtgaaactctcacctccattt
T42-fP42-final	aaggtcagggctgtcctttc	T42-rP42-final	ggagctccctctgctcct
T43-fP43-final	aggcccagcagaacatgg	T43-rP43-final	cgtcccgcacgtcggt
T44-fP44-final	tgcagaacctgctcaccatc	T44-rP44-final	ccaccattctgcgcatgtag
T45-fP45-final	gcccagccagaccagc	T45-rP45-final	cagcggcccctcctct
T46-fP46-final	ccagtgggctcctcaccc	T46-rP46-final	gagcaggcgcgcaac
T47-fP47-final	gaagacctgaaggttcagcatagta	T47-rP47-final	tttcacatctgtgatctgaagtgc
T48-fP48-final	gcacaaggtcccagcatca	T48-rP48-final	ccaggtgacgttggcgt
T49-fP49-final	gagtcccagaacgaatctctcg	T49-rP49-final	agccctggtagacctccg
T50-fP50-final	tctgaagctatgtcagtggaaaaaatt	T50-rP50-final	tcctctgtttaagggcagttatgt
T51-fP51-final	agcctcaggtcataaacatcattga	T51-rP51-final	tcgttgtactgaatggtccagtt
T52-fP52-final	caagagccagcaggcagt	T52-rP52-final	cctcctcctgtggcattgtg
T53-fP53-final	tggctgaaattggtgtcggt	T53-rP53-final	ggcctcctccacctcctc
T54-fP54-final	cgctgaccagcagtacgaa	T54-rP54-final	gccacgaaacggcctcc
T55-fP55-final	agccagttcagttacctcgg	T55-rP55-final	tgtgcaacacccagttagcat
T56-fP56-final	ttcgcctgggagcgtg	T56-rP56-final	cctgcctcctcccaactca
T57-fP57-final	cgattttcagaatcacaaaccccta	T57-rP57-final	gcaggcacctttggggg
T58-fP58-final	tgctgctccacggcg	T58-rP58-final	cagcaccaccagcgtgt
T59-fP59-final	agctgctgctgctccac	T59-rP59-final	gcagcaccaccagcgt
T60-fP60-final	agaggtgctaatcccgatttgaaa	T60-rP60-final	acatcagcttgaaactccagca
T61-fP61-final	cgagcgcaacaacatcgc	T61-rP61-final	gcgcaggcggtcattgtc
T62-fP62-final	cataaggtgctagagcctttcct	T62-rP62-final	gggctgacatctccaccct
T63-fP63-final	cagctgggccaattccct	T63-rP63-final	ctgttgttcaaaagtgcatccatatc
T64-fP64-final	tgccgtagactgtccagaaaatatta	T64-rP64-final	ccttctctcctgtgaccatagaatttta
T65-fP65-final	tttgggcactccaagattttgg	T65-rP65-final	cagcagtcccaacagaaacaag
T66-fP66-final	gcccgctatgcagacatcttt	T66-rP66-final	cagggggctgctccgt
T67-fP67-final	ggctgcaaacgcaagacc	T67-rP67-final	ggcatttgttttcttggcagtg
T68-fP68-final	ccgcagagtccccggt	T68-rP68-final	cgggtctgcgcctcct
T69-fP69-final	ccccgaagcacgtgagatttt	T69-rP69-final	gccactcggtgtcgaagg
T70-fP70-final	cccagtgatagagcccagtg	T70-rP70-final	tggggggccatcccatt
T71-fP71-final	gatgcagtcgaagccattgtg	T71-rP71-final	gggtaagtggcaggcatct
T72-fP72-final	tgtgaacaaatgtgtcattgctctc	T72-rP72-final	catctctgaggtgactacgtgaat
T73-fP73-final	gacagaaaagcggctgttagtc	T73-rP73-final	cctcttcctcaggattgccttta
T74-fP74-final	ggataaagcaatggtcctttttaggt	T74-rP74-final	tttcagagtcatcagaaacacttttatttg
T75-fP75-final	ccgaagggaagtataggacagtatatt	T75-rP75-final	ttgctctagaatttttaatccaatctgatttt
T76-fP76-final	cagagctgagacagatgacgaa	T76-rP76-final	agaatctgtggcctcctcct
T77-fP77-final	gcatgaagtacctttcctctcttaatttt	T77-rP77-final	caaagtcagctatcttgattgtgtagtt
T78-fP78-final	gatgaagagaaagaagaggatattgaagtt	T78-rP78-final	ctccagtgacatcccactatcc
T79-fP79-final	aagctggccgctcacc	T79-rP79-final	ggtgcagccgttggcag
T80-fP80-final	gaaaacaccgcagcatgtcaa	T80-rP80-final	ttgcctccttctgcatggtatt
T81-fP81-final	actccctgcctcccattgt	T81-rP81-final	ccaggtgcttgtcccttgc
T82-fP82-final	gcaaggagacattcaacctgtact	T82-rP82-final	ctgcaatggtgtcaatctttgtaaac
T83-fP83-final	caggctcctgtgtcaacca	T83-rP83-final	tgccttgcacatgcatttcc
T84-fP84-final	ggtccattattgagaacttagctatcttt	T84-rP84-final	gcgttttccgcttcttcctct
T85-fP85-final	ctaggaacattctggtcaacagtaac	T85-rP85-final	aggtgggatctgaggtgtcat
T86-fP86-final	gctacctggaggatgtgcg	T86-rP86-final	gccagcccgaagtctgtaatttt
T87-fP87-final	gtggccatgaatgaattctctactc	T87-rP87-final	tggtgttatagttcaacatgacgaag
T88-fP88-final	gaagtcacaggctacgtgttagt	T88-rP88-final	cctcataaagttttgtcccacgaataa
T89-fP89-final	ggaagagcaaacccaacatgaa	T89-rP89-final	ggaagtcgaacttgtaggcgtag
T90-fP90-final	agttcccatacctcctagaccag	T90-rP90-final	ggcctgtcttcatcactataggt
T91-fP91-final	ccaagcccgctcatgatcaa	T91-rP91-final	ggggctcagcatccaacaag
T92-fP92-final	aatgtgggtttataaatgatgaaatttttgtg	T92-rP92-final	ctttcttcaggatcgtctccatca
T93-fP93-final	ccacggacgaggcaacttt	T93-rP93-final	ccattcagccggacgtcg
T94-fP94-final	tggggactgcgaccca	T94-rP94-final	gcagtggcaggtcccg
T95-fP95-final	gctgagataactcacgagatcattg	T95-rP95-final	ggagctctcgggccagtt
T96-fP96-final	ccgtgccctgggggaa	T96-rP96-final	ggagctgtctctggcatcttt

## Sheet: 96plex_PrimerConc
PS1				PS2				PS3
fP	Conc(nM)	rP	Conc(nM)	fP	Conc(nM)	rP	Conc(nM)	fP	Conc(nM)	rP	Conc(nM)
fP1	35	rP1	34	fP1	41	rP1	38	fP1	17	rP1	17
fP2	52	rP2	58	fP2	39	rP2	34	fP2	48	rP2	45
fP3	21	rP3	43	fP3	68	rP3	147	fP3	52	rP3	159
fP4	66	rP4	49	fP4	55	rP4	72	fP4	20	rP4	64
fP5	134	rP5	41	fP5	37	rP5	46	fP5	45	rP5	65
fP6	27	rP6	154	fP6	200	rP6	200	fP6	200	rP6	200
fP7	29	rP7	29	fP7	24	rP7	25	fP7	44	rP7	63
fP8	42	rP8	54	fP8	29	rP8	48	fP8	25	rP8	33
fP9	47	rP9	64	fP9	31	rP9	52	fP9	93	rP9	136
fP10	91	rP10	19	fP10	135	rP10	120	fP10	93	rP10	145
fP11	40	rP11	30	fP11	60	rP11	66	fP11	39	rP11	36
fP12	33	rP12	28	fP12	68	rP12	52	fP12	48	rP12	47
fP13	47	rP13	34	fP13	38	rP13	22	fP13	47	rP13	27
fP14	57	rP14	63	fP14	45	rP14	45	fP14	64	rP14	55
fP15	151	rP15	81	fP15	26	rP15	21	fP15	27	rP15	25
fP16	41	rP16	34	fP16	37	rP16	83	fP16	200	rP16	200
fP17	57	rP17	63	fP17	36	rP17	35	fP17	200	rP17	200
fP18	76	rP18	200	fP18	45	rP18	200	fP18	180	rP18	195
fP19	19	rP19	72	fP19	29	rP19	76	fP19	37	rP19	39
fP20	31	rP20	31	fP20	34	rP20	31	fP20	44	rP20	46
fP21	31	rP21	31	fP21	21	rP21	19	fP21	60	rP21	160
fP22	38	rP22	28	fP22	33	rP22	36	fP22	21	rP22	20
fP23	58	rP23	55	fP23	20	rP23	21	fP23	21	rP23	16
fP24	101	rP24	121	fP24	51	rP24	55	fP24	200	rP24	200
fP25	95	rP25	70	fP25	61	rP25	55	fP25	24	rP25	21
fP26	27	rP26	36	fP26	23	rP26	26	fP26	56	rP26	41
fP27	42	rP27	60	fP27	29	rP27	23	fP27	29	rP27	31
fP28	26	rP28	22	fP28	25	rP28	25	fP28	45	rP28	24
fP29	40	rP29	60	fP29	15	rP29	21	fP29	39	rP29	18
fP30	40	rP30	15	fP30	20	rP30	49	fP30	110	rP30	200
fP31	38	rP31	20	fP31	37	rP31	36	fP31	200	rP31	200
fP32	46	rP32	46	fP32	49	rP32	51	fP32	56	rP32	43
fP33	200	rP33	200	fP33	50	rP33	59	fP33	31	rP33	18
fP34	39	rP34	36	fP34	87	rP34	58	fP34	80	rP34	77
fP35	26	rP35	43	fP35	169	rP35	200	fP35	38	rP35	31
fP36	70	rP36	69	fP36	162	rP36	57	fP36	68	rP36	69
fP37	36	rP37	35	fP37	26	rP37	15	fP37	43	rP37	42
fP38	96	rP38	110	fP38	31	rP38	28	fP38	89	rP38	23
fP39	36	rP39	37	fP39	48	rP39	45	fP39	84	rP39	107
fP40	35	rP40	23	fP40	46	rP40	47	fP40	16	rP40	16
fP41	22	rP41	29	fP41	39	rP41	37	fP41	55	rP41	57
fP42	15	rP42	23	fP42	21	rP42	21	fP42	61	rP42	60
fP43	29	rP43	32	fP43	23	rP43	25	fP43	18	rP43	20
fP44	26	rP44	29	fP44	22	rP44	22	fP44	53	rP44	55
fP45	20	rP45	20	fP45	36	rP45	33	fP45	16	rP45	18
fP46	15	rP46	39	fP46	25	rP46	36	fP46	26	rP46	48
fP47	67	rP47	74	fP47	34	rP47	33	fP47	76	rP47	74
fP48	45	rP48	34	fP48	82	rP48	56	fP48	15	rP48	16
fP49	15	rP49	28	fP49	19	rP49	23	fP49	25	rP49	23
fP50	33	rP50	52	fP50	51	rP50	50	fP50	172	rP50	125
fP51	22	rP51	36	fP51	22	rP51	19	fP51	56	rP51	57
fP52	15	rP52	27	fP52	61	rP52	36	fP52	45	rP52	31
fP53	29	rP53	20	fP53	17	rP53	15	fP53	23	rP53	15
fP54	38	rP54	39	fP54	32	rP54	32	fP54	21	rP54	15
fP55	30	rP55	31	fP55	20	rP55	21	fP55	22	rP55	25
fP56	54	rP56	29	fP56	67	rP56	36	fP56	58	rP56	49
fP57	25	rP57	21	fP57	19	rP57	22	fP57	64	rP57	53
fP58	20	rP58	21	fP58	20	rP58	25	fP58	50	rP58	61
fP59	35	rP59	115	fP59	200	rP59	57	fP59	29	rP59	69
fP60	50	rP60	56	fP60	32	rP60	32	fP60	27	rP60	26
fP61	64	rP61	31	fP61	20	rP61	21	fP61	54	rP61	71
fP62	51	rP62	78	fP62	35	rP62	35	fP62	40	rP62	29
fP63	38	rP63	48	fP63	47	rP63	33	fP63	70	rP63	90
fP64	110	rP64	118	fP64	71	rP64	77	fP64	108	rP64	109
fP65	24	rP65	25	fP65	22	rP65	22	fP65	22	rP65	21
fP66	15	rP66	32	fP66	32	rP66	17	fP66	143	rP66	182
fP67	27	rP67	34	fP67	19	rP67	18	fP67	18	rP67	17
fP68	29	rP68	63	fP68	48	rP68	53	fP68	58	rP68	47
fP69	39	rP69	39	fP69	28	rP69	24	fP69	32	rP69	31
fP70	23	rP70	20	fP70	58	rP70	72	fP70	29	rP70	134
fP71	59	rP71	44	fP71	38	rP71	31	fP71	43	rP71	28
fP72	63	rP72	52	fP72	47	rP72	106	fP72	114	rP72	123
fP73	52	rP73	51	fP73	75	rP73	78	fP73	45	rP73	46
fP74	52	rP74	52	fP74	49	rP74	50	fP74	200	rP74	200
fP75	15	rP75	83	fP75	64	rP75	61	fP75	200	rP75	200
fP76	31	rP76	36	fP76	23	rP76	43	fP76	15	rP76	15
fP77	21	rP77	39	fP77	24	rP77	21	fP77	108	rP77	107
fP78	62	rP78	39	fP78	25	rP78	25	fP78	100	rP78	84
fP79	24	rP79	29	fP79	21	rP79	19	fP79	21	rP79	29
fP80	27	rP80	96	fP80	37	rP80	45	fP80	23	rP80	23
fP81	58	rP81	25	fP81	19	rP81	25	fP81	15	rP81	15
fP82	43	rP82	15	fP82	36	rP82	35	fP82	30	rP82	30
fP83	53	rP83	35	fP83	34	rP83	31	fP83	37	rP83	39
fP84	48	rP84	48	fP84	200	rP84	200	fP84	66	rP84	54
fP85	37	rP85	25	fP85	55	rP85	53	fP85	27	rP85	23
fP86	18	rP86	19	fP86	18	rP86	20	fP86	16	rP86	19
fP87	15	rP87	28	fP87	36	rP87	35	fP87	32	rP87	33
fP88	200	rP88	137	fP88	32	rP88	32	fP88	50	rP88	50
fP89	29	rP89	85	fP89	36	rP89	38	fP89	32	rP89	32
fP90	53	rP90	33	fP90	51	rP90	51	fP90	15	rP90	15
fP91	15	rP91	25	fP91	27	rP91	29	fP91	17	rP91	17
fP92	52	rP92	131	fP92	55	rP92	54	fP92	77	rP92	83
fP93	54	rP93	51	fP93	44	rP93	40	fP93	36	rP93	35
fP94	39	rP94	62	fP94	34	rP94	36	fP94	79	rP94	64
fP95	35	rP95	36	fP95	70	rP95	82	fP95	27	rP95	25
fP96	75	rP96	63	fP96	22	rP96	22	fP96	93	rP96	91

## Sheet: Gene Fusion Primer
fP			gene1	Exon		rP			Gene2	Exon
ALK	GF1-fP1	aaactactgtagagcccacacc	EML4	13		ALK	GF1-rP1	cagctccatctgcatggct	'ALK'	20
	GF1-fP2	tgactggtccccagacaaca	EML4	20			GF1-rP4	tcggtcatgatggtcgaggt
	GF1-fP3	ccaaaactgcagacaagcataaag	EML4	6		ROS1	GF1-rP5_shift1	ctcccttctagtaatttgggaatgc	'ROS1'	32
	GF1-fP4	catcaaccaagcaaaaatgtcaact	EML4	6			rP-ROS1-34_1	tgggattgtaacaaccagaaatattcc		34
	GF1-fP5	acgaaactttattttacgaggaacatttaat	EML4	15			GF1-rP9	cccttccttggcacttttttgatt		35
	GF1-fP6	cacacagacgggaatgaacag	EML4	18			GF1-rP10	cgagggaaggcaggaagatttt		36
	GF1-fP7	gatcatgtggcctcagtgaaaaaa	EML4	2		RET	GF1-rP12	ggcctccggaaggtcatct	'RET'	11
	GF1-fP8	aagacagaaaaataattctgtgggatcat	EML4	14			GF1-rP13	gaaccaagttcttccgagggaa		12
	GF1-fP9	agaccttgcagaaataggaattgc	KIF5B	15			GF2-rP15-Try	gctgactgcacaggacagg		8
	GF1-fP10	tgtcgatgccctcagtgaag	KIF5B	17			GF1-rP-gB50	gcggctgcgatcaccg
	GF1-fP11	tcaaagaatatggccagaagaggg	KIF5B	24		NTRK	GF1-rP16	ccttcttctccaccgggtc	'NTRK1'	10
	GF1-fP12	gatagcttggaaccacctgga	TFG	4			GF1-rP18	cgtggtgtccccgatgtca	'NTRK2'	13
	GF1-fP13	gcgttgtggcctcaaccatt	HIP1	28			GF1-rP19	ctggcagagtcatcatcattgc	'NTRK2'	16
	GF1-fP14	ctcactcgtgcacatgaaagg	KLC1	9			GF1-rP21	tctcgcttcagcacgatgtc	'NTRK3'	15
	GF1-fP15	gacagaattgaatcagggagatatgaag	STRN	3
	GF1-fP16	ctgcccagctgtacacact	ATIC	7
	GF1-fP17	tcaggtgttatcagaattccgagaa	CARS	17
	GF1-fP18	aaaagaagaagaacaagctacagagac	CLTC	31
	GF1-fP19	tgagggactccggggc	DCTN1	26
	GF1-fP20	tggagatggcccgacagaa	MSN	11
	GF1-fP21	gttcagggccagtgcatattag	NPM1	5
	GF1-fP23	tgagtttgctgagagatcggtag	TPM3	7
	GF1-fP24	gctgaatttgcagagagaacgg	TPM4	7
	GF1-fP25	tgcaaaagctgtggctgga	VCL	16
ROS1	GF1-fP27+1	ggcaggaatctgatgactttgagc	SDC4	2
	GF1-fP28	gggcagcaacatctttgagaga	SDC4	4
	GF1-fP29	ccctggatattcttagtagcgcc	SLC34A2	4
	GF1-fP30+1	tcctgagacctttgataacataaccatt	SLC34A2	13
	GF1-fP31	gtttgaaatgagcaggcactcc	CD74	6
	GF1-fP32	tgagtttgctgagagatcggtag	TPM3	8
	GF1-fP33	tgccctgcaaaagctggaa	TPM3	2
	GF1-fP34	ggtgctagttgcaaagacacaa	GOPC	7
	GF1-fP35	gctgaagtatatggggcgagacta	GOPC	4
	GF1-fP36	gcggctgcaggactatgag	EZR	10
	GF1-fP37	tcaggtgctggatttttcttacca	LRIG3	16
RET	GF1-fP38	tgaaaaggagttagcagcatgtca	KIF5B	16
	GF1-fP39	caaactctttgttcaggacctgg	KIF5B	22
	GF1-fP40_shift+1	cctttcttgaaaataatcttgaacagctc	KIF5B	23
	GF1-fP42	agaaccgcgacctgcg	CCDC6	1
	GF1-fP43	tcctggagaagagaggctgtat	NCOA4	6
	GF1-fP44	catagtaagaaggggaaaactgcg	TRIM33	16
NTRK	GF1-fP46	gagaagcgcacgctgga	LMNA	2
	GF1-fP48	gccggaagccgctgga	NACC2	4
	GF1-fP49	cagctacatcaatccttgagtatcct	QKI	6
	GF1-fP50	ccctggaaactctatacacacaca	ETV6	4
	GF1-fP52+1	ctccccgcctgaagagca	ETV6	5

## Sheet: 384 Plex Primer
fp1	gatctgctgtttcactttgggtt	rp1	aaaaatacatttctgaaaaataacaaagagcc
fp2	gccattatttgtatcatgggtagctt	rp2	gggagtttgttcacatatttctaatcttctaat
fp3	tcccaacagtgaactcagctac	rp3	agacaccagtgtgcccaaaa
fp4	ccacgctgaatacttctttctaatacac	rp4	gtggtctatacagacttgtgatgaaatt
fp5	cctggcccatcataactattttcga	rp5	gcctaagggcaaccagcg
fp6	tgtaaatctgttcttctcagttgaaagg	rp6	ggggaggataattgtgataataaacgatg
fp7	gagggagccgggggaa	rp7	cagatctcatgagatttattcactatcaca
fp8	tgcagatacctcagatgaagagg	rp8	ggtgaaaacatggaagttccgg
fp9	aaccagtccagagcctgga	rp9	ggaaggtggatagtggccca
fp10	gggtaaacaagaagaattattcccagaa	rp10	ctaggtatagatgcccgttggtt
fp11	tggcgcttgctaaagagca	rp11	tcgtcattacaagagcagtaattcac
fp12	cacagggtatacctgtgtgagag	rp12	actctatgagcaatttccatctcgat
fp13	agagatgagagaaatgagtcataagatgt	rp13	accaaacattatgctttgccaaaac
fp14	tccactgtcacttgctttctcat	rp14	ggcatacctgaggctaaacctg
fp15	gcccagcccaaatatagttcaatcta	rp15	ggcagcacagagcctcc
fp16	ggaagccttgccgaggac	rp16	accttactggaaacaatggttcgtata
fp17	agtaactctcctacctcctgactc	rp17	tgacgatgtggttccagagg
fp18	tgacaatatttcctatccaaaatatttactggatat	rp18	acacagttctggatgatgtggg
fp19	aactgaaattgtttttagtctctttattgct	rp19	ccctatgcaaataacagtatcggtaataa
fp20	ttttctttgcctgccacctatttt	rp20	gcagttgttcctgaggtacttg
fp21	ctgtgaacccttgtgccaatt	rp21	agacccaagctgcctgaga
fp22	gtggaagcatctcctacctgc	rp22	tgggtttcccagaggtgct
fp23	aggtgctaatttggaaaaagttttatttagag	rp23	acgacctggattctaatttttattctgc
fp24	tctagggttttattgacagtgagagaaa	rp24	ctgcagcagttcaaaaaagtagatg
fp25	actctggcccatttttttactcca	rp25	agagaagggtagagggtagcaa
fp26	cccagagaaggttacgcttaaagg	rp26	aggtaacttagatgagataattagttttattctctag
fp27	gcaccatgttcctccaactatatct	rp27	gtcaagtgagagaccaaggaaaac
fp28	ctgcactaaccatgtgcaaagt	rp28	actattcccataccatatgttaccatct
fp29	actgggccgtaaaaggtagc	rp29	cattcattaatttaaactcagagtataaacctagaa
fp30	catggatctaagtccatggtctca	rp30	gctaactatctacgtagatagtttcttcct
fp31	gtgaaagtcctgtgagtgagaattc	rp31	agccagggaatcccaaggata
fp32	ttgctgtattcccagtgtgct	rp32	ccttcttttcacaggtgtttaattcag
fp33	ttaacaaactaagagtgcacagatagttaa	rp33	ctcgtttccatcttctccatatgtaac
fp34	cagcccaacattagttaaggtagtattaat	rp34	agctcaatatacatatgcatcttttaaaatcc
fp35	ctcccagttattactgggtagataaaac	rp35	ggcacaaaaaaggcatcgcata
fp36	gctgcagcaacggttgtg	rp36	gaaaatcacaataatcttccaaagtttaaagtg
fp37	accacaatgagatactatcttacacca	rp37	ctagtgcatttctatttctggttatttgg
fp38	tggcagtgcaacaatcattctaaaa	rp38	cccataaaattgtgagagatagaaaacga
fp39	tgtgagacatttggaatacaggaatatattt	rp39	ggctgtcatattcatagtctcttaatgtc
fp40	agtgggagagatagacaagttaacaa	rp40	aatggcactttttctttgttcttttatagtat
fp41	aattgacaaatgggttctgtatgaatttac	rp41	ccctgatggaatcttgaagatttactttata
fp42	tcatgttctttgtgaatttgatagcct	rp42	ggaggtccctcgagagaaac
fp43	gctagtgtctcctagacttctgag	rp43	aggaatagatttgaaaatacactttggttg
fp44	ggaacaccagaattataaaattgggcat	rp44	cctaaataacacaatacatattttagaacgtagaat
fp45	agctcctgaagagaaaatcatcaaaaa	rp45	gttggacaagtctgagggctaata
fp46	gggataaatagacatagttaacagataaaaaaaca	rp46	caaagtgggttatcaccttgctttt
fp47	ccttcttattctggtatcttgctgatatct	rp47	gtcaatgagttattttagtaggtagaaaatatacag
fp48	tgaacaaaaggggaaacactaagga	rp48	catatggcattgttggtagatacctaac
fp49	catgttcccaggtatttacataaattagttg	rp49	gtttacttatccatttacctaccgaagg
fp50	agattgggacaaaatggtgaaatcg	rp50	cctgggaaatttgtaaccttacttcaat
fp51	attgaatttagtcaacagcattttctgtatt	rp51	tgattcaaaatatgtgaatcaataaggtcttatc
fp52	ctgaagagagaaaatatgatagtttatttaaagtga	rp52	aatgccaaataggaattttctcaatttactt
fp53	tgcaaactaaccgtaacttgttcag	rp53	gtgttgaaaaccatcttccaggaat
fp54	cagcagtagcagctactatagaca	rp54	ggtgtcaggcctctgaatttttatg
fp55	ggtgcctgtttcttttctttttattttg	rp55	tgcaactggaaatatttttgccattg
fp56	aattaatcagaaaccgaactcagttca	rp56	aagaataatagcctcttggctttagtattt
fp57	gaaggaaactgtcttagaaatcatagctaa	rp57	tgactactaggctaaagattaattgtaattcaaa
fp58	gcagcagtctgataatcagtttcttag	rp58	gctcattgaaatcttcagcttatcaatattaaa
fp59	aggaattctttcttgtgtgcagtattat	rp59	aaggatatactctcatctatttggttgttc
fp60	cgttagacatcatgttcataggaattcaaa	rp60	cctattgccagtgattaacaaggtt
fp61	attcccatgtgcttataggtcatatacta	rp61	ggaaacctcttttgttgtagtgaactaaa
fp62	ccctaaatgagttagactcgttgac	rp62	catcagaaatacgttgtgtatgtgaga
fp63	acttagggaaaacttgatcagacagaa	rp63	caggggtaaagcgtgggatat
fp64	ccttgattgtaaaccgaaggcatag	rp64	gagaggttcaatccattttccaaaga
fp65	gcccacacgccataacaca	rp65	agcattttttaaatttcaaacaacctacttc
fp66	tcccagcacaggacacctta	rp66	ccaatattcatcttcaacctgattttacg
fp67	ccaaggtgggtcagcctg	rp67	gtgttaaactttgatttgggagcaaa
fp68	ctcttttacgggtttgcctgatt	rp68	agattttacagatgtaattaaggttctaatgagt
fp69	ctatgtatttcataggaatctcggcc	rp69	gaacagagcttactgtccctgaat
fp70	cacctgcatctccatcccatt	rp70	agaaaatgccagggtactggttaa
fp71	tggcccttccttaactcttcg	rp71	cccacgtcccctgcac
fp72	gggtaaataagaattcctttaaaaacaaatagaaag	rp72	cgcacccggccttgt
fp73	gagattacaggcatgagacacca	rp73	ggggggtttcaaactgaatcttaat
fp74	cccagtttattttccccaatatatttatcattttat	rp74	agtgataggatacataccacatttctagatatta
fp75	tcgggaaccctgacatcct	rp75	cagaagatcagctaagtatgataaataattttaaca
fp76	cctgcggggcggatag	rp76	gttcaagtttctttgcatgtcatgc
fp77	caagactgtactacaatggtggaac	rp77	ggacaagcaggagggatcct
fp78	catgcatatgtaaacgtatatatctttactaaaaca	rp78	tgacagccttatcaatcacgtttg
fp79	cagcagcccccatgca	rp79	cctgactcagggttttagaggg
fp80	agccctgacttcagcctaca	rp80	gtccctctttttagctaacctcttact
fp81	cgttatatgtgtttttaaaatgttgaatgctact	rp81	gccgagcatccttctacttca
fp82	tcatggataactttttgaaaatttaattgggt	rp82	aggaaatgaaccaaaaatcctgatacc
fp83	aggcactttttagatgtattgcttattaaag	rp83	catatacttttttggtatagagttaatatagccca
fp84	cccccagtctccctcttgg	rp84	catattccactcttaaatattccactcaagt
fp85	cagaatgttgaaccacgaacgtt	rp85	gcaggactggtcttcaacct
fp86	gctgtccactaaggcttgca	rp86	atttatgtcctacaaaagaaggttcagtta
fp87	catgcacgtacatacaatatgcaca	rp87	tgttccgtcttttcctgttctaatttt
fp88	cactaaaccatggggtacttgc	rp88	cccaggacacggacaaatcc
fp89	gtgagtgctttagtttatgcagtagta	rp89	tttcagagcctcccaaggatac
fp90	agactgtgaccacgattaggtg	rp90	tgccaacatagtccatgcca
fp91	catgaaaggattcgtgaaaggaaatct	rp91	acataccctgcacgtaaaactattttt
fp92	attttcaaggagaatggtgcttgtta	rp92	tgataataacatttttagggacttttacagttg
fp93	ctgtggaagcctggtcaagt	rp93	aaggacaagtctgagagtcaaaaac
fp94	ggcaacagatgttcatatttctagtattaca	rp94	actgaataatcccattgattcgaagtttta
fp95	tgcagtagtatcttaaaataaattgcctttg	rp95	atgtctcgtggacctcaaagtatt
fp96	tctcccctgtgtcttcagca	rp96	tgggtgtgcctgagcatg
fp97	agctgacctggctgaaagtag	rp97	cccataggcagagggataattattaaca
fp98	ttgcctattacagttcccatttcag	rp98	aggagcgactccatctcaaaaaa
fp99	cctgaggagtggctgctttataa	rp99	gatggtcctctcgggcg
fp100	gggacaaatggaatggaaggga	rp100	tcacttagccaactcgacgg
fp101	tgtccctcgaactctccctatc	rp101	cagcggagtgggcctaatg
fp102	tcttcctgaagcctgactgattc	rp102	ggaagcaacgcaaactgacttc
fp103	ctccagggtagcacattccc	rp103	cagcctcaaaggtggatgtaac
fp104	tgttatccaaagcccctgttttg	rp104	atgaatcctgaccagcggatt
fp105	caaatattaaacagaagcttttcgtagca	rp105	gtatgtgtgtgtgtgttttcagttc
fp106	tgtaagtgctgcctatttgtaattcaa	rp106	gtgatatgaaataaatcctcattgcatcttaa
fp107	ggttggatcattacaaattgagaggt	rp107	gcaacaacctgaaagttaacagcc
fp108	ggcttaggattttatttttaattctcatagagga	rp108	cgaggcagaaaccgttaaaaca
fp109	ctacagtggcgcctagctt	rp109	ggccaccaaccagctaagg
fp110	caatatggccatttgaatgatactgattc	rp110	aggagaattagaaaccactgctaaaag
fp111	gtgggagaaagggaagatctcg	rp111	agctgagctaaatctgcaaatgtg
fp112	gtcaaggtctcatcatgggtttact	rp112	acttgtgttgaggtaatccttcctt
fp113	tgtgcagtatgcttttataataagtcaaaaat	rp113	tgccacgcgtaactagactg
fp114	accccagccagccctt	rp114	cggcatagagtcctagaagcttaatc
fp115	aacttaaaaccaactccaaatttgcatt	rp115	aaccaaggaaagtttagaagctgataaa
fp116	ccattgctatgaactaaactctgca	rp116	gcaaggactataggtaacgtagtgg
fp117	gcactcctagcgagccag	rp117	gcgcccagccctattgtat
fp118	tgatgcaattcttgccaaggaga	rp118	agaaaactttctcctagtgaagctttg
fp119	ggtggggcctagtgggag	rp119	gcaaggatgacggcaccaa
fp120	gctgtcaaaatggctcctgatatttt	rp120	gcccgccgtcaaagaca
fp121	tccctctccttatccatcctcataat	rp121	ttaatgaaaatgacaggacacaatactct
fp122	agcccaagagcaattttgcc	rp122	tgcaatgcgactgaagttgg
fp123	ggagaagcccatgacatagtacttc	rp123	gcttcagcgatcagggca
fp124	agctgccatttacattatgaaaattaaatagg	rp124	ccctcatggataaagagaacaaaggt
fp125	cagggcctgggatagcag	rp125	tgagcatctcttccaacatatttgc
fp126	gactgggtacataggtgagcc	rp126	tgtctttttagtaggaaagtcttttccc
fp127	caagttgaggggttgagcatc	rp127	gtatttgaaacctgccatggtga
fp128	agaggtggaggaaagagagcat	rp128	ctccttttacagaacaagacatccat
fp129	ctcgacagaatgaaaccatcagatt	rp129	ggaggcaaataaaatttagttttaatctgtgg
fp130	tcaaaatctctctgtaaaccgcaga	rp130	gtttagagtttgggtgccagc
fp131	cagccgattttataaggagatccaaaat	rp131	tcccttagttactactaagtgatattgca
fp132	gcaatccaaactcatgtatagattcatg	rp132	aggagggagttcctttatgatgatag
fp133	gcaaaagagcaagaccctatctc	rp133	catatacagataggtgaaagaggcttagt
fp134	caggaggactgtggtgacc	rp134	aaaaaaaaacaaaatcagctctgcca
fp135	aagagcctgcaaatgcttgttt	rp135	cctgagaacaattttcggtctgtt
fp136	ctcttcaaagattataagagtaacccgttt	rp136	tgagaatagagtagggggtattattacttc
fp137	agccagggaagccattcatt	rp137	actttttactagggaagccagacaaa
fp138	gactcattttatttccagcggatttc	rp138	gtgagccactgcaaccct
fp139	gtgtacagtgtacactgtctccaata	rp139	gatgcaaaaacatacagagccatataatg
fp140	cagtatcggctgatactgtgatatttc	rp140	agactttctgatgaggttactagcaa
fp141	gcagtaatggccccaaatgc	rp141	cgcttaaatggctgcattttattgtat
fp142	ctaggatcttgcatattatatgtgccttat	rp142	ccattgacttcccctgctctaa
fp143	tgtatgacggctctatgaactacttaa	rp143	ttggtctaatcttctaaacgccca
fp144	aagaaatccaagcccctaagataca	rp144	tggtatctccctcgggcac
fp145	aggagaagcagcggcg	rp145	agcagggagggatctgaca
fp146	cgggaataaaggagagataaaaggtca	rp146	ctcagagactgtgggaagcag
fp147	tgcccctagcttgtgacg	rp147	ggtggggatcagcagtgag
fp148	ccatctttgtaattctctgtcatgcatt	rp148	gggtcattcaaaatatttactgagcatc
fp149	tgaaatcagaatgttcaacgtggat	rp149	ttctgttcccctgcacctg
fp150	atcttcatttggtacatatttttagagcct	rp150	agaaagacagatactgggtcaaactaa
fp151	ggtgaatgattaggtctcatcgcat	rp151	gtgtctgtatggagcctttgatac
fp152	ccagcagagattctgccaagg	rp152	agaatggtatttttcttctgctcttctatc
fp153	gcccaccagcggccat	rp153	acagagggattgagggtaggg
fp154	tccttgtctgctttgcctgg	rp154	ggaccgttgtgcgaccta
fp155	tcattctctctgtgatgatttaattacctaaatt	rp155	atcctcctattgactgcaatctgt
fp156	tccaactatttggtatggacggttt	rp156	gcaccaaactttctgtgtaggg
fp157	catgagagttggtgagattgtttaca	rp157	tgaccagttatttaacatcgtgtagatc
fp158	gaaacatccagcaaacatgtaaagtg	rp158	acttggataaagcagtcttctgtga
fp159	cattctgtgtgaacctgcaaaaaaa	rp159	acctgcatcgagcacattcc
fp160	atttagaaatcaaaatatccattgtacggtc	rp160	ccattactcttttatacttatggtatttggtaga
fp161	gcttttcttgaaaattgaggccaaat	rp161	tggccatctcatgttactaggg
fp162	gtgaatttatctaaagtgaaaatcagatgtatttac	rp162	actttttaacagcttaattccttctggtt
fp163	ccaccctcaaatattttgttaggaaatgt	rp163	ggaaatactgaaaattatcatctggattcca
fp164	accaatcagaatatcttttggtgagc	rp164	caggattgtgacaattagtttttctcaac
fp165	caggtggaagttgttaggaaaaagg	rp165	ggggagagagcgcagtg
fp166	aatgcagcaatatacattgtttgtttcat	rp166	tgaaagttctgtactagttgaaaaacctaaat
fp167	agtgcttacaattcccatagtttattcat	rp167	tttacaattacaatcagctttatttgcatttc
fp168	aggatgccactcaggtcct	rp168	gcttgctgctttctcatatgcc
fp169	gctgttccctgatgatgtgga	rp169	agatcacttctctctgcatgttcc
fp170	agtaccaggtagtaaaattaaaaaacctacaa	rp170	ttcctgcctcagcctcct
fp171	ttcagtctctccaactcacttatcat	rp171	tcattgtaatgagtgagtaggtgagag
fp172	gatgatttgttatgctgcaatagctaac	rp172	gggtgtccactgttagaagcc
fp173	actatccttatttgcaaacaacatgattc	rp173	gtatcctgagactttactgaagttgttt
fp174	cggatcgacttataactgctcctaa	rp174	ggcaacatgaatataagtagacagtttattga
fp175	gtttaaataagcattttcttaattcggttctg	rp175	tggagaacatgtaatgttgaagttcc
fp176	caatttgcacctcacaacatctcat	rp176	gcaaccttaggtgagacacttttc
fp177	attatccccatctgacagatgaagaa	rp177	gccagatgcctgggttcaaa
fp178	cctggccccaatcataaagttttaatta	rp178	caggtcttttcctctgttcttgc
fp179	tctgcctttggctgcaact	rp179	ctaaagccctccgggcc
fp180	ggctgagcctgaagctttca	rp180	cccacacaccagagtggg
fp181	aactgtgggcatcttctgctaa	rp181	gcttgcatctttgtgaaggctaa
fp182	cttcagaaagtctccgcgttac	rp182	ccaaaggggccgtgacaa
fp183	agagtgtaagggactagccca	rp183	ctcccatatgattttctttgcctaca
fp184	ggaatcctgtgtccagtgact	rp184	gggctgcatagcaactagtagt
fp185	gggattacaggcgtgagcc	rp185	gaaacaagtttgttcaggtaaaagtataaataag
fp186	acatacaattcagtggtattttgtatgct	rp186	gaggagtggctgcttaatggat
fp187	gagagccgtgtgtgcttttg	rp187	gacatgctactctgtacccgat
fp188	aaaatcccagagcataaatggtgg	rp188	tcacttcagattttggttatttgtacctt
fp189	gttttgaaactcaagcaacgctc	rp189	cccacccagcctgtgg
fp190	ctgtcactcctctaacacttccc	rp190	gaaccactctagttagtcttctctaattttat
fp191	atccctattctagaagttagggacaaaa	rp191	ctgtgtgcacagctagttgataaa
fp192	gtcttgatgtggttctcttaacagc	rp192	caacaagagcaaaactccgtct
fp193	gcccatgcgtgcctgg	rp193	cactggggactcagtgacc
fp194	aaaccaggattcagcctgca	rp194	ccagaggcaacggtggga
fp195	tgagtaattactcagcaatctcatacct	rp195	gaatagccccctgcatgtgt
fp196	ccattccattggtttggggga	rp196	tggtagccaagcgctactct
fp197	ctcccctgggcagcatc	rp197	gcagcccccccgaatttt
fp198	tggtgacacaagtgaacttacct	rp198	tcagcataactcttctgtggaagt
fp199	tggaattacacaacacgtggc	rp199	aaagtactgatgcatactccaacatg
fp200	attcaaaaacaccctcatagaaacact	rp200	ggctgcatcaacatgactgg
fp201	acagatccacacgcaaatgc	rp201	tcctgaaagtagcaacaacatttttct
fp202	ctctcctcctgggatcacct	rp202	ggtttgcctgggttttcttagg
fp203	caaaaatgtgactgtaggaaagactga	rp203	cttatcgaccagtctgctgtct
fp204	ctaatcgggctcctatgtgatcttat	rp204	gacaaaaatgtgggaaacattgtttca
fp205	tcagccgtcttatagcccct	rp205	aaaattttaacatcaacaaagtagacaacct
fp206	ggatcagaatctcacgtagacttttc	rp206	atggatcatttggcagcagttc
fp207	gctctgtccattaggatgattccag	rp207	cccacctccagacttgttatatgag
fp208	gagtgaaaggatggtatcaagaacc	rp208	gctgatgttgaaatttcattgaggtagt
fp209	ggggtggggacaagctttg	rp209	gtgttgacagttccagcatcttc
fp210	ccacactcattcacactagagtttaaat	rp210	gctggtctttgctgatgcattc
fp211	gtggaaggcggatgtggg	rp211	tgcttcagtgaccctttactactttata
fp212	gcaccagctagcggca	rp212	gaaaatgtgatcttttgcccatttctt
fp213	tcagagaccaacagacactgac	rp213	gctaaggctgcattgatcacct
fp214	gaggctttgcttgtgaaggtg	rp214	ccttggtgctcataaatgctcc
fp215	tgtaaaatgctaaaggccctcatg	rp215	gttcttggcaattggtcgactg
fp216	agactgaacatgataaacatatactgtatcac	rp216	gcctgatttttagaactaccaggacta
fp217	gttcacatgttttcatcagtttcagttaaa	rp217	tgcaaaaatgcttattcagaaagttaaatga
fp218	gtgcctcttacttatgcaacgtg	rp218	ccacgggtggaccaacc
fp219	agagaattctgtgccatgtaagct	rp219	cctggggttaaattttctcagcattc
fp220	gttttttaatgtttttttcattcccagcaa	rp220	aaaacattctgcagatcaaagcaatc
fp221	gccatggaaaatcccctgaga	rp221	tttcatcaacactgatgtagaactcag
fp222	tcatggtctgtttttaccttaaagtgat	rp222	tcattttgttactctgtgtcacattactt
fp223	aggcacacattcgaatatgggt	rp223	ctttcccttttacataccagtgctt
fp224	gtgtcttctggtagatggcttattct	rp224	aacatcaggagttatacatttggtaagg
fp225	agcacagcttgcagctct	rp225	tgtctgagcaggtatccaagttg
fp226	tgaaggaaatgaaaagtactattccaatga	rp226	ggttgatcttttattcagactactcaaact
fp227	actacaagcctgagccacaat	rp227	acaattgcttgagccccaagat
fp228	ggcttagcttcctgttttcttaagg	rp228	catgcatgtgtctttatgtagaacaattt
fp229	gccatgaacaaagacaatgtcttttc	rp229	gcattgacatcctgagctgtaag
fp230	accggccaatacaaaaacacttaaa	rp230	gtggttttgatcttttcattgtgttgtta
fp231	gcaccaaaattccaacagcaattca	rp231	gtcgttcttcgatagtcttttactcc
fp232	actattctctagctcttcctttaaaacac	rp232	ccatgcccggcctattctttta
fp233	ttcctcaaacagataactcacttcct	rp233	tgaagttggtaagtaagctgttctttt
fp234	agcatcacacaacagctgaca	rp234	atggtattgtgtgtccagttttgtt
fp235	tctcttcacttctaatcctgttcacc	rp235	cagaatagcaatataggcatgtccttt
fp236	ccgccccatagtaggtatttagtaag	rp236	cctgaagaagagaggaagataatgctac
fp237	tcagcggaggacagtcca	rp237	ggggacgcaccgcttc
fp238	ggctccagaagtgccttctaa	rp238	tcagttttgggtcatgcatttttaac
fp239	gggctcctctcctccatct	rp239	gccagagagtgagggggt
fp240	accaagcctcgcggaatc	rp240	tgttgaaacgtaatccccaatgttg
fp241	tgacactcaatattaaccatcgcaatt	rp241	gtccaggaccagacagattcac
fp242	cccgaaacattgcggcag	rp242	aagcccctctgtgtaggga
fp243	cagagccttgggcagca	rp243	ccaaggagcggtcgcc
fp244	aaattactgtttggaattacttccttgtg	rp244	tgttcagaaagtaatactgaatatgctacaaa
fp245	ccctgtattagtcaagcttttctgtg	rp245	tgctgactcgtgagcatgaaa
fp246	acaggttccatccctagccat	rp246	gcatgctgtgattgactagcaa
fp247	catccttcacattgcttgccata	rp247	tctttattctgaaagcaatggggag
fp248	gataagcctggtgcgtacct	rp248	ggcatttcaagagcacggttc
fp249	agcaacatgaacacgtgactg	rp249	cagggtcctagtatgcctgc
fp250	agtggtggggacaatgggt	rp250	ttgattcccttcatagtgcgga
fp251	gcagggtgctgtcttgcc	rp251	tctgttaatgtaaagttctttgaatagagtct
fp252	caactggtggattgtatgataaaagtatgt	rp252	ccgcaggaactctcattcattg
fp253	gactggaactgacacattgatacttc	rp253	aattgcctgctcctgaaggt
fp254	cagcatgtacccgaccaagt	rp254	gggaggggcgagaacct
fp255	tctttattccagccccatcagac	rp255	gcgcatgaatttacccagca
fp256	aatttctgcctcagtagtagtgagaa	rp256	gcaggccggtcatggag
fp257	gcaacaggtaacttgtgggttgt	rp257	aacaatccttcccaaatgctacag
fp258	caggggtcagtggaggga	rp258	cagattttcttgctaaggagaagca
fp259	ctcctgggagaacttgccatt	rp259	gccagttccctgaaggaactac
fp260	cgtttcctaaagcatatggtgaca	rp260	ccctgcaaatcaagccacaaa
fp261	gcttggaaagtcacagtgatgg	rp261	cagaggacagcctccgac
fp262	ttgctcacagcggggc	rp262	ggagtgagtcctacactcctattca
fp263	cctgccaagctcttctgctc	rp263	cctttgaacaccattgagagtcaa
fp264	caagaggtggttccgtggaa	rp264	gccttctgagcacaacactc
fp265	ctatgtaatattgaaattctaaaatctcctccaat	rp265	agggagcaaaaggaaacagtga
fp266	agcaaacactaaactagtgttctgc	rp266	agcagatcttttttccgtctttttaca
fp267	gagacagacagacagacattcct	rp267	gattccctcagttgccattaacttc
fp268	cagcaccgtgggtcagac	rp268	ggctgcaactgccacctg
fp269	gaacttgagctcagtgctgtcta	rp269	gctgcttgggcctgtgg
fp270	aaactatgaagtgctatagaatattggttatga	rp270	tggagaaggtctggattataccagt
fp271	tgaggctggaaaatgactacagttt	rp271	gccacacctggcctacc
fp272	ggaagaggataagctcttctgagag	rp272	ctaataaaaatggggaaatgagaggtca
fp273	ccttccaaggcataagcccttc	rp273	ccattgaactgtgtttctattgatacttgt
fp274	gaaactattcaaagatagacaactctgtaaga	rp274	gctccattttctgtggcgag
fp275	cattgaacagtaatcgccaatgttg	rp275	ctcatgcggacagtgcca
fp276	ccagtgctctgacctattttacagtta	rp276	agtgtgggagaactcagtgc
fp277	gccacctccaatctccctcat	rp277	ccaggaccagagcctgc
fp278	gcaagttctctataatctcagttttatgca	rp278	agatcctaatagtgctaaaagatttttgga
fp279	caaaaatagtatagagagaatttctgtgtagtattc	rp279	aatgtcaattttctggttttggtaattttg
fp280	caaagtttagaaagtttaagtaatagttactcaca	rp280	cagagtgagatgccatctcaaca
fp281	ggcttctgtaagtgtgcttttaaca	rp281	gtcatgagctctcctgggag
fp282	gcatcaagaagtaacaaagcattctttta	rp282	ctgtgcctgcacaatcatcttc
fp283	tgcccagataagtttcaaaatgaaataattg	rp283	tgtatctgattccttcccttatctattgaa
fp284	cgagataaatggttttagaaaaataaatggttgta	rp284	gggtactcgctttctccgtg
fp285	cccaaaatcagaccctgggg	rp285	acttcactaaaatgaccacgatcca
fp286	ggtggccttgacataccgt	rp286	tgcatttcacccagtgttaagtc
fp287	gacttgtgatttgcatcttctcttaatc	rp287	gttaaatatgaaatagatggaaaggataatgca
fp288	gcctccatttggaagtcgtctat	rp288	acatttttaaaacagcccagcct
fp289	gagagtacagtgtgtaccaggaaa	rp289	gcactgctttcttgacattcca
fp290	aaacattttaagttacccagagtcttctaata	rp290	gtaaccagctattacgcttcaaaaaag
fp291	tgctggtcttctttcccgtac	rp291	acatggtggcgattcactaact
fp292	gctgatttagaagtgactttataaaaggtaatc	rp292	gctatttaacctgtagtaagttattaaacattacc
fp293	tggcctaattcagaggttttctagata	rp293	gcaagatctccaagtaattcatatgcac
fp294	attctagttcttttgcctgtccatataaat	rp294	ctcaatttcatatgtaacatattgaaattccaatc
fp295	ctattgcttcattatcccttaatctaggg	rp295	accctcacaggtcatcgagt
fp296	caaatggtttctgatatcttaattgccc	rp296	acacagtagcttcttaataaatatttgttgc
fp297	gttgtatccagattgatgctaattatcatct	rp297	gctgtggtacggtggtctg
fp298	gtggcacaatggaagtatactgtc	rp298	ccacagttacttttgcaccaacataat
fp299	cagatcatgggacttctcagct	rp299	aagagagagagagacaaaacgagatatt
fp300	catttcttggcttgcagctacataa	rp300	aatatacgggcttacttatagcgaca
fp301	gcattaatatttctagctattcatgatgaagc	rp301	gacagaaaacctttactgtcactctaatt
fp302	gtttctacttcaatttcctcacctgtaa	rp302	atcaccaggactgatattaatatcaaacataa
fp303	gttgaatttaatcaaaagggaaattattctgg	rp303	agccagcaggatattctctgac
fp304	cctctttccctcaaattttataaataacacc	rp304	ccttgtatgtctccaccacattact
fp305	gctgagccatatggtctgcac	rp305	ggaagcgggtgggagaatc
fp306	gaaacctataataacttcacctgatttcaaag	rp306	aagggaaggtaattcagtgggag
fp307	ggttctcagctcctccatctg	rp307	agagagccaccccgcc
fp308	gggcaagggattaaaaagggga	rp308	attgtattcagtctaattcttgcatgtct
fp309	gggacgccccagattgtc	rp309	cgctaatggggagcaaatctcc
fp310	gggaatagactcttaggataaattttctgc	rp310	cagtgtggataggaaatgacagttattc
fp311	ggatatagcagtttattcattcattcgc	rp311	tgcacagagacatttatagcaacttt
fp312	ttgatcaaataatgaagaatatagctcctcata	rp312	aattctttagccaaggatcatatagcaaa
fp313	catgtcatctccctaaactcacattac	rp313	tgttacgtagtgctcaaggatctg
fp314	agaaacataactcaaagaaataagagccatat	rp314	gtctttttccagttctcaagggg
fp315	ctgtcctttaatttgatcagattttctttct	rp315	ggcaactcactttgggtataagag
fp316	gtaatcaacactttcagtatgtttagatatttagat	rp316	tggatgcatctcattaacctttctg
fp317	tcagcatgcttttgttgaagataaac	rp317	acctgcctgggcaggg
fp318	ctcttgaaggcaagggcagt	rp318	tcaagtatctattttctaaaatggccttatacta
fp319	gaagccattaatagtcctcaagtgtt	rp319	ccagagacagaaattgctaattggat
fp320	catgattgtggaggaaacttttcttattatta	rp320	tggatattgtattactaagattacactttgtgt
fp321	ttgtccatgctgtccaagct	rp321	gggcaaggaaatctcaaggttactt
fp322	ggagcaatgacaattttctaaaagctc	rp322	ccttgcacttgttagagattagtgtatc
fp323	gaaaactgcacataaataaaagccataca	rp323	ttttaattaaaacatctgttacactccaagg
fp324	cagatgtatactgaaatccatgcatactc	rp324	tgtagactgtattcttaggatgcaaaac
fp325	gctgcttagttctcaacaggc	rp325	gtttataagtcaagtctgcagtccc
fp326	acctctttttgattaagttaccaggac	rp326	agtttaagagatcaattcagtttctagtgg
fp327	gagttttaagagctcattttatattccgttta	rp327	cattgggagaaaatatttgcaaaacaattac
fp328	tggacatcaaagaaaaaaaaatcttcatact	rp328	ctgtgtaaagaccaatagtttggctt
fp329	gaaactcacaaagctgaaatattaaaatactg	rp329	gactgaaccatttttgtagagtgataaatatt
fp330	gctacagatgaaaaggtcttgaagaa	rp330	tctgagctcatatcaagattgtcaatatataattt
fp331	agggaaaaataagtttaacatgtccaaag	rp331	aaacataacttttcttggaaagattcgac
fp332	gctgagagactgagagccacat	rp332	gcccagcattttttgtgtgtagaatt
fp333	gaacacctcccagctcattctat	rp333	tgagataatgttctttgattttcttgcaatg
fp334	gaatgagtgaagactccaacatcc	rp334	tcatggtctgttccgtctatcac
fp335	ctttggtgttggctttggct	rp335	gcacagcccctgactcc
fp336	tcccccatcagccccc	rp336	tcagcatatatggtatgacttatgttaagtc
fp337	actactacagcgttggccatt	rp337	gcctccattctagaatattctctttaaaaaaaa
fp338	gaggtgattatgcacatttcttctcaa	rp338	ccagggggaaaaaaaagaaaaagc
fp339	ctcagtgacaacatctcttgcc	rp339	aaaaagtgaggtcaacaattgcattc
fp340	gaggttcaactctcagttttattagttgt	rp340	gcatccttattatcatttataaaatcaaggtcc
fp341	gaccattagacggtgcctcatt	rp341	cttaatgagttgccaatttttacttccttt
fp342	gggatcagaaatattgccatgatgttt	rp342	tgtggatctgctgactaaatctctt
fp343	tgcacacatggaagcaggaa	rp343	ggtatattatggagcaagcacagttt
fp344	caatgctttaaaatctcatccctattttctaata	rp344	gccatcaaaattcaccaaatgttaatgaaaa
fp345	tgaattaactgccaaccaggtataaga	rp345	cctaggggttgtagcgtcc
fp346	catgtatattgctcatgtatgtacacatctataa	rp346	tgatctgtgtggtaattagttaaatgtatca
fp347	ttttacttctttggtgtttcgctct	rp347	aagcccattttaagccaggaaag
fp348	tgcgtgaagaacaccagatatgtt	rp348	tgagccaccgcgcct
fp349	aggtttgtttacaccagcatcac	rp349	cacctagtgatgtcgtagccat
fp350	ggtaaagattacacaacagctttcatattact	rp350	cacttatgttcaccaagttaggcatt
fp351	ggtgactaggttacaacatgaactc	rp351	ggcctaggtctgcagcttaat
fp352	tgaacttagaatgtagatcctctgattca	rp352	gctgtcaagagctattttctgttactg
fp353	gagatcgcagagaagctcctg	rp353	aacagatactgtcgtagggtagc
fp354	gaacagagggcatgtttttatttaagac	rp354	aggaatcaagatcttatttcctcttaaaaaataac
fp355	cacccctgtccaagttggtac	rp355	tctcagcacaactcagtgctt
fp356	cttcctttctgccaccctgt	rp356	gggttaggaagctctatcacacc
fp357	tcagcagctcttctgtaccct	rp357	ggggtcatgttcatcaacatgtttatt
fp358	gaagtgtacgagtgcagtatgttag	rp358	gtgtccttctaccattaactccactt
fp359	tgcaactatttactattttgacacattgac	rp359	gccctggtcttttgtggatgatat
fp360	agtaacatgagaatcaataagcagtaatagtt	rp360	agacatcaaaactgaagctcaaaaaac
fp361	gtggaagcaaagtgggtttaatttg	rp361	cccttcagtggcattttcttctga
fp362	gatgtgagaatagctgatacctattgtattatt	rp362	ctttgggaataggatattacatgaacttttc
fp363	tggccagggaaatgtaaatttgc	rp363	gccagggtagagaagcccata
fp364	caaggttgggagctagcgt	rp364	catctcaatgacttcagtggaagc
fp365	gcctcttgcttaccattcgaga	rp365	aaaacagatttctgagacaatgactga
fp366	cagtgtaagctgtctttcttagatgac	rp366	gctccccgaagggatacagg
fp367	acctcccctacgtgattccaata	rp367	ctttagaaataacctggaccaacctc
fp368	gggttgttgggttggggt	rp368	agctatgtatacataataacattctctatcacc
fp369	agcaggaaaagcctggagaat	rp369	ggtgccagcacgttatgc
fp370	cccctcgtattttttaaatggaaatgatg	rp370	acgagaatcctgtgatgtctcc
fp371	ggagaaccatgaaactcttactgga	rp371	gcatgttaaacatattagaggtggtcaata
fp372	cccccatagcgtctggttc	rp372	gaatccctggtttccagtttagc
fp373	acagggcagctacaggga	rp373	tgctacaaggcaccatcagttt
fp374	ccattctctgtcactccatcaattc	rp374	ccagcaggtcagtaaacgacc
fp375	agatgcaatatacaataatttatcctttaccttg	rp375	agccgactccatccctga
fp376	gaaccatggtggttgtgggt	rp376	gcacgtctagtggccctt
fp377	tgccaaaataactttgttgtataaaggaga	rp377	tgaggaaacagtggaaaacctagtat
fp378	gcactagagatgatctaggacaacg	rp378	gtctgggttgagcgctttg
fp379	tgttttgttcttggttttaatattctgca	rp379	tttacatatcctcagttttctcttccatatc
fp380	tccaactttgattgtttcttacggtc	rp380	ggctttggtgtgttccagaaac
fp381	caccgtgtgtacaaaaccgatt	rp381	ttaaatttccaggacagttggatgaaa
fp382	ctgagtttcccgtcaggcc	rp382	gggcctcggggcactt
fp383	caatcttcttgccatagacaagcc	rp383	gcatcctcaagggaattaggga
fp384	gcacctgagcccttcatttac	rp384	gttggactttccaaggttccag

## Sheet: 384 Plex Info
fP	Seq1	rP	Seq2	chr	rs	pos	NA 18537	NA18562	seq
fp1	gatctgctgtttcactttgggtt	rp1	aaaaatacatttctgaaaaataacaaagagcc	1	rs10508599	20194255	T	G	ttcacgtcgggctgtagttggaattgagagacacctactgtaagtttaaagggtgagtcaaacggggcttcctcccctgagtttgggagggtaagtgagagttggaaaagccagagaaagccaggaagagaggcattcttgcctttaagggtgaacttcatcagtgttcacagaagacagagaggatgatgtcttaggaaaaggaccacagttcaatgtggctggaggaggttacaggagagagaaaagacaagtggacattgttcttctttagttgttttaacagcaaagttgtagttgttaggttgtctctgcatagacccagtgatgaaggcagtggaggaggaaagtagatttgtgtaagaccacggattttctgaaagctgggacatctcagtg…
fp2	gccattatttgtatcatgggtagctt	rp2	gggagtttgttcacatatttctaatcttctaat	1	rs10827932	20351525	G	A	agcaatgatacctcatttactctcggattctcctctatatatctgtttatcaactgtcatctagaaattcagagtgcacttttttacacgttaaagcaataaggttcctagattgtgttcatctatttattcattcaacagctctttcatgagtgctagttgccagtattttttagtaaatgaagcagatacaaatggagtcttcttggagcttacagtctagtcgggttagatagaaataaagtaaacaaataaatccatgattttaaatatgaagaaagaaaatgggtgcagagacatggggtgttagtggagggtgacaaaggccttctaagataggatgattgggaagacttgttagaaaggctgaggtcagaacccagaggtccttgaaagcca…
fp3	tcccaacagtgaactcagctac	rp3	agacaccagtgtgcccaaaa	1	rs2681943	20601910	A	C	ttgtcacccatgagtctgagtgccatgcctctcatggcagcataaactataaataagatctgtgcaagtgaacacacttattgtgaatctccctgtatataacactttgccagccatggtggatcaaagctatgtgttcccaagtacaggtaaaaaggggttgcatcatcttgagagaatggtaaaattataataaaactgactcaaataaaattggcttgttattatcaccatgtactaaaaattctaaactctgttagtgataaaatattcctccctgaaagaaacttttgctgatctaagcattaaagagtgggctcgcttactgttgagttttactgacataataaataagcttcaagttagtccaatgttatcacttatcctttagtaaacatt…
fp4	ccacgctgaatacttctttctaatacac	rp4	gtggtctatacagacttgtgatgaaatt	1	rs11012371	21205578	C	T	gtaaaagtaggttctgatactattcagaagagagaaaaagttttcagtcttccaaaagaaggagtaaaatacagagttatggccagaatggcttatcatttaggattgctgtcactgtttataaatctatagttgataaaagttgtcttattttcttattcatgatttaattttatcaccaccatattgtgtagaaggcagaataagtattactaactattctgtcttagagatgaataaaacactaatatatctaattttaatgctaaatcctaaagcactattattgtaagtctcatcggggaaccacagagagccataattgtttttctagtatcattttactgatttatctttaagctttctcactttctgatggaatagaaattgtttactgat…
fp5	cctggcccatcataactattttcga	rp5	gcctaagggcaaccagcg	1	rs7918237	21398148	A	C	aaccaaaaagtcctgactaatgtcaaagaaggaaatagggagaaggaaagcttgaatatctaaatagtctaattacctagtttgctgtaaatttcaatttttaaagcttgaaatatttggagtattcctccgatgcttattacattgtctcatcttcatcatgtttgttgttattgttgttgttgttgtttaagactgattctcactctgtcacccagactacagtgtacaagtggcaagatcacggctcactgcagactcaaactcctggactcaagcaatcctcccatctcactctcccgagtagctgggactacaggcacatgccaccacacctggatactttttatattttttgtagagacagtgtctcactatgtggcccaggctggtcttgaa…
fp6	tgtaaatctgttcttctcagttgaaagg	rp6	ggggaggataattgtgataataaacgatg	1	rs1751916	21487779	A	G	aacatttatacagtgtctactctatgtcaactatttacatagattatcttatttatccttgcagtaaccagaagaggtagcaaatactattattatcagcaactgagacacagaatgcccattttgcagatgggataactgagacaacatcaccattttgtaggtgaggaaaccgagggatggtgaggcaaagtaactcaacgtcagccccagaagggaatggtcccttcactcccccaccacatccgctctcactgctaagggacatgattccagtgtttcagttccaggaccacatctacagggttttctcaggtccctaagatgccaccctctggatggacagattccaatttccttaatccaacgcaaaacgacttgatgtctgactactggctc…
fp7	gagggagccgggggaa	rp7	cagatctcatgagatttattcactatcaca	1	rs10828477	23874925	G	A	gcccaagaccatgggaacccaccttttgcatcagcatgacctggatgtgagacctggagtcgaagtacatcattttggagctttaaaatttgactgccagcctggatttcagacttgcacgggccctgtaacccctttgttttggccaatttctcgcatttggaacggttgtatttacccaatacctgcaccccaattgtatctaggaagtaactagcttgcttttgattttacaagctcataggcagaagggacttgccttgtctcagatgaaactttggactgtggactttttgagttaatgctgaaatgagttaagactttgggggactgttgggaaggtatgatcggttttgaaatgtgagaacatgagttttaaatgaatcaggggcagaatga…
fp8	tgcagatacctcagatgaagagg	rp8	ggtgaaaacatggaagttccgg	1	rs11013736	24161303	G	A	tttgttctcactaatgattgattttataactctattgagagataggaaaaagcaaagtgttttttctaccctcatgcaccactcaacacagaacacttctgtgaccagatgtgtgcagatttttcccagtggacaattctctagtggacaccaactgggtatcctacaattccattcaactctggtgctatctacctggagatagtgtcagatctctcaggttgagagcccagtcccacaagacttctctccgccacttcagataccaatagcaaatagcagattgtcacttatacttctgactaacaagcaacaaagcaggttcctgtgacacttccttgggtttgattaatttctgggatgtctcacagaactcagggaaacacaattactggtcta…
fp9	aaccagtccagagcctgga	rp9	ggaaggtggatagtggccca	1	rs10741046	24485556	C	T	ttaatgtttttctccatcatacctcatcaccaggccatcaactgatctctgttctgtcactagaaactagcttgcattttctagagtaaatggtatcatacatactccatttttgtctccctttttcaaccagcataattattttgagattcatctacatttttgtgtgtatcaataattcatttctttttactgttgagtagtagcctattgtttggatatgccatgatctgtttatccatttaaatgttgacgtatatttggtttgtttccagtttggggctattgcagataaatccaatatgaacattcacatagagtttctatatagagatagaattctgtattaaccatgtgtttctgatattttgacatttgaaaccttgctgatcttagaga…
fp10	gggtaaacaagaagaattattcccagaa	rp10	ctaggtatagatgcccgttggtt	1	rs11013979	24546481	A	C	aaaaaaaaaaaaaggcaagagtgttagatcaagtatacaacaattttggctgatatgaaacacatgcacagcactcaaaagataaagctaaacctcttcagattgcacaggtatttatcaacctgagagacagcatttttggcatctagctttgttcagtagatcctgttatttctctgttattaaggaagagatcattttaaaggtagccatgatgtgagtctaagtgttggaagcgcaacctaaataaatgaaatgacagtttagcccccaatatcttttaaaccaatagttccatcttcttctccttgtaaacttactgctgaaactaatgaaaagtagaagaattgactaatttggctgtgcttttccttcccttccccatcagtgtctgatgga…
fp11	tggcgcttgctaaagagca	rp11	tcgtcattacaagagcagtaattcac	1	rs10764472	24793152	T	C	tggccttgccagagcataaaaattacttcctgttgaggtaatcctgaatatttcctagcacgtccattcttaacactgactcagaaagaatacattgcttccactttgcttttaggcctagtcaatgaaaggaagagggaaaatgaagagtgggacactttatacactgctgggaagaggaacgtagtaatggctgtaatgtcccaaggtagagaaggcagagaaggatctggtgatgtaatcaaaccaaagcgtgggggtgttagtggttgcacacactcatactgaaccaaactttatggtgagttagcctgaaagagcccttctctggagaatgtgccttccactgagataaagccactgggtcctagatggcaccaggatattgtttaggaaatt…
fp12	cacagggtatacctgtgtgagag	rp12	actctatgagcaatttccatctcgat	1	rs7920241	25489754	G	A	attcatttggggtcaagaccacagaagaaatggtaattgataatgatttatttccttcctttcccttccctttctgttcctttctttcatttctttaattgacctcaggacctctgattaaccataatccttggttccatacactttcatcattggtccatttatgatctcatttatttaattattttaattagacaaccatgagtccaccacctagtacaaaaactaggacatcgacaatattttacatctaactctatagtccttccctttctcatcctcatacctcactccacccaaggagctcagccacctcccggaatcctgtattcacaatttccttgcttttgtttttaaaagtgtgagtatcccacagtttatgtaactgttctcctgttg…
fp13	agagatgagagaaatgagtcataagatgt	rp13	accaaacattatgctttgccaaaac	1	rs2807237	25548767	T	C	acataccagacgataaaaatttgttgaaagaggaaaggcatgaactggattaaggcattaggttacttggaaatccatttatttatcacataaacatttgttttattgcgttatggcccacaacagtaatattttgcagaatggggtctatatatctgaatgatcagcgtgttttctgtaatttttgtgttttcatttcactgatcatctggaaaatcaactcaaacatattctggattatctggataaaccaaacactggcaggaggttttagtgtccctatatatttctgtgtatgttttgagcatgtaggcactaggtaatgtagtacttttctcacaggttaaagaacagaggcagactgaaaaaataaatgatttattcaccccaaaggaagcc…
fp14	tccactgtcacttgctttctcat	rp14	ggcatacctgaggctaaacctg	1	rs1416995	25573542	T	C	atgtttataggcatctcattatttaattgtctaggcttgcaaaaataaataaaccccctttcttggttaataatcaaaagactagtaaattaccccactttgctgttaccactactctctcatccttcatgtattcagtagctattttatctcttcatatgtttctcaattatttcctgggactctgtgctccaattctcaagtaataccagagatagcctaaggcaggagccaccttaggacaggagccactgccttttctttataggatccttttctctccatcagattttaaggtaggagtatcatacttaatgctagaagttaacaactctatagtgctacctatgtggatatacttaacatcttagaatgcagaaggtgacatcaaacaagatc…
fp15	gcccagcccaaatatagttcaatcta	rp15	ggcagcacagagcctcc	1	rs10828856	26038930	C	T	atgaattttggagggcacaattcaattggtaacagaaatgtaggactgagcaaagcaaagacgaggaggcagcagaggtggagtagagtggaatgcacagatatatggcagagaaggcttgaaaggggctggaatttgggcaaagagattttgtttttgggtttttgtgtgtgttttctttttttttttttcttccttgagacggagtcttgctctgctacccaggctggagtgcagtggtacaatctcggctcactgcaatctctgcctcctgggttcaagcaattctcctgcctcagtaccccgagtagctgggactacaggcgccagccaccactgctggctaatttttctatttttagtagacacagggtttcaccacgttggccaggatggtct…
fp16	ggaagccttgccgaggac	rp16	accttactggaaacaatggttcgtata	1	rs2250819	26060243	T	C	ctctctgctgcagagaagggtcccaagaaaatgggttgccagttccaaggtgaaaagggttttatagatgagcctgtagaggcgatgtctgatttagatagggcacaaaagattggttggaccaggtatgccatttgcatagggtgagaaaaactggttagggctgggtgtgtcattagcagagggcatgaaaagctgtctgcgctcaccctaatcttttactatgcagatgggttctctatctggccagcgccatgttgcccatctctttattgcacatgtggtaacaaaaaagggaagatggaacctccatgttggatatgcctggccaccaggtagccctcttctattggcacagctgccggcattctcccgtgcaggcttccagcttgcttatct…
fp17	agtaactctcctacctcctgactc	rp17	tgacgatgtggttccagagg	1	rs7096433	26881706	G	C	ccggggcaacagagtgagactctgtctctaaagaaatgcttaattagctgggcactgtggcccatgtgtgtaatcccagcattttcggaggtcaaggcaggaggatcacttgaccttaggagttcgagaccagcctgggcaacatagggagacccccgtctctacaaaatatttaaaaatcagcctggtgtggtggtgcacacctgtagtcccagctactcaggaggctgaggcagaaggattgcttgaggccaggagtttcagggtgccgtgagccacagtcacactgttgcactgtggcctgggcaacagagcaagacctacctctaaaaaagaaaggaatgaaagaaagaaagaaggaaagaaaaaaaaaaggaaggataagaaagaaaacggaga…
fp18	tgacaatatttcctatccaaaatatttactggatat	rp18	acacagttctggatgatgtggg	1	rs7096584	27105982	A	G	caacacatcatatctctcctgaaaatctgttgggggtttttttgtgggggagattggggggcattaagacaaaattacatacaattttcattttttaataagttgctggcattatagatacacacacaggtatacaaatatatatacatatttagaaatgaaacgataaaagtatttataaattattttctaaagtaattttgaaaagcatgtagacttttatttttaaatgttcagtagtgaaagaaagacatagaattcacaacacaaatgggtaatatttgtctaggatttatggcttaataaccatttctaattttaatatctttttaatacagcctattcaactgataaaattgcaccccaaccttagtaaaattcatattaaatattgtatga…
fp19	aactgaaattgtttttagtctctttattgct	rp19	ccctatgcaaataacagtatcggtaataa	1	rs10829077	27157707	A	G	ggtgccccaaaacgattacagtaataacatcgaatatcaccataacagatacagtaataataaaaaggtttgaaatattttaagaattaccaaaatatgacagagacatgcaaagtaagcacatgcccttagaaaaacggcaccaacacttgctcgatgcaaggttgccagaaaccttcaatttgtaaaacacgcagtctgcaaagcgcagtaaagcaaagcacaataaagagaagcatgcctgtaaataattcacacaattataaaataaaatttaaatttaaaaaggaattaccccaaagtaaaggtaaattaatcaaatgagcctaactgtgcatccaattagtggcctaaaccagagagaaaccactctacaagtggcttcaaagcacagtaatt…
fp20	ttttctttgcctgccacctatttt	rp20	gcagttgttcctgaggtacttg	1	rs2477926	27217218	T	C	gctgtatcctccatgtctcactctaggactgttactcacttcctggtgctctgggacacagcagagagggctgactggctgttccggaatgaatggagatgccaaaagcctatggaacagggtaatatcaggtgatcttccattcaagtcctatctggttggtacctccatgagattttaaaagtagaaaagatgggctttctggaggtccatgcacttcagcctggtctttggatgcagaggccagctgggaagctagcagtgcttctggccaagactagatccctagcccagggtctcagggctctctgtagcttcctggcttgtgcatgtgcagttcgtatctgacatgatagactctcatcactgcacaagctaggctttagtttggtgactcca…
fp21	ctgtgaacccttgtgccaatt	rp21	agacccaagctgcctgaga	1	rs4749199	27265997	T	C	gaagaagggatcaggactcgaggcagagccagtcctcctggttggggcctgggcataggaaagcaaactctaggcaggaggaaggagccccaggctgtggatgcctctgggggaacttgggtcagcaatggccagaggagctcctgaacttaagcagtatctgccgcctccctacctttgggtgtcttctggtggccaatgtgctgctgtcaggactcttgctggctcccaaattcgactgggcagcctccaaagcagtggagtccagcgctactgctgcctctgcctcgtggatctcagagctgcaggacagcttcacccatcacaccctcagatagccccacttgtggctggcattgggggacagcatgttctgggcacctctgctcccgtatatcg…
fp22	gtggaagcatctcctacctgc	rp22	tgggtttcccagaggtgct	2	rs4757034	20087712	C	T	ttgtcatttctggtagggctgaactgaggagtattcaactattttctatctatgatttatagcagcaatgatggtcttcagaggcattcaggacaaagggagcttgaaaaggaaagtattttgcctcttgtgatatatttcactaaactggagcatacgcattgcaaattcaagtcagcatatttaataaagtgtattgtgaaagcaggaaaaaagcaagaaattaggcaacttttggccagcctaaaatcattggttagcagagctctatcaactgttgctttcatacaagaaggtatgaatgattttagatctttgcagtagaacctccctaggtaggtaaagtcactggcgtggataaattgaccataatttagtccttaatcaaatggttttgtt…
fp23	aggtgctaatttggaaaaagttttatttagag	rp23	acgacctggattctaatttttattctgc	2	rs12295773	20703781	G	C	agacaccatatgtagtcacagcatctccaaacagttcatgcagtaagggaggaagggagaaaaattcatctgttgactcccaactactattgttccaaatttcctacatgaaacatccacttccccagacttccaggttgcatgtgcctggatgccatatgagttctgagatatttcctgtgtcagtggcatcagggaagccccagagatggcatgaaagtaggtgaggaaccatcagagcaggcatgtgagcaacaggagtatctgagtacagtctccaaggcaggctgtaagtctgtggtgatgtggcggcagcaatctgctggatcaccgtgggaattgtgtaagctaatgagagggtgctctctggcttgaaagcaaagaaaatgcatgaatctg…
fp24	tctagggttttattgacagtgagagaaa	rp24	ctgcagcagttcaaaaaagtagatg	2	rs2680989	20809773	C	A	accttctaatatctaggaaatttcatctccagttcaacctgcacatcttaacaatcgtactcatcttgtaagaccttgctgctcatggtgtggcctgcaaaccagcagcaagaccatcacctggggcttactagaaatgccatatctcagaccccagcagaccttctgaatcagagcctgcattttgacaagttgactcatgtgcaccttcacgttcgaggaacacttttaaagtgtttacaatggctctgccttcttgatacctgaatgaattgagcttatcaaaaatttgataaaggcagcttcatgatgatggtggccaggaagctctttcagctcttagtggacattgtggagatgaagaacataacaggaattatggtagcacaggataagttg…
fp25	actctggcccatttttttactcca	rp25	agagaagggtagagggtagcaa	2	rs2403652	21076903	C	T	ttttctagataggattacttatcaccttcttgtgacagttccatgcatatttcgtacatgtcagggtcctttatttttacctctgtctcttcttattaacggtgaaaggcatggccaagcctgcctaatctctgtaacctcatcgcccagcatagctcctgggcagctgagctcctaagagcaggtgaatatctaagggcttgtgtaggactcaggtaaacactctcaccctcagaaactcatagtgaaaacacctacctggctctgtcctaccccacccaaaacagtagagtagtatttggaaagaccagtggaaatttccagtgggactttttccctgatggtaccactttgttgaaggtctttatgttgaagcaggtgctccagggtcacaggtgt…
fp26	cccagagaaggttacgcttaaagg	rp26	aggtaacttagatgagataattagttttattctctag	2	rs11025990	21218608	A	G	ggagccatggtctctggcaaacatgaaccaatcttcatcatgcttgccacatagacattcctcctcataagggcaaaagctattacttgggtacaaaagcaaagaaattcagagcaatcattcctctaccattccctcctgaagtctggagaagataaatgataaggactttctcccatcctcactattccacccccagaaatgctacgtattttagatgaactgttcatattgtttgtaaaagtagattggcagtactgttaacatgattattaactgcagtgttaggcaatgttaaaataacttcaaattgttttgcaaaatctctgtcataaaaatgcttaccaacaaatactgatactaaatttagatgtgggggtattagttataatcctgaag…
fp27	gcaccatgttcctccaactatatct	rp27	gtcaagtgagagaccaaggaaaac	2	rs10833604	21690671	C	T	ataaatattctaacatatacagacataataatttaggatatacctgctctaagaagaaaagttacaataaatacagaaattttaccagtattcttagtaattttccagatcaaactgagagaccataaaaaagaatggcttgggaaaaacagaactaactacagaaagaaatataatgaattaatgtgaaataatactgctcttattgtgccttttgggggcaaatattactaaggggctcaggggaagtgataattaaattccactgaaagtctttagcaagcattgtgccttaaaaattatcagcaaatctagaaaggtttttgttgcccccaattccaagcccaaacaaaacttcaattagttctcaaaggtgaacctatttgaaaagctgttgga…
fp28	ctgcactaaccatgtgcaaagt	rp28	actattcccataccatatgttaccatct	2	rs1459873	21709687	G	T	tctttcatctatctatccatctgtttttgacattaaggcttatgtactaagcaattaacacatagtgccaacactaaagaggtttttatgttgataatctaataaatctagtagtagcacaattgactgttttttgcagttcttgggtcagcttccaagcctagctgtggtggccatgaggggatgaaatgagattcaggagcttatttgagtgattataggaaatcacctaaccaggctcataatctaatgattcaatcatctcaactctgggaatttgagttatgttccttaggccagtaaccagaataaaaagtatgaaaatttcaaacagtggaaagatttctgtgagtaaggaaatttctttgaactagactgatgaaaacattaagaggtcca…
fp29	actgggccgtaaaaggtagc	rp29	cattcattaatttaaactcagagtataaacctagaa	2	rs1994118	23253990	C	A	tgtcagtctgtctctatgtctaaacttcccctttgttcagataccaaatgtaatggactaagggcccaccctactccagcatgacttctcttaactgattacatttataaacaccctatttccaaataagaccactttctgagaaagaggatgatagggctgaaaccggaatttttgccaggggacccaatttaacctgttacactgagtttgaatttcagttccactatttattaatatgcaaaaacacttcacattccatagcttcattattccccacatgaataataactatttcatttcaaagggttttatgagaataaataagaacacattagaatttttttgcattatctgtcagagcaggtgtcaactaaatatgagggttttatttttgtt…
fp30	catggatctaagtccatggtctca	rp30	gctaactatctacgtagatagtttcttcct	2	rs10834123	23497068	T	C	tcagatactctcctatttccccccaaaacaacatgcagacacagatgcaagaaaaacagaaatgaaagaaaatcaagatgaaaaaaagagaagatgtggaatgaggtaccatacagttctaataagtgcttagttaaatatacaaaccattatattagttaggaatctttaattacaaataaaagacatcaaatttaactatgatgtatggaaaatggagtaaactttatgagaccaaagggcatgtaaatctctggattcaggaagaacctggaataggtgtctagaatgtagaaggtcgaccaagcagcaccttttcttgatttattttgccccatttctctttgggaattgggtcacatatctctccttctaaatctacaaggaggaaaatatatc…
fp31	gtgaaagtcctgtgagtgagaattc	rp31	agccagggaatcccaaggata	2	rs16911531	23538697	T	C	gcccatccggtcattgcttaatgacctacttttttctaatttactctactttggggctatcaggctgctagtaaaaggttgcagaactcattcttcaataagctgcatagcttggaggaaatagacaaaatgcaatttagttagagtttattttatacttgggatacctaccctgccctcactctcatttagttttgcctgtaaagtcaaaatcactaattagtaagatcagtttcatccaatgaaatgtcctctttcttttttcttaaaaatgatgtgtgtgtgtgtgtgtgtgtgtgtgtgtgtgtgtgtatgttttaattacatcaagcataaggtaaatttaagcatattcaaaaacccttacagttcaatgggaagaaaagacactggacctca…
fp32	ttgctgtattcccagtgtgct	rp32	ccttcttttcacaggtgtttaattcag	2	rs10834425	24656588	G	A	ggtggagcttgcagtgagccaagatagtgccactgcactccagcctgggcgacagagcgagactccgtcaaaaaaaagaaagaaagaaagaaaagggaggaaaggagaaaggggggggggggtgattactacgtagctatgtgtattattttttgttgtttttgactttttttatttgaccattgctaactccataaaggcaaggatcatactgggtattttaatcactaaaatgtatccagtgtccaggacaatcaatggcccatagtaaccattcaatacgtttttgtattatctgtggatgaatgaatgaaaggaatgaataaaagaatgcatatctaatttacaccattaggtgatgataaatcaaccctgggaatttcaatccaaacctttctg…
fp33	ttaacaaactaagagtgcacagatagttaa	rp33	ctcgtttccatcttctccatatgtaac	2	rs10500989	24708471	G	A	ttgtatgtgttacatggtttaattcttgtaatgtatctatgaggtagatcctattgtgacatcccttgttacacatgagagataatgtttaggaaagatatgttatttttgaatgttacaaaagaagccagagtttacatgtagacaatctagctccagacactattagttactgaactgaaccatgtttttaaaccatgtggagtcgcttctgtccacactcttctccttagctttctagtcccattaagatgataataatgataatgatgatgatgatgatggtggtagtggtggtggtggtggtggtggtattagtagccactgaggcttattgaacatggtcaaggtccagtgctagatactctttctacaatttgtatttaattttcacatgaa…
fp34	cagcccaacattagttaaggtagtattaat	rp34	agctcaatatacatatgcatcttttaaaatcc	2	rs6484088	24942586	G	A	aacatgggaatgcagatatctgtttgacatactgatttcaaatcttttggataaatgcccagaagcaggattactgggtcacacaggaattctattttcagtgttttgagaaacctccatatggttttcttcaatggctgtactaatttactctaccaccaacagtgtgccaggattcccttttcaccacattcctgccaatgtttgttaactgtcagatgaggataattacttatctcttaggattaatgagaatatttagatgttaattcatggtaactggcacatttacctgctacatgctggtaattacataatggtggtgattgttttatataatctcagaaaaagaggctgagaaaatgagaataaaagtcaagttaaaagcattattagata…
fp35	ctcccagttattactgggtagataaaac	rp35	ggcacaaaaaaggcatcgcata	2	rs11028325	24971670	C	T	ttgaattcaatattctattgatatataaattatctgaattttcagggaaattagactcttgctaaaaattagaaacatggtaaattgtaaagttagaatttggtattaccattatctgtctggaaaactacagttcttgtctctatgccccactacattgactgatctggcctgaaaacttaggtgatatataatgggagaaaatcaatcccagtaaatctgttttactttgttttcaattataaggaaattaacaactattacattaaaaaagagaaggttaaaatgtcataatgtaaaagcagtcaataccaaaactctatcaatgtcattatttgggttatttacatctttcctctaggtattctgcctcttgggaaatatattaaggaaatcata…
fp36	gctgcagcaacggttgtg	rp36	gaaaatcacaataatcttccaaagtttaaagtg	2	rs4394800	26404962	T	C	ggaccccatcttgtgctattcacgtaagtgtgaaaagataaaactttagggagggtagtttggcatgtctagtccaaatgataaatatttatgtcctccaactcagtatttgtacattgaagtatttccttttagagaaacactcaagatttgaaaaaaaaagcacatatatgaatgctcataagcagtattattttaaaggtaattcttgaaaaatacctaaatatccactgacaggcaaatgatcaaataaagtatggtttgcccatacttcgtattattttgaaaagtctagaatagctgtctccttgaactagtgaaacatggtggtgggaaaggagtgagctgccttgtgccacaactgccaccacacatgtagtaatagactagaatgatgtt…
fp37	accacaatgagatactatcttacacca	rp37	ctagtgcatttctatttctggttatttgg	2	rs1602936	26475618	G	A	tacacacacagacacacacacatatatacagacacacacacacacacacacactacattttctctctctatatatatacacagacacacaaacctatatatatttctgtgtgtgtatatatgtatacacgtatatatgtatatacaaatatgtatacagacatacacacaaatctataaaatcaaacattgaaacatgtatatacatgtatatatacagacactcacagaagtatgtatatatatgtgtgtagatagatacagacacacacagaaatatatataggttgatttcacatctttgctattgtgaatagtgctcttataaatatacaaatgtactttttttgatataatggtttcttttctattgggtagttactcagcagtggcattgcta…
fp38	tggcagtgcaacaatcattctaaaa	rp38	cccataaaattgtgagagatagaaaacga	2	rs10742162	26821349	G	A	ctccctccaccatcctatgccttccacaatataggtgtatgacctcggtgaaggcagggcttgtaattgcttttatttggagacatgtgggctctgcttccccccaacccccaccttcttttcccactttgaaggaaagagtgacttgaaatgtatttttacacttactaaaacggatgtggaaataaaactttaattactggaaaaactattaagaagaagtatattttattcttccagagccatgagtttttcagagcaaagttgtcttagaccacttcagttaccacaaccccaggaatcaatggaaacctcacagactgggcagagtctctgccttaccctcacagtgatcactgagattcaaggatggaatgttctaacacatggctcatctgt…
fp39	tgtgagacatttggaatacaggaatatattt	rp39	ggctgtcatattcatagtctcttaatgtc	2	rs12279670	26888427	C	A	cggaaaaaatgagcaaatctctcatctcctttggaagatgagcatgattttgaaatgtttcatctgaagtcagcttgtacatgaaaatctcactttaaatgttaatggtactcttgcttggagtctttctgcttaatctctgaagtcatctgctaaggtcaaaagtatttagcaaaataagtatttttaacagaatttgtacttttctaatgatatttggaaaaaagttttcttgcttatggaatattcattattggcaatttggggtgcatttgcaagccacgaaagtcctccactgattataggctttctccaatttgttatagtgcgttctggaagcaactcaatttggtcaaactggagccaaggtgtggtggtcttatactggaaacacacatg…
fp40	agtgggagagatagacaagttaacaa	rp40	aatggcactttttctttgttcttttatagtat	2	rs12419641	26965924	G	A	ttcaacagaagaaaagtgaaaatatttactgggcaaaccgcgcattaccctgcagggtggtctgatacttctctactttacagaccacagtgcactaggactacatgtacagattgctgcatactttacttagaatgggtcaaaagtctcctttctgagtgatactcccttctgaatgttttgaacattggaattcatagggctctctcctttctttcttgccaagattattaggattgagtgagaccatcactggctgactgttggccagacaaaacatgtattcaaacagacaaattatctgaccattattaaataacagaattccttaaattctacagtttagctatcacaacaactaacaaatgtttggcccttgctatatgcttggctctgtgc…
fp41	aattgacaaatgggttctgtatgaatttac	rp41	ccctgatggaatcttgaagatttactttata	2	rs7104230	27471685	T	C	gatccaccctcctcggcctcccaaagtgctgggatttataggtgtgcgccactatgctgggcctcaatttttgtatttttagtagagacggggttttgccatgttgcccaggctggtctcaaactcctgggctcaagcgatccacctgcctcggcctcccagagtgctgggattacaggcctcccagagtgctgggattacaggtgtgagccactgcacctggccccaaaacaccaaatcttgatgtttggtgattttaaatatacatactgtggtgtccaaatagaccctgtctcaaaaaaaaaaaaaaagatttggtgtttttaaagttgtctctaggtaagaaagtgtggatgatttctcattctaaccaataggtattgttcatgagaattagga…
fp42	tcatgttctttgtgaatttgatagcct	rp42	ggaggtccctcgagagaaac	2	rs6416056	27603321	G	A	atgaatttgggcaaacaatttggacaagcgagttctctgcatttaacttttcatcatgaaatacacataatattcctgggctgttgtgaggaattattaagataagaagataatgacagcaatggtctactgaatacttaatatttgcaggcacagtaccaagggttttcccatacttggtcttattttctaaaattagcctacaaggtaagtaccatagattcttattttatagctgcaaattgagtttcagtgtgattaagtaacttgtgccatgtctcgctaaagaatatatataaatcatcacacatagaatacagtaggtgtttaacacatgtgagttttctcctttcactctgcttgcaatgctagccatagaagattttaaaattgtctgat…
fp43	gctagtgtctcctagacttctgag	rp43	aggaatagatttgaaaatacactttggttg	3	rs7136376	20141611	T	C	caaccttcatgtgagagggccacagggaggctgagcccatagacgagatccagaattcaacaaaggcaaggggcttcaaggactttcaggggagaggttcgggatataggtttgtttgctgagcaaactgtgggaattcaagggggcacagtgtgatggtaatgagggtaactgacatggtggctaacgcaggacattcagcttttgtgaccgcctcttgcattctttccttgatggtatattggtggtgagtgtggtgatgagcatagtaaagagtgtgtctccccatattaatattggctctcttcccaattagattccaataaagcagctaatgatcctaaagcagaggggacactctatttagaaggtttgattattcccagaatcctggataag…
fp44	ggaacaccagaattataaaattgggcat	rp44	cctaaataacacaatacatattttagaacgtagaat	3	rs11045316	20626161	T	C	ccacctcaccatttactttttttctcatgttacaatttgttgtaaaccagttgaatacatccatagatgtattttcaacattatagacgttacgactttttctttgtttgaaattgagcatgtagtatgtacatgtacatagatttcttttcttttcttttttttttttttgagacggagtctcgctctgtcgcccaggctggagtacagtggcacgatctcggctcactgcaagctccgcctcccgggttcacgccattctcctgcctcagcctcccaagtagctgggactacaggcgcccgccactacgcccggctaattttttgtatttttagtagagacggggtttcaccgttttagccgggatggtctcgatctcctgacctcgtgatccgccc…
fp45	agctcctgaagagaaaatcatcaaaaa	rp45	gttggacaagtctgagggctaata	3	rs1588917	20885202	A	G	ctgcctcagcctcccagtagctgagattacaggcactcaacaccacacccagctaatttttttgtattttttagtagagacggggtttcaccatcttggccaggctggtcttgaactcctgacctcacaatccaccagcttcatcttcccaaagtgtcaatttttaaaaaaatgtttttctccctaggcaggataggatggctagagtgggctgtaattgaatatttctctctgtaatatggtaggctagaactggctgaagttgggtatttcctttacctcaggtcagttaagcttagataacaccagagcttatgaggctccaattaattagtttttcctgagggcaagtctcataatccctattaaaaacaaagtgctctggcctatttcaaaatg…
fp46	gggataaatagacatagttaacagataaaaaaaca	rp46	caaagtgggttatcaccttgctttt	3	rs2900473	20904945	G	A	cgcgcccagcccctgatcatttcttttttgtgggtgtgtgacaacccaggaccttgtatattaaatttactatatcttcgatcatacacatttatcttagagagtgtgaaatttccaaagtacaaacactgtgtgttttatttcttgatcttcatgttttatttcttgttctttgaagttgagcaaaatgcctggcacactatatgttgtccttagaactcacagagcggttagtatttttgagcatcagcgtctgtccctgatccagctccatctccgttgttcttattttttcctcataaagtttaaatgaattagaaatttgtttttattgagttttgaaaagtcaagcactttgtgtgtgtgtgtgtgtgtgtgtgtgtgtgtgtgtgtacatga…
fp47	ccttcttattctggtatcttgctgatatct	rp47	gtcaatgagttattttagtaggtagaaaatatacag	3	rs10492339	20918726	A	G	gttccatgattttgctattgtaaataatgctgcaataaacatacatgtgcatgtatctttataatataatgatttatattcctttgggtatatacccagtaaagggattgctggatcaaatggcatttctggttctagatccttgaggaattgccacattttttgtttttttctttttctctcacacattcgctctgtgttaagccagagggaagagctgtgtcaagtgttcacatgccagtttaaactgctagtttttcccaattgtatggtataatactgaggaggagaatggcaagaggatgtctccaattatcttactggtttttatgtatctggttttgtactttcctgatgtatagcaatctctcagttagcttctgtatttctcacaaatga…
fp48	tgaacaaaaggggaaacactaagga	rp48	catatggcattgttggtagatacctaac	3	rs11045580	20930416	G	A	atacatacaaggttagaaaaaagtgtgtgaggaaaagagaggtacgaagtacaatgacagagctagcgtgatccagattatattgttcacaggaaaggctttggagcttattctaagtgtgttcagaagccccagagggtttaagcattagtattacctaatgcttaaggcttacctgagaagatcactctgactgtgcatgacttgtgtttttggaagacaagaatgaaatcagggaaaacaaaaggctatgatcattcttcacaatgaggtattattgagcatggttatgataaaggaagtgggaagatatttgtgcttcattctttgttttgttttgttttctaaggcaaagccaatatgatttgctggttgattgaatgtggcatgtgacaaaga…
fp49	catgttcccaggtatttacataaattagttg	rp49	gtttacttatccatttacctaccgaagg	3	rs10841697	20947477	G	T	ctccaaaaacaggccggatgcagtggctcacaactgtaatcctagcactttgggaggctgaggcaggcagatcacttgagaccaggagttcgagaccagcctgacaatcatggtgaaaccttatctctagtaaaaatacaaaaaaaaattagccaggcattgtggtacatgcctgtaatcttagttacttcagaggctgaggtgggacaactgcttgaacctgggaggtggaggtggcagtgagctgagatcaccaactgcacactccagcctgggcgacagagcaggattccatctcaaaaaaaaaaaaaaatcaatgcaaacatcaaatgctagcaagaatgggaaacaacaggaatttcctgtcattgctggaggtgatgtaaaatggtactggag…
fp50	agattgggacaaaatggtgaaatcg	rp50	cctgggaaatttgtaaccttacttcaat	3	rs11045677	21088690	C	A	aaacctagtggataatattgagaagtatatagatcattgtagtaaagtatcttaaatagtggtaaggttatacttaactattctcaagtgtagagatagaataaggagaaggaattcaggagaggtttctctgtaggtaattggagtaagattatttttcttggtaattaaaattatatatattttaataagattatatataattttaattagattatatataattttaatatatatataattatagcttacctaagtattcaaaaatgaagtggaaacaatagctgttattaaagtaattgaagtcagtaatgtgaattaggatcctttaccacttgatagtgactcttcttttgaatataagccctggagggctaatggagaaccatggagaagcag…
fp51	attgaatttagtcaacagcattttctgtatt	rp51	tgattcaaaatatgtgaatcaataaggtcttatc	3	rs11045752	21144537	C	T	tgcactttttcctgtagaggttttcacttctttgccaaaatttattcataggtctttttctgagctacagtaaataggtttatcttttttatttctttttcagctagttcattattcatgtatagaaatgccactaattttttgtatattaattttgtgtagagtctctagattgtctatatatgagatcaggtcatctgcaaaaatggacaacttgacttcctctcttccaatttaaatgcccttctttttcttttgcttatttgctctggctagaaattccagtattgtgttgattaagaatggtgagagtggacatactcgttccattgcttagagaaaaatctcccagatttctattacttaggaaatagttagatgtgggtttttcatatatga…
fp52	ctgaagagagaaaatatgatagtttatttaaagtga	rp52	aatgccaaataggaattttctcaatttactt	3	rs981262	21203777	G	A	tatgagatgctgatctgaattacaaaagtccctctgtgatagtaaacacatgcataaattaattctataaagtgttattgcattttctcaaaatacattgaagttctgtagtcaaagtaatcaatagagagccaaaactgtttttgaacagtttagcatattttcattattaaaaacaaaacttgccaatagatataagaaaaagagctgaccaaattagagtttaaatagcataaaataataattttgaaattctaaaattgtattttagaaaatcatgacacgtagaaaaattattttaatacaggtctcatttgaattagataaacttatattctatacctgaataaaaagtaattgaaaatacctatgactttgcagcaataaaaaatggcaaat…
fp53	tgcaaactaaccgtaacttgttcag	rp53	gtgttgaaaaccatcttccaggaat	3	rs3752648	21520058	C	T	tctaaaaatactatccaataaagataaaacatacagacttattaagcatttatcatgtattttttggaaaagctttctaaaaatttacttctggatttgagtcctacatacctgcacgtccactctcttggtaataattttccatggatttactcattgaatgatggataacaaacctcacatctggcttatcaattcccataccaaatgcaacagttgccactactacctgaaatattttaacattttatcagttaattaaatcaagtttaaatattttaaaggtaaattaggcttctatggaagatatagacctaacctgaatttcattggctgaccattttctatgaactgtggtcttatcttctggctccaaattggcatggtaagcacctgcat…
fp54	cagcagtagcagctactatagaca	rp54	ggtgtcaggcctctgaatttttatg	3	rs12231436	21540806	C	A	gattactgcctacatcaacggcatgaaagatatgagggtaatgatgacttccatgtcgcattcaactcacctatgtggtgtatgcagaagacaatggattctggagattgagaatggattatgccaaaattaataaggctgtggctccaacagcagccatggttccagctgtaatttcattaataagacagaacacatgccctggcatctggcttcagctattgatctgctgaatgttttattctccatacccatgtacctgttattatagcataggggaatagtatagcacagtaaaagcagtttgctgagccagcaatgtatctttattctcccacctcagagctatatctactctctagccctaatctaggctgcagggatcctgattcccttttc…
fp55	ggtgcctgtttcttttctttttattttg	rp55	tgcaactggaaatatttttgccattg	3	rs1366	21560294	A	G	aacattttaaatattgatataatgttttataatgttccgggctttctttaattctctgtttttcttctccttacagtttgtagataaagttggagaaagcaacaatatggtataacaacaagtgaatttgaagactcatttaaaatattgtgttatttataaagtcatttgaagaatattcagcacaaaattaaattacatgaaatagcttgtaatgttctttacaggagtttaaaacgtatagcctacaaagtaccagcagcaaattagcaaagaagcagtgaaaacaggcttctactcaagtgaactaagaagaagtcagcaagcaaactgagagaggtgaaatccatgttaatgatgcttaagaaactcttgaaggctatttgtgttgtttttcca…
fp56	aattaatcagaaaccgaactcagttca	rp56	aagaataatagcctcttggctttagtattt	3	rs11046116	21600886	G	C	tgtgttttttgtgaggcggagtctcactctgtcacccatgctggagggcagtggcacaatcgcagcctctacctccagggcccaagcaatcctcccacttatgcctccctagtagctggtactacaggcgtgtaccaccacacctggctaatttctttgtattttttgtagagacagggtttcaccatgttgcccaggctggtcttgaactcctggcctcaagcgatccacctaccgcaacctcccaaagggctggaattataggtgtgaagcaccgcacccagccctcaacctggttttgagtgtgtcagggtcatcattcattgatgtccactgctgcccatgcaccaatgtctctccttcaaggttgccctcataagctccaggcctatgttttct…
fp57	gaaggaaactgtcttagaaatcatagctaa	rp57	tgactactaggctaaagattaattgtaattcaaa	3	rs985360	22961432	C	T	gcaaacccaggacccagcaggaggcaaaccagctgcagcttgtcatatattagtcaattatcctaatgattttttccccactaaaaagcacgaatccaggttgctcttatattttattaagattttactttgtctactcacaaatattaattggattctctccatgttgatttcagcctctggggtttgggggtcactgcaggtgcatgagggccagtggagggggagtgaagactggcaggaagtgccttccttccccgcgtttccgtcccctgctcttgcaaggacagcatttgattagtcctttacaacctgtttctcctcagatacaaggaaaatactgcaaaccactgtgccaattctggctgtggctcctttgaacactgtgggatctgctag…
fp58	gcagcagtctgataatcagtttcttag	rp58	gctcattgaaatcttcagcttatcaatattaaa	3	rs11046997	23636872	C	T	ttagactttcttggtattggtaaaaaatttgaaagaaaatacatttttatctatttgagtatacattttttctttcatattattctgataagacccgaaaaaggaaaattcttttaattttctataaatttagatgtctgatcctcatctttttaaaaaccaaaatgataaaacatatttcttaaactgttgggttctgaaaaagtcacccaatggaatcagctagttcacatttgaaaatgcaactgctaaaagctgtgggatattgcaatttaagtcctgcagctcacaaggcaaagtgtgtaattctaagaagcatcaaaagatactatctacaaggagattcaggactagaaaaggagcatgttcttcccattacaacctggtatatgacttggg…
fp59	aggaattctttcttgtgtgcagtattat	rp59	aaggatatactctcatctatttggttgttc	3	rs1479449	23733078	A	G	tggaaacactgaaattttacgttttactcaagcaattacagtgagcagtgagaatagtaacttgttcttccagtgtaaaataatttcattagattcacctgactgcatagcaataataaaaattaatggcaaaataggaatggttgtaaagttatatgagtggcctaaccagtatctgcaactagtggtttcctatgcctcacttacattctatacctctctctatcccttatttattttccaatagtttagcaaattatcagagatcctttgctaaggacacactgcccaagtaattgctacgaattgggcctcaattttgccatttttgtaggaatcattctatcattaactagaaaaatggatcttaatatgtccacaataatgtaaatatcacat…
fp60	cgttagacatcatgttcataggaattcaaa	rp60	cctattgccagtgattaacaaggtt	3	rs16927450	24347632	G	A	gtaacaaaaaccaaaaaaaaacctgattttctgaaaataatgcacactcaaaaaattgcaccaaatttaaaagcacaccaagatcagtatgaaccagaaaggccaaaggaaagtgaatacattatataagacaaggcttacaaatgagaccattttttataccattagagaaaggccaacaagaaactttcagcacaacacaaatatataccaaaaggaaggaaggttgtataaggctctatatttgtaggtgaattttcttggccacataaaatttttaaaatatcattaaaaatgagtaaaattcatacacatccaatatagttcagatattccttaaagttgactgatttctcctacccaaaagttaatagcatattacagtaatcatacagagta…
fp61	attcccatgtgcttataggtcatatacta	rp61	ggaaacctcttttgttgtagtgaactaaa	3	rs2055731	24373301	T	C	ctcagatatccacaaaaagtggttagtgaggaaaattatttaaccctttcacccttgtcaggatacagcaaaagctcaattcaaattaattttaaagtaacaatggaaatggataaaacaacttttggaggtgtgggagatgcaaactacctttattattatcatcattacttttgcctaaaaactatttatgctttatctgttgttttaatacaactgcttgtctttaaagttcccttcatttggtctaaaaccttaaaccagaatttcaaattaacgttattgttagagtcctttttcaaaccctaataatatttggctctgtagtactacagaaacatgcttaaaaatcatacaaaatatttctattggtattacattttatttcccaagaattaa…
fp62	ccctaaatgagttagactcgttgac	rp62	catcagaaatacgttgtgtatgtgaga	3	rs11047489	24577518	G	A	aaaagcactctgtttggaggacactaaatgaatcacagggttttcaaagcgagcgtcataaaatgagtttactagcaggtaaccagaaactacatgacttctaactactggaaaaccaccagtagcctctcaaaagagaaaactcagaatttcaataaatccttttactgtaccaactatttccattatagcaaggtaaattgatttagaagtctatatcctcaatgaatttctaacttttcaacaaattatcacttaaaatttcaatacattatttgttttcttcatacttgtgatatatagatgcatttctaggttttttttctttccagggcaagttaagaattttttgaaagacataatgaatatgatattctgttggaattaatccatggtcaa…
fp63	acttagggaaaacttgatcagacagaa	rp63	caggggtaaagcgtgggatat	4	rs9552503	21258110	T	C	agaggacaagggagagagcccagaacggggcatacaagctggggcacggggcttgacctgggcctgttcgctcattggttctctctcctgttagagggtcagctcctgggagcagcagtgtccagtatatgcctgtgaacaaatgagctttattcaggaggtttaatcagttgttgatgaatagccgccaaagacaattccagtcaagccgcagaagattccatcttttttctgtgtaatggtgattatccctgcattggcagcccctttgaatcagactatcccgagtttgagaaggatggctgagtgtgtagatttgaagtctcagggttcgaaaagaaaacctcaaaagtcattctggccccctctccacttgattatggtattataattcagcat…
fp64	ccttgattgtaaaccgaaggcatag	rp64	gagaggttcaatccattttccaaaga	4	rs963654	21397657	T	C	aggtgaggctttgtccagggtgggtggaagtaggctgtaggacatgattgtttagctgtgaagagcacaaggtatctggctgtggggcgatgggttcaaaatccaccctgctatctgcttgtgaagcttcagctgggcacggctgcagtcactgaagaggttggcttattctaagtgcacgtgggtgccacatggactagcagtggcctccacaggagcagtgattttgattctgtctgtacctggagcctgagaagcccccgaggagacttcaactacatgctgtgcagggacaattgtcttccttgtggcaacttttcagtaatcattgattgatcaattcatcgttattgcttactttggtcttacgaaactgatagagatacagttgtatttcta…
fp65	gcccacacgccataacaca	rp65	agcattttttaaatttcaaacaacctacttc	4	rs9509957	21459684	A	G	ccaccaagccactgggggtaggtgtaaggatacctaagatccttgtagctcatctacatgttcttttacatcccataactttcttaacacttttgtcagacataccaattacactttgttactattttcaatgaaaaaatgtacagtctgataaagctcatcaaaatgacccccagtgcggatcttcatggagatggcagagctacctttcggcagggtagatatctgcacttcacaggagggttaagtaagacctaaagagatcaaatcacttcagttctgtgtaacaaatatgtactgatcagctgttgcatgcccccaaaaatctaaagccatcaccttttaagtaatgggatgtgctgacttctcactgtatttgcacaaggacgacatatcaaa…
fp66	tcccagcacaggacacctta	rp66	ccaatattcatcttcaacctgattttacg	4	rs9316741	21544308	T	C	agcagtcagcaaataaaaacattcagcaaaatacatagactagaaaactgtgtacaggggttacaagaaaagtggggcacattcattatacgtagagttaaataagtggcatagagctccaagaaaacattggggaagggtacaggcagggatcacatgtcttttagttaagaagggattcaagggctgtgggactccagaagtccacagagagagaagtttcatgtaacagagtaggcggatgtcacaggtgcaggaagctctctgtagcaaggtggattgctacccgtgggactcacctggaacatgctgtggagggaaaagccatgtaggggccctggaggggctggggagcgctaggaagatttaagcagaagttaagggcttagctgaaggagt…
fp67	ccaaggtgggtcagcctg	rp67	gtgttaaactttgatttgggagcaaa	4	rs292476	21931120	G	A	tatgatatttcattacagtagccagaacgaactaagacatgtgtgaatgtcaaaattttgctctgccccttactttggcatttcaatagttaaataaaaggtaggcatgcctcatcagcctgtgtaacaacttaaaatgttctcaaacaggccttccaatcctccaatctagttccattcctcccacttttaacaatttctggactctccaaagagagcatcagtgtgaagctcaggagccattctgccgactgtagcaccatgcaatatatgccctgattattctctcctgctttggttctaacagaagcatcactgctcccactagtgatggtgccctcacgccatgttggcatctcctaagagccacaaagccatgttcttcaggatgtgagaatg…
fp68	ctcttttacgggtttgcctgatt	rp68	agattttacagatgtaattaaggttctaatgagt	4	rs9510357	22293985	T	C	tcccaagtagctgggactacaggcatgcactaccatgcccggctttttttttttttttttttttgtacttttagtagagacagggtttcgccacattggccaggctggtctcgcattcctgacctcaggtgatccacctacctcggcctcccaagtggtgggattataggaatgagccaccatgccaggcctaggatttcatttgaagtttcaggtcctcttccaagagtactgttgttgaaaggagttatggtgtgtgtgtgagtgtgtgtgtgtgtgtgcgacagtatgactgtcttcttgctagctgttggttggcaaactctctaactcctagaggccacacacacttagggccttgccactcctctcacaatctgatcacttgcttcttcaaag…
fp69	ctatgtatttcataggaatctcggcc	rp69	gaacagagcttactgtccctgaat	4	rs4770323	22320753	T	G	cagtggcgggatctcggctcactgcaagctctgcctcccgggttcacgccattctcctgcctcagcctcccgagtagctggaactgctggcgcccgccactatgactggctaattttttgtatttttagtagagacggggtttcaccgtgttagccaagatggtctcgagatcctgaccttgtgatccgcctgcctcggcctcccaaagtgcagcgtgagccaccgcgcccgtccgttttttccctttttttaaaaacacactttacttttacttccaggtgagtatttttaatactgttatatttttgtaaaatattataaaaatactgtaatagttttgtaaaatattttgtaaaaatttttaaatgaagctatttaacacatatgacatgctaatg…
fp70	cacctgcatctccatcccatt	rp70	agaaaatgccagggtactggttaa	4	rs7319164	22686912	G	A	cagagagattaatttgagactgagctcccatctcccagactgcagcacccaattaaagccttcttccttgtcacttcagtcattggctttctgtgcagcaaacagcaggacctaaaccaaacccctgctgtttcagtaacatctccccagggaaagcaatatgtgggaaggaagagcagtgcagtattatctggcacataaacaaaggaagacacatcaacttctttgctctgcctatttgacattcttggtggctccatttagaaacattttaccactggtcttccaactgcctttctctgcactgtgctggtggcagagatgtgtctggtgcccagaccaaccctatcccctgctgttctcctccatccctgccttaatgatgcccggctcacactg…
fp71	tggcccttccttaactcttcg	rp71	cccacgtcccctgcac	4	rs1800353	22796509	T	C	ttaagatgaatctattctaatggattgtactttatcctaatggggaggagaggatttacataaagtcaaagtgagtcacaagataaatgtgaatcgggagaattctaatatgtttgacaaataattctgaaaggcgttttgagaagcatagcatcacaaaactgaaaagcaacccagtttattgaaacaaaaacaaactgtaaaggtgaaacatgttttcacaatggggccacatttctcagctgcactcaaacaatgacaaaccggaaaagcgcctccctccaatgtggaaggaattgtgaagtcccagcctgcatgtaaaatagaactgggctttaaaagaatcggataattacgaaatgagttacataaagtcaggtgcctattttgttttctatg…
fp72	gggtaaataagaattcctttaaaaacaaatagaaag	rp72	cgcacccggccttgt	4	rs7320968	22889904	G	A	cctcaaattgatcttgtaattcaaagcaatttgaatcaaaaccccagcaaccttgcagaataaaaacacaataaccaaagacactacttaagaagaagagggaagacttgctctagaagatattaagctttaacatgaaaccataataattatgtggcattcgcatgggaacaatcaaagagagtaaaaggctcagagacagacccttgcattaatgagaacctgatacatgagagaggtatcagcagggtttagtgggggaaagctgggccattccaaaaatgttactggggcaagtggttaactatatggaaacaagcacgaaaatttatctgaaccccatactgtgcacaagtatcaattctagatgattaagcacataagtgagaaaatcaaacc…
fp73	gagattacaggcatgagacacca	rp73	ggggggtttcaaactgaatcttaat	4	rs9551016	23338135	T	C	tatttagtcaacaatgaaatctcattttaggattatattccaggtaccataccaaactgttttcaaatgaatccctatgtatgcttgtatacgttttatttcttaataaccgtgttttaacattcacccatcttattcttccagtcattttacatgtgaagaatctgcctcaattaatttttttttttttttgagatggagtcttgctctgttgcccaggctggagtgcagaagtcccatctcggctcactgcaacctctgcctcccagggttcaatcgattctcctgtctcagcttcctgagtagctgggattacaggcacccgccaccgcgcccaattaatttttgtatttttagtagagatggggtttcaccatgttggccaggctgttcttgaac…
fp74	cccagtttattttccccaatatatttatcattttat	rp74	agtgataggatacataccacatttctagatatta	4	rs7336730	23350104	G	T	tcttaatggctttggaaaaaccccaagttaaacaggtttctttatggcctggcttctcagagactctaaactactaaaattcttcaagcagggaaatacattgatacatcagatttccaaacttactgactgaaggaaccattctgagaaaagttctgaacatctcagagactagtatttcaaggactgaatctaagaataacatgatgagttactcaatttaaatcattccctctgtacattaacttacaagactttattaaatctttaattctttgttttagccactgtcttatattttgccatatgcatggttctaaaatatagttctttctgggtgctagccaacactcaatgatatctaagtgccacgatactgcaataattattacttcaaat…
fp75	tcgggaaccctgacatcct	rp75	cagaagatcagctaagtatgataaataattttaaca	4	rs2765158	23467307	G	A	agactaaaatgagtatagagtgctgtttttttaacctctgcaatattggggtctgtgtagaggaataaagagcactcagttttggaaacagaagagtagaattctaatagtcagtaggcagtagattcttcctcccttagagtcatcaagaaaatggcttgtaaccaagccctacattttaggccaaaaggcagattaaaagttaaaagcatatcagcacactgttatgaagcatttgctgtaaacaggtgaattggtgtagctcagcattctgaactaggggtgattttacctcccaggggacatctggcagtgtctggagatggttttgagtgtcgtgactgtgtgtgtgatgctgttcctgacgtctagtgggtagaggccagggatgcagctaaa…
fp76	cctgcggggcggatag	rp76	gttcaagtttctttgcatgtcatgc	4	rs9507260	23621932	G	A	accgaacacaccccatgaagtaaaggttggcatcgtttgtcattctctttatgttctcatatgtgagatcgtgggggtgaaatacgcatctcactgtgggctgtggtcggaagtttgaaaaacaccctggcattttgcctgtcttctgttcctggaccttccctttctgttggtgagaattttgtgtccaaatctggccaagggtggactctgaagagacaatccctggttgactctagtgttcattagaggagttctgctgccactttttcaggaatcagagatgccctgaggccacctaacactcctagatcttctgtcactgtggtgtagtgcagcgtcctgaatttggagctaaaagcttggatttgaatcactggaaatggctgatgggggcgg…
fp77	caagactgtactacaatggtggaac	rp77	ggacaagcaggagggatcct	4	rs9578685	23644165	G	T	ggagcagcatacagggctgataattacaaatggcccaacaaggaggtggccacgtgtgcttgctggtgccccactgggtcagctgtgctgacttccacatgttcagacagacttctgcatttgtccttgtatcagtggtgaggtttggctattcaagaaaaagcctgtaagataattttgaacttgcagattaatggcatacccaaacctggtgattggttacgtgaataacaaagttttggtgcatagatgagtttcctcagctggaggaacgttgggaaagtcaacatctgacacagaagaggcagaactggttggcctaagaaaagcatagggatttgaaagttaaggcagtatataattgtatcagcaaatacctcaaaattcttatttatcagt…
fp78	catgcatatgtaaacgtatatatctttactaaaaca	rp78	tgacagccttatcaatcacgtttg	4	rs2027452	23839851	G	C	agcctgtgttcactcgccagccctcattgttctgatgggtcactgtcataaggggggcagccgacacattcctggggagaccttcttgtgcaaatatgcaaaaaggtctccagtctaggagagagggacttgccaggtggaggaacatgcctggttccagcttcattaggagtagctaaatggctctccaaagggtggagccaacaaaccttccctttagcatgggcctagcgctcccttgcccactgccagctttgttactcttagatccttaatctctgttaatctgatgactataaagcaaaaggttactttaatttgcattttcctggcaactggggagaggctgcatcttttcaggtcattgtgtgtcttgtttcctcttctgataattgcgag…
fp79	cagcagcccccatgca	rp79	cctgactcagggttttagaggg	4	rs7329566	24011645	C	T	gactctccaaaggaataacagcatgtgcacaggacgggccatggagctgccaggaaatataattagcaacaaaagggattttcatgatctgttgagtataaaaggatataaatggcatccacagcacaaactcaattttctgagatatattttatatgcacacacaaaaagaccagaaggaaatgtgagcagtgggagaatgggtaagtttcattgttcctttccatttctgagtttctaattttctgtggagaaaaagcccatgatacatcatggtatttgagagggaggatcctaaaatctaagccctggagctaaatctgccatcgatgctgggggaaatcactccaccactctgcctcagtttgctcacccataaaatagaaagaaacacatctt…
fp80	agccctgacttcagcctaca	rp80	gtccctctttttagctaacctcttact	4	rs7319109	24700676	G	A	tctttgcctccttagtgaggctccccattgccaccccaggcacccacagccttcccctcctcctaagccctattgcccttactgtttttcacggcacacataggtttgcactgtacaatagaaatcacttcgactgatgagagtttattgactgtctctccctggaaggttccatggagactcctcagtcttccttgtcctacctccacctcatctgttcccttgggtgtcatgctcagttcttttcagtaatgacttagtgcctgctattggtcagatgctgaggatacaacgatgaaataagccttggtccccatcctcagggagcttataatgtgtcagaggaggcaggcatgtaagcattttcacggctcagtcctctgctatgagctatgttca…
fp81	cgttatatgtgtttttaaaatgttgaatgctact	rp81	gccgagcatccttctacttca	4	rs1886492	25544425	G	T	gtcctcctgactggcaggccacacctggagagcggctgcagaatggagctgggaagagcattcagctgttgctaacatcgtctgccaaggtcaaactctagaagataactccattgggagtttgcagatggcctggataggttggatggagggcagacagaccagacagagactacaggagaagcaaactgaatattttcatttgtctccaattagttacatcataaactctcatcttcccaaaccacagctgacacttccccaaccaaaataggccagaattcctgcaggataaaattcactgttataagatcagtgactatttgcaaaatggaacaaacaaatcaacaaaagacttcttttgaaatttccaatattattaaaggaaaaacagaaata…
fp82	tcatggataactttttgaaaatttaattgggt	rp82	aggaaatgaaccaaaaatcctgatacc	4	rs9512091	25565783	G	A	tatattagttatggagcctcttgatgctttagaggcttgtttttttaagatttaaggtaagctttgttaaaataagattaaaagtctggaatagttcttgctttagtgctaggagttcgagatgagcctggccaacatggtgaaactctgtctttactaaaaatgcaaaaattagctgggtgtggtggcatgtgcctgtaatcccagctactcaggagtctgaggcaggagaatcgcttgaagctgggaagtggaagttgcagagagttgagatcgcaccaccgcactctgcctgggtgacagagcgagactctgtctcaaaaaaaaaattagtataatgttttcaaggttaatcatgttggagcatgtatcagtacttccgtcctttttatggctgac…
fp83	aggcactttttagatgtattgcttattaaag	rp83	catatacttttttggtatagagttaatatagccca	4	rs1324803	25573861	T	C	ctgatgtgttcctgtcctggttcatttttcaccttttgttactgtgcagctgtttcttcctaaatgtctctagggagttgggaaaagtgaagtactgggcgtagggtaggctgcaagagcagtgtgtgtatgtgtttccgcttgtgtgcaacagagacatagtgatccatccaaagaggtctaaatctcagtaaaacaaaagaaaaatcaacaataagataacttagaattttaaaattctacagctttcaatgaacaccttggtcacagaaaagaggaggagcaaggagttctcatttccaacaaataccaggtgttcctttattgttactacctttttgtttgacttttctctttcccagtacagtattcagcattcatattacctaactcagctca…
fp84	cccccagtctccctcttgg	rp84	catattccactcttaaatattccactcaagt	5	rs755777	20016772	A	G	tcctcctgcttcagcctaccaaggtgctaggattacaggagtaagccatcgtgcctggccttgccctacaatcttaagattcatttacaaagccactgttgtataaagcttgtacaaaatgagtacaagtcacacgtgggagctcaaaggagggattgattgtatacaccgaacagtgtgaattgggtagattagggaaagctttttttcctttttttcttttgcttaaagtgatggatacttaatattaggtaaagttttatagaaaactttgagcctagtcttgaaggatgaagcaggggaagaggatttcacatcaggatgaggcaaagcagagctgcaaaaagtactaggcatgttcgtgagtcgttgtcacaactggtgggactagatcaggac…
fp85	cagaatgttgaaccacgaacgtt	rp85	gcaggactggtcttcaacct	5	rs1261801	20121093	T	G	gagacctttgggacccaagcattttgctttattgctctgtcctttggctgccgagtgcaaactgagtcctaattacatacctgtttggccaaacccacattgattatttaaacaacgcctacactgacaagggaaagccagctcaaacgtacaaaaatgttgctgtaatgctgcaaattggttgattgtaaatgttttacagttccagtatattgagaattctgcaccaaatatgataaagcttcgggaaaatgacatatagagaattatgtacaagaaagatgttaccatgacataatttacatacatttacatgcatttagttaaaattagaacattaagaaagagtggtctcaggatggagggaggatttaaggagaggaatagaaacatatggcc…
fp86	gctgtccactaaggcttgca	rp86	atttatgtcctacaaaagaaggttcagtta	5	rs8019599	20277477	A	G	aagaatggaggtttcccttatgaatgcacgttacccttacaaaaggccaatgcatactctattttcagagcttgtcttgtgtatactgtttctcaaaataagcagtccaaaataatctttacgttacagagcataccttgtggcggcatattctgatctcctatagtagattctcacaaatttctcatgtaagtagctctttaaaagttgcttttactaaagggtaagcagatggtaattcaaaacagtataggaggaaagtgcatttaagggcaattagtatattaggtttgtatatcagtggaatgtgaagctgatacagaaatgaatgaatatgcagctacccaaatcagggataaatatcagagctttataagctctagctttcctgatatccat…
fp87	catgcacgtacatacaatatgcaca	rp87	tgttccgtcttttcctgttctaatttt	5	rs17182151	20348310	G	A	aatatttatttccgcttccccaaattaggaccaatcagagaaagccaatatgcatccctaatccaacacataggatgccctgcttccagtagcccacttacagcttctgcatgccgcagcctgcaaccagagcatccctgaagcctttcctgttttccattgtgaagattcccactctcctgcctactgtgagtgtctgccaaatgcaagtgatggtggttacctgccatctgtggccaactctgaataaacagcctttgcttattctcatttgggtggctgtgctcatttccacaagctctttagaagaataaggaagtgggtatgtacagggtaaggacgtttttacaagaaaagctcagataatctgaaggatgtcctatcattaggctggctaca…
fp88	cactaaaccatggggtacttgc	rp88	cccaggacacggacaaatcc	5	rs4058351	20696687	A	G	attggctattgtttgtacctgtgaatgaaatgtaggaggaaaacttaaagatgatcttatcatatgggagtggattatggagtggagtgcataagagtgagagcaaatgcctggggcctgtggatgagggaggcataggaaagaagctctgtttatacccgactcattgcccccatccctgggatagcacagtgagagcacatgtggatatgaagggcaggcagccaagaaaagcagccagtgagattccctgagcaacagtgatcccaaacaatggttcttaaacagtaagctgccttgcccaaggttcacaggagaagcttgttacatgtgcagattccaggtcccaacccacagaaaatttgatccaataggtctatagcttggccccaaagtctg…
fp89	gtgagtgctttagtttatgcagtagta	rp89	tttcagagcctcccaaggatac	5	rs2049786	21160945	C	A	ttggaggagacaggtcgtttttcttcattccttagtcgctctgatagttatggttacctccttctacaggagctccagatgaaagactctgcctcttacttctgcgctgtgagagacacagtgactatgaggcctccttaactgtgccaaaattcaaaagacaatcagtggagtacaggtgggcttgagaagttctagaacttcctgagtgtatctttgcttaccgtctaattttaaacttgtttagaatatgtagcatagggctctgagacggaaccccattattttctgaaccattgattgctaaagagaaggataaactattttctctctctctttcttctttagtttcttcttttcctcttcctcctgcttatttatgcctccagtatcctgtgg…
fp90	agactgtgaccacgattaggtg	rp90	tgccaacatagtccatgcca	5	rs41307110	21172133	T	C	ctttggtaaggcattttctcatctcacaagatagaggtgatagaaataatgtatccatttatttctaaaagattatgtaaaacaacctgaaccagtttaattaggggaaaagattttgggtcgaaataattcagaattttctgccaaagaaagtgaaaataaattcactttaaatccttagcagtttattgggcatttgtcacatgcagcagtagctgaagagagtggcagtgataatgatgcagatgtagttacttattttcattcagtccttcaacctgctgttatcctcttcagggcagacttcacttcctggttcctcagtgtatagatgagggggttcagtaatggagtgacaacagtgtaaaacacagccgctgccccatccagggggtcttt…
fp91	catgaaaggattcgtgaaaggaaatct	rp91	acataccctgcacgtaaaactattttt	5	rs12879695	21216672	A	G	aaataagctcttaaatcaaatattttgaaagaaagataaaaatcctaatgtcttttagctcatgtaactttagtaatctttgggaaataaaaacagctttaaagattattggtaaaataaagacatttggtctaaattaggcaggtcagatattaggtttattaaatgctttaaggtcatgaactgttttgacttttgaaaattgttcaatttacctaccttgaagacactagattctagataagccctggggacatgtggaattagcaatgccccttagccatgcaaagaaggttataaagaaaagatatttttatataagaaagaatactgtatgttaaattcttatcctaaagtaaaataatggttatttaaaaagagagatgtttaggacaagtc…
fp92	attttcaaggagaatggtgcttgtta	rp92	tgataataacatttttagggacttttacagttg	5	rs10131311	21331024	A	T	acataatttgtttgtggctcaagaagacatgaagaagtggctcacgtccaaatcctacacacattccttttccccttctctccttctcactatatattggttagttggcttcgtaaagcaaatcctgaattgagacagatgggtggtgccgtagagcctgatgaaggagaacactcaagctcaaattcttcatggcagtatagctcagggatggtggatgggggaaatgctatagcttcctcaactccttgtgagcctttccttctcctcaaggagaaagaagtttaaggtagccatgtgggtaggggaagaaaatggaggagaaagagtacgactctctgaattgcattgcagatatacctgaggtctctgtaaatattggagtaacttttcttgtct…
fp93	ctgtggaagcctggtcaagt	rp93	aaggacaagtctgagagtcaaaaac	5	rs7155867	21359199	A	C	cttgctctgtctcttcagattgtttttgccttttaatatgccctgtaatttttttcttgatagccagacatgatgtactgggtaaaaggaactgctgtaaatatgctgttagtgctgtggtggtaaggtgtgtggggaggggaagtgttctataggcctacaatttgttctcagtctttgagtgagcctctgggctgtaaacttctccagtgtttcttagtctccctcactcctcacacaccctttagctgggaaagaactcaagggtgggctgaagttgggtatttctcttccaccaggtcagttaacctctgataaaaccccaacaggttaggctttggttaactggtttctcctgagggcagaactttgttaaggacagagtgctgcagtgtattt…
fp94	ggcaacagatgttcatatttctagtattaca	rp94	actgaataatcccattgattcgaagtttta	5	rs2204936	21393983	C	T	ttttatttattgctcatttgttttatttatttatggtttattattttacttatttattgttttacttatatgattacaagaaactttatgcaataaagaattacattaagaagaatttggaaatatgtttttatattaatgaaattaattttgatttttcacattttgtgcatgtttgacacaaaattttattataccattgaggcaaattataattccttttaaatgtattttagcttacaacacaaattgtctttcattcactaatgagactgtgtctgaagattttaaattccaagtcatttttcattcatctaactctgttaattatccttatttttgatttctttaaaatggagggaaaagaccatgataactttaaaacaatctgaagacaga…
fp95	tgcagtagtatcttaaaataaattgcctttg	rp95	atgtctcgtggacctcaaagtatt	5	rs8015446	21423943	A	G	agtaggatggtataaagtgtttaaagaaaaaagttgtcaaccaccaatttatatctggtaaaactattgttctaaaacaaaggagaaattaaaacagccccagataaacaaaaactgagtgtattcatcacttgcagacctgctctatgagaaaatctaaagggaatctttcagacagaaaagaaatgacactagacacttggagccatacaaaataatgaacaatgatgaaggtaattacataaataagaataaatgccaatatttttgtagtttttgtttataactcccattttcccctaaattatttaacaaactagtggataaataataattatagatacatattaataggagcacaatgggtaaagatgcttgtgtttttgcaggtgtataaaa…
fp96	tctcccctgtgtcttcagca	rp96	tgggtgtgcctgagcatg	5	rs6572731	22307675	C	T	atgcatgttgatctgggcctaccttggtggggggccattgctgcatgtaaggggaatataccctggacatgggttagggatttaacctcatagatggcaattctttgaatggattcaggaagtagttgcagaagctctggggtcagaagagcagatgatttcaaatgagcaatagaggttcatgatacctagatgcactctgcctatatttcttaaagagcattataaaaccaccagatcatctgggattcaagaagtgtagatatttgaatacaaacatggggttagagtcaggggaccttattaacagtcatgaagctatcctggtttagaacagaggttcaggtcaggcacttaaacccctaaattgggaagccactagcattgcttttgtaaagg…
fp97	agctgacctggctgaaagtag	rp97	cccataggcagagggataattattaaca	5	rs2332100	23249183	T	C	ctggctttatttttcttcctagcacttatcactatctaacattctatgtgggacctccatttcaagtcaatctatctacaaagttcatcactgtctagtagccttgaaaaaggttttaaattttaaagcccaattaaattctacatttcattgcaccgcaagttattgcgtgtttctaaaaataagacaaaaagaaggacctttgagtcaaatcaagatttacaagggtattgactctaaaatgtgaaattagctgagtgagaagccctctttccttgttatgtggtagtcacaaagatgactgaacttgtccttactgcagcttagctatctcagaccaatgtctattaaagctggagctttaggaaacttgttagaaaaatatcagggtgttagaaa…
fp98	ttgcctattacagttcccatttcag	rp98	aggagcgactccatctcaaaaaa	5	rs2332152	23524764	C	T	tggaatgctgagttggtcacgaccctcaggcctttggctccctacattaaaacacccatttcaccagattaaaaatattcaataaaatttctaaaaagcacttaacacttgccagcacttactaaggaagtgctcaataaatgctgttaacactcttactattatttctctgcttggcagttgtcctaatcccacaccagcccttccacatagcctaatcctgacttgtgtcagtgatgcatgactcaacagtgaatctgggacagctattgcaaaatgcaagacttaaaatccatcccagatgaattctcttctggaccgcaggcagcccttgaaaaggatgagagtagagccctcaatcatggaggcatttgtccctcaagataggcagatgttacc…
fp99	cctgaggagtggctgctttataa	rp99	gatggtcctctcgggcg	5	rs1885711	23717654	C	T	cccacctcctcgccgccgccgtcgtcgccggttactgttctgggacaaggagactcagatctccccggagaaattccaggaacaactgcaaaccagagcccactgctgggaatgtgtgagtgcagcccaggctttgccggggaagggagggaggcagggatgaccaggggcacatgcaggctgagccttccaaactcctcaggtgggtggggggaggattgggaacttgatgaaaaatctcctccattctccagaaaatgcaggcgatgtgggtttgcacatatacaactcttcatgctcctttagtgacccacctgtcatacccatgggcaccaggttaaaaagtccttcttttagcaatgagcagggcaggcagggtcatgagcgcaaaagctgggg…
fp100	gggacaaatggaatggaaggga	rp100	tcacttagccaactcgacgg	5	rs2295307	23835462	G	A	tgagagtgtaacatcattccaacagtaacagaggcataactggtgtgcattatgctaggcgaattctaaatgctgtgtttcatctcactcctgggctaaatgaccctgtgtgacccagtgatgtacctgctctcccaactctgacccggcagtgcccttgcctgtgggtgtggagtgaggatgtggagactaaacagcattggtgttcgctccttcttcttaagcttctcccagtctaaaataaaacaatttctccctctaaccattttgaaagtatagactacaggctgtgcgcattactgagaggaggaggcttcctcccttctgggtcttgcatttggatgggcagagagtgagacaggagagaggccaagggcttgttccaatgaaaattactga…
fp101	tgtccctcgaactctccctatc	rp101	cagcggagtgggcctaatg	5	rs1053649	23846241	C	A	ggatcctagctagaggctgacctttttcctctttgctcctaccatgtcattggcatctccccttgctcccctccaagtcacttctggtttggaattggaaagcaagccaggttctcacgaagtccacccttctgtcttatctacaatgctgcacctcacttcccacaccctcaagagttctccagaagtgttttcagtaatagtgtttaacctttttgagtccttactctgtgccaggtatgaggactttacctacattatcctcttactcctttcaacaaccctaggaggtgatgtattattattgcctttttatagttgaagaaactgaggttttggtaggttgaacaacttcccaaggtttgacaggcaggaagtggcagaatcagaatttgaact…
fp102	tcttcctgaagcctgactgattc	rp102	ggaagcaacgcaaactgacttc	5	rs1950500	23900690	C	T	tcccaagtagctgggactacatgtgtgcaccaccatgcccggctaatttttatattttttgtagagatggagtttctccatgttgcccaggctggtctcaaactcctgggctcaagtgatctgcctgcttcagcctcccaaagttctggaattacaggtgtgagccaccgtgctcagcctatgcagttatcttattataattgggatgtgtgttatgaagatctgagatggtagctgagatgtagagatgagtagaaggtagtcaggcaaagggggttgtgtagaaagagagatctgggcaggaaaaacagcatctgccaagtactggaagcaggaagaacttggtacataccaggaactgaaaatgcccagcaccatgcaaaggctgtgcatcaggtc…
fp103	ctccagggtagcacattccc	rp103	cagcctcaaaggtggatgtaac	5	rs11622189	23977699	T	C	atgactgcattatcaaaatactctcagggttcctataaatggcagctctcctgttgtattcaggtgttgtttacagactaacaaatgtgttggcaaatccctggttagatgcacttcctggtgttgagatgaacacgtcgatttttcaccaatcgatgaagccatgctctgcaatgacaatattaatgtgatccgaccctaacattttctctatggaagacgtatgttgcataaagcaaggcacacttctgctttatgtgtgtgtgtatggggatgggaggacttaacggaagttgaaccagttggttctagatgaaccaattatctggaaaatgaaagaaccagagttggaaggcacttgactggccaccagaccaactctgctgttactgacatgct…
fp104	tgttatccaaagcccctgttttg	rp104	atgaatcctgaccagcggatt	6	rs8042352	20443224	A	C	tattttattattttaagacggagtcttgctctgtcgcccaggccggagtgcagcgacacgatcttggctcactgcaacctccacttcctgggttcaagcgattctcctgcctcggcctcccgagtagctgggattacaagcccacaccaccatgcccgactaatttttgtatttttagtagagacggggtcttcaccatgttggccagtgtggtctcgaacgcctgacctcaggtgatccgcccgcctcggactcccaaaatgctgcgattacaggcgtgagccactgcgctcggccgggattacaatattttaaattatcacagtataacttgaatttgggttctatcatgtcatctacaatgtaaaaacctttggaatctaattttgagactccacc…
fp105	caaatattaaacagaagcttttcgtagca	rp105	gtatgtgtgtgtgtgttttcagttc	6	rs11858040	21338191	T	A	caagatggcgccactgccctccagcctgagtaacagagcgagactccatctcaatcaatcaatcaataaataaaaagaaacagtaacaataaaaatcataacatttgtacttttggaattttttaaatgtaggtttatcatataggcacaatggattatgaactccctttctagcccctcttgcctccctggagaatggagtggagcgtggggccgggggtaggtggaactgaaagttctaagcttcaaagcttcaaacggtgacttggtctttctggtgaccagccccatctaggatcccaccaacgatcaccttattaaaacaaaagatgctcctataacccagaaaattccaagggatttaggagctctgtgccagatacttttaccactcaggaa…
fp106	tgtaagtgctgcctatttgtaattcaa	rp106	gtgatatgaaataaatcctcattgcatcttaa	6	rs11636636	21668122	G	A	tccctgtacattcgtctgtactagaggtctattatttttgtagaatatattcatagaatttaaaattctgggtcaaaggatgtgcatctctgaaatcttatatagtagcaaattgctacccaagttatattactttttactataatgtacatcatcttgtagagttatgttgtatatgacataatatgagaaacagttttcatattgaaaaagtacatttcctctcctttactaattagaatacataattcagtcattttgatttagcagctatttaaatactttttattgcttttaactaaacctttcacatgcctttggtaagtttttttgggagtggcctgattggttgactcattacagatggacaataaaccagaggaaagagcagagagaaag…
fp107	ggttggatcattacaaattgagaggt	rp107	gcaacaacctgaaagttaacagcc	6	rs10163100	21768857	C	T	atagttaactgattccacctttttctccttcaagccgctcgttaccaccaaactcttaattattgctatccttttgccttttctatagagtcatataaatgaaattgcacagtattttgcctttaccaacttacattttttcacttagcaatatttagcaatatttttttttagaatttgaagtataatcccgtgtctgtttagattttagttcccctaatttttgcaggataggtgacacccaaaattggggcttcgcctggagggttattggctttgccaagtaaagaatttaagggtgaaccagtggtggtagaaatctttttattttatggtacttctccttgcagagcagggctaactcttaggcagtctctccagagttggcaatctatggcc…
fp108	ggcttaggattttatttttaattctcatagagga	rp108	cgaggcagaaaccgttaaaaca	6	rs7170016	22662217	T	C	ggagaaagttactgaaatcagtctcttgtgcaatcaaggctgtagcgatggctgttggaacagaggctggagttagcgtctggcggtggatgagctgcaaattgttttaagattgtttatgtggaagtcagtgcttgcttagctgctagagaaaaagataaacctcctgtcagttagaacatagtttattcttcaactataggggtgagtgacttaacccttgcctgtcatggccttaggtcttatttataatttgatatcttattgccaccaagaagagttcattccttcattcttatgatctctattttaatatgaatgctggtcagttgttgtgtctaaactgcaaaagagacagatgataacgaggcatgtcccacttcctgtcccatcatgact…
fp109	ctacagtggcgcctagctt	rp109	ggccaccaaccagctaagg	6	rs9673062	22981336	T	C	catccctgagcccctgttctccccttgtgtctttcagtgaactcgtttgcccaggaggacccctggccttgagcagcataggtcagtggatcctactggggtcatgggccatggaccaggccacgtggggtcactgagggtcagctatcaggacaggagggattcctcagggagacaacctgaatccccactggtgagggattggttctccagaagggccgcctccttgggaatctgacccaaggaggacaccttccctgaagtgctacaggagtgacattggtccaggcaggaaagggttccattagtcccatgcaggtcagctcccagctgagacttggtgctagggtctggccttgaggactgcccaagccacatgaaggtggccccaggctgtga…
fp110	caatatggccatttgaatgatactgattc	rp110	aggagaattagaaaccactgctaaaag	6	rs2086907	23424502	A	G	ttttacatttaactttttaatccatcttgagttgatttttatatgtggtgtaaaaaaggggtccagtctcagtgttctgcatatggctagccagttattgtggcatcatttattgaatagagtgtcctttccccattgcttctttttgtcagctttgttgaagatcagatggttgtaggtgtgtgggcttatttctgggttctctattctagtccattggtctatgtgtctgtttttgtaccagtatcatgctgttttggttactacagccttgtagtatagtttgaagtcaggtaatgtgatgcttccagctttgggtttgttttttttttccttaggattgtcttggctattcagactttttctggtttcatatgaattttaagatagtttttccag…
fp111	gtgggagaaagggaagatctcg	rp111	agctgagctaaatctgcaaatgtg	6	rs7169774	23508965	T	C	tggctgatggtattagtgagacttagtgacagcagttctttttgtgtgtgttctgcttttgaggtttttactcatgtaaaaaaatatgttgccagcaaagacaagcccggcaagtgctgcggccttccttgcacagctcacagggctccctgctctacaggactggacaggcctcgcctgccagcgctgggcagcccccacatgccagggccactccatgccttccccttagacatcacccgtcatgctgtgaaatctgaagcccaggaccccttatgttgtcttgaacccaaggctgtggaataagagagatttttttttgctgtagaatgaaatcactcagataattgccctatttatgtttttcttttgtgtggatgtaaacaagaatcgattttc…
fp112	gtcaaggtctcatcatgggtttact	rp112	acttgtgttgaggtaatccttcctt	6	rs12908555	23604531	A	G	aaactccatccccccggccaaaaaaaagaaaaagaaaaaaaaaacccaacatgtattggtgacaaccggggctctgaaataacttccttatgaattctgcagctgttttgtagtggaggtgaaggtcaattgaacgatttctttgaggaagaccacagtagaacataccagtaggaaaaaaaaaacaataagcaatcatgaaagaatatttaaagttaaatctgtcatatttacttttcaaaagtgacacacgtatcactggctgatagaacacacctcgagatttaactctttgttttcatgctggacgtaataaacgtccttaattttgcaatatgaaaacagcattgccatgaatcttccctgttcctcaaggttattttctgggtctaaggcttg…
fp113	tgtgcagtatgcttttataataagtcaaaaat	rp113	tgccacgcgtaactagactg	6	rs8036243	23680311	G	C	ttcaataatatcaaggatacattcaagaacatagatgaatcacagtacattatgctgagtgaaagaagccagagatgaaagactccctaatgtttgattctatgtagatgaagtccatggataggcaaaactaatgtagcttggaaaacagtctaaacaatggttgcctctggcattgaggggtggaaaatgattggaaagggtcttaagggaactttgtgaggttttgtaatattctattaactgaacagaatgccagttgcctgggtttttgcatttctttttacttttgttgttacctttaagaaggaaaggtgtcagtggctggggaaagcataagggatcttctggagtgttggcaatgctctacttcttggcatgactgtatttactttgtgg…
fp114	accccagccagccctt	rp114	cggcatagagtcctagaagcttaatc	6	rs12593482	24484638	C	G	attttaattgttagtaggttacaattactgaatcttagtaactttcatcttttccagagcacgctttttgagtccagtggacaacctattactgaggaagacactctgactttatgacatatgaccttcagccaaaaagtgtaagaaactaaaattagaaagttttcttcatttcataatgacgacaagactggtcatttgagtggaaagctcaaaatctgtcattaattaccataaagatggcatagtttggagtcaatggcaagtatatccaatacctttttctccctccaagtcctggttactggatggacgactgtgctgggcacagcacaaacactaaacgggaacatcagccccgtgatcaatgggacaggatgagcaaatgccagccgtgtg…
fp115	aacttaaaaccaactccaaatttgcatt	rp115	aaccaaggaaagtttagaagctgataaa	6	rs10519568	24913908	T	C	gttactgcaaaatttcattttaaaaaatttgaaatatattgtctcaaattactcccatcaacagtgtagaaggttgctgttttccctctgacaatcactgcataacatcaattattctaacttaaaaattgctaatctggtgatcaataacaaacttttttttgtttatgaactatgatagggagagattgaatgaaacaacacaggcctgcattggagggaggtagcaagcttcagttaatttgaaaatatcaaaatgctaattttaaaatacaataaaaattgttcagcttattttttctccctagcatattattttagtatactgaaatccttcctatgttctgcaaatctacaatgatcatctatgctctttggatatatcctgcttttagattc…
fp116	ccattgctatgaactaaactctgca	rp116	gcaaggactataggtaacgtagtgg	6	rs2336911	27029456	C	A	tattccattgcttctgttgtttttttgagacagggtctcactctgtcacccaggctggagtgcagtggcacgatttcagctcactgcagcctctgcctcccaggctcaagcgatcctcccacctcagcctcccaattagatgggacttcaggtgagcaccaccatgcctggctaatttttaaatgttttgtagaaacggggtctcactgtattgcccagactgttctcgaactcctgggctcaagtgatcctcatgcctccacctcccaaagtgctgggatttcaggcgtgagttaccacacccggcctcttgttgttgttagtaaacttttaattctagaacagctttaaagttataaaaaagttgcaaagactgcagagaattcccatgcttgcttc…
fp117	gcactcctagcgagccag	rp117	gcgcccagccctattgtat	6	rs10851926	27509413	C	T	cactacgttcccagggctggtctagaaattctggcctcaagcaatcctcccacctcggcctcctaaagtgctaggatcacgggcataagccaccatggccagccaatatttaatttttgaatttgggactcccacgttggagctgggattttgtacttacatgtatactctctagcacatgtaacccattaaaaacatcacctgctttgctggttgcagtccttcctcccctctgtcctaattctgacaggatccggtagaagggacaaattcgtctgtggttgaaatctacggacagccatgagctgaaactacggaccccgtagttctcaaaggaatacagagaagcaggtatggaatgccaacagggctgtgcaatgcccgatccgggccggcgtg…
fp118	tgatgcaattcttgccaaggaga	rp118	agaaaactttctcctagtgaagctttg	6	rs11070176	28027199	T	A	tagaattacataattttaaactggcaggctgagtgaattaacctgtgtgtctattactggtccatggcaaaccgatttatctgaaaacagaaataagccaccatacttgtagcttattgagagtcctatgggaaaaatagtctcagaatcataggaattttgaattatgcagacacctcagatacgtatctctgaaaatgccatgacagcaactataatttaacctatttatgagttggcttctactgtggcattaattttctggtctgtgagttaaagacttgctgggaggtctggcggagcagaccctgctagttacctacaaagtacccgtttcctccttcttccttactagcagaacccattttcatccctaggagcctgtgccaccaaaactcc…
fp119	ggtggggcctagtgggag	rp119	gcaaggatgacggcaccaa	6	rs8031296	29215157	A	G	cttccctatgatgccatctttagaagtaaacactgacgaaaaccctagatatgtgcacacattctgtatccatacacattactacatgtgcactcaagcagagaattatggaaggttacacaccaccatagccaatatgggcttcctaggaagaaaggagaaggccaaataaaataaacaccttattaaaatatttctaaacatcatcatgttgaacatgataaatgcatacaatttttacttgtcaattaaaaaaattaaaaataaataaaatttttaaattaaaaaaagagaatgatccatcctacccaagtacatgcatatggatgaaataattagaaatgcaagatagaattagatctaaatctactaagtttgtagggatacccattgctatag…
fp120	gctgtcaaaatggctcctgatatttt	rp120	gcccgccgtcaaagaca	7	rs2764786	20000488	T	C	tcccagctactcaggaggctgtggcaggagaattgcttgaactgggacccaggaggcggaggttgcagtgagccaagattatgccactgcactcaagcctgggctacagagcgagactctgtctcaaaaaaaaaaataaaattaaaaaattaaaaaattaaaaggattgatggatagctagaagaatggatagaggggtagatataccttaaagcaaggagatgttagtggtagaatctaggtcatgggtagatgggttttcagtggaaacatttttcaacttttatgtctgcttgaaaattatcataataaaatgtaggaaaacgtgtcttgtgcagtgtgtcttggccaaatatgttattacaagcaattgttgaaactaacatctcttggtggtgt…
fp121	tccctctccttatccatcctcataat	rp121	ttaatgaaaatgacaggacacaatactct	7	rs12600092	20057104	G	A	gaggaagggttgggggaaagaggtaactaatatcctcacacctccctcctctgccctctgatatatatatattttttactggaattcctattggcccaaaccaagccagagggcaaagaagtctcctctgtacagagcagggcagaaaaggatgaagaatggatctggaagggcaatgaaatctaaccagcacacgtggatttgatgtgttagccatattttttaaaattcacgtttaatatacaaatgcataactattaatattaaaaaagatgttagagtgctgttgaaaataattttatttacaatattttggggacctatgctgtgagcaatgaggtctcaccatacaattttaacaaaggaaataaccactattggtgtctcctcccctcccct…
fp122	agcccaagagcaattttgcc	rp122	tgcaatgcgactgaagttgg	7	rs7499477	20422795	G	T	gttgtaaaaccccagtggagcccaagacctaggagagttgttttgagagggtagacccacacccaggtggcaaactcattgactgtggtcctaactccagatttggaaatggccccatctgcctcatgtttagtgaaagccctatttggacttgatcctgctaccaaaaccacctgcctgggggtctgacaggaggcagtcatgcacagtagtacatcagaagacaggcccactgaacttgctctcaactgaggccctgaaacaaccatctaactcaactccagcccatctcagctgcagtaagcaatcagtcctgcttgcataaggacccagagagagacatgcccatatgagtccctagggcaggatttttggattttagtccccaaggagaccaga…
fp123	ggagaagcccatgacatagtacttc	rp123	gcttcagcgatcagggca	7	rs7499306	20462975	C	T	taaatttgaaagttctagagacattagccaggaagccccctgggaccctggctaatgtgcatatttctacaatagctgggtccctctattcagctgaggcacttgcttataagtaatgaaaaggcttgagctttatcccttgtcagtgcatcttcctatctgactcaggtataggggcatgggctccagactggaagttcagttactggattatatatggtggcataaagaattcttagcctcactccatcattgggaatatagggatactgatgatcagagacatcaagagtttagtctgaagctaaacagccattacagaaggtagaactgagaccagaagccagggttcttggctactggattgactttctcatgggcatcatggagcctctgtgg…
fp124	agctgccatttacattatgaaaattaaatagg	rp124	ccctcatggataaagagaacaaaggt	7	rs1496759	20528494	G	A	gagaaacatgggactggtaatttccaatctttcttgaaacggtggaatcccctggtgatatctgagggtgcacttacttcttggaggaggttgagggtttctaaggataattctttgtgactgaaatattgtaaatgtcattgacccttctcattatttcaactgctattattccaggtcatcaattttctgcctggccatcttcatcctgggcctgactttttttgaattccttggatgcttaacattgttgttgtgttcctgggaattattaaatttgccattttcttctggaatactagctttggtatgagtatactgacttcctgtagaggtatacttgtaatcataaataagaagaaatcattttaaacaattcatggttctggacttcattat…
fp125	cagggcctgggatagcag	rp125	tgagcatctcttccaacatatttgc	7	rs1551567	20557921	A	T	tttaccttatcacaatctgttaagattggcattataatttccatttaaaggtgggggagctgaggtgagaaagcatacataatatccttatggtcttcaagctgtaattggcagagctgagacttggacccaggtctgtgctcctgggataggaagatctttgcccactgccacatcactgctcacactgtaggcatgtgaaaaacgttgcacacatgagtgaacagatgtgaaagtgttttcagaaattaagcaccacctagtgctgcaaatattggagtcgtgggtggagtgtgtcttcctggcccaccctcctccttgtccaaatatgacctgtgagccattcaaacataggcccgaagtgtcagcatttttcaggtctggaagcagacaaattaa…
fp126	gactgggtacataggtgagcc	rp126	tgtctttttagtaggaaagtcttttccc	7	rs194545	21512681	G	A	tagtccaggaggaacttgggaaatctggaagctttcaagtttggcaaggggatgtcaaaatgaccacaaagcacatttcctcaaggcagctttccctgaacactctccttccctcatgccctccacgcctaattaagtcagatctgtccaagttctcgtaacagtatacaaatcctttctcgctctcagcagtttgtaattatgtattcgggtcagtctccttactagacggtaagctctatgaaggtgagacattgtgtttattttgctttctattcccgtaaatccagggcctggtatattccatgtacccaataaatatttattgcatatgtgaaagtggcatttctttgtcttttggttaatattgctgacataaacaaacagatgtgcgaatga…
fp127	caagttgaggggttgagcatc	rp127	gtatttgaaacctgccatggtga	7	rs1989806	22774184	T	C	actactgggctcaagtgatcctcccatcttggcttcccaaagtgctgggattataggcgtgagccaccacacccagcctcaaatgcatttttaaatggtttaatttctttctggctttaaactacaatcactttaatctcttttcttctcaactcgtctatgtttttgtgtcatggagtctgcactgaaaaagaaatttatgaaaagtagaaagcaaatgctgttggaatttactctatttcctgcagtaaatcattttccaaaccacatttttcctctgcccattttatgacattggcatttttcacaggcctcacatttctccccttgtttattgcttttaattgatgagagttctatttgggtctggcatgtcctcccaagcagagggcaatggat…
fp128	agaggtggaggaaagagagcat	rp128	ctccttttacagaacaagacatccat	7	rs11647334	22958368	G	A	tttttagacagtgggtttcattgtcttaaatgtctaaatagcccactctttcagtattgatttccaccttgataaaaggttactttttacattctttaatttccaagtagctatcatttgtcttaatttaggcaaactcttgctgttaatgagatcaggaaatataatttataaactcgtaacttggagaatttgttacggacttctttataacctggtacacagcattgcaacagtcagggtaggtcaggttaggctgcagtaacaaacgaccaaaaaaaatctcagtggcttcaataacaaagattggtccctgctcatgctacatgtttctgagcagtcagctgggagttcttctttttagagtcactcagggactcaagccaatggaagttccat…
fp129	ctcgacagaatgaaaccatcagatt	rp129	ggaggcaaataaaatttagttttaatctgtgg	7	rs9929420	22981032	C	G	aaaacgacacagaaatcactatccacggtgcatgagtaataccaaagcactttgtgtacagtgatgtgacatgcagctttcaagacaactacagaaattccagtgtaaaaactgaagagttcaatcaagaaacgacttatgtcaatgaggcttaaattcaattttaaccagtggtgagaggcacagttggtgagcagacctctatggaatgcaaacacgtatttgaaaggcctacaaagagaactccaacttcggaaatactgtaactgcttttgcatttggtatgacaccacaccgtttataatagcacctaggaaatttcatattgcatttggacgactgcaacagatatcattattctggatggcctttctaaagaaacatttccaacttgcatgt…
fp130	tcaaaatctctctgtaaaccgcaga	rp130	gtttagagtttgggtgccagc	7	rs9935118	23001529	T	C	acatttacaagtcaagtaaaatatctgcaatctgaactaaaatcaaattttgccttgggaaagaacaaaacattaccctaaacacaggggcaaaagtgtgtctataacatacacagacaggactcactggatcaaacaggtataccaaagaaccctcacagagcccatcagcagggggcataagaaacttgtcacaacttgtttgttcctgaggataaaggatttccatacctgccgaaatctctttagatgtataataagcacatcaggcagagtccagaggcttaacgtaatgcttccctgctgcagctgcttacagtgtgggcaacgccaggcatcatcgggggcaagctgaaaacagaagcatgactcccgttaagtgccacttaatgcaagact…
fp131	cagccgattttataaggagatccaaaat	rp131	tcccttagttactactaagtgatattgca	7	rs6497650	23039894	C	T	gctacatccagcggccttttcaggccatcctggcttgccaggtggtgggagatgaatgcttaaacctaggaagagaaaaaaagaatggcagtggcagctttctgagcaagtaaaagaaggtagaggaggaacatacagacatacgaactcagcacaatgaccctgcccacagcacaagagccaatcaatgttcttcgctgagtggtgctcctctccgaagtggaagtaaagtgacctatacatcccaggaggcagaataaggtgggaaaggcaaggactagaggaaaaatgagataaggccttgaactacccctaagccaaagatccatatatttcttctataaacacacacagattatatatacacacacaagaggcaaaatcctcttgattttgaat…
fp132	gcaatccaaactcatgtatagattcatg	rp132	aggagggagttcctttatgatgatag	7	rs4480807	23085267	A	G	gtttgagaaaggatctcaccctgtcacccaggctggagtgcagtggcccaatcttggctcactgcagcctcaacctctctagctcaagcaatcctcttgcctcagacaactgagttgatggaactacaggtgcacaccaccatgcctggctagcttttgtattgttttgtagtgatgcatctccctatgttgcccaggctggtctggaactcctaggctcaaacaattcacccactttggcctcccaaagtgttgagattacaggtatgagccactgtgcctggccctcgtagagtttcttgagcccttcactcagcttctacttatggtgacatcttacataactaaagcaaaatgttaaaactaggaaattgacattagtacacaattgttgactag…
fp133	gcaaaagagcaagaccctatctc	rp133	catatacagataggtgaaagaggcttagt	7	rs4302034	23112499	C	A	tattaccatcatgcatactgatgactaagaaccatcgttctaaggaaggaaggaagagatggagggagggatgggaggagaaaggcccatgttcaaatatgtgagatttcaaacctttcacctttatgataacactcagatcccttatagtgactgagcagtgggtgagacattctaaagtgttcctgggctgggcacagtggctcacgcttgtaatgccagcactttgggaggctgaggaagatgattgcttgagctcaggagttcgagaccagcctgggcaatgtggcaaaacctcctttctacaaaaaaaattcaaaaacttatctgggcataatggcacacacctgtagtcccagctactcaggaggctgaggtgggaagattgcttgagtctgg…
fp134	caggaggactgtggtgacc	rp134	aaaaaaaaacaaaatcagctctgcca	7	rs35633	23611506	C	T	cgtggacctcttcctccaggtgagccagacagggagcccctgtgaggatgtttgcctggcgataaagactgtctccaaaggggtggctgccaccagaaagcacgtagtagaacacgcagcctgcagagaagatgtccacagcgctggtctggagccagagagatgggcatgagaaggaaatctctgcttccaggaagtcagcctggctaaattctcccatgggctgatagagctgccaggggtttggctcagactggaactcaagatgcttcctgggcagcatctccttggctctagatccctcccctctacactactatagggggcccatggttttcatccaaaacctttgcccttactgagctagttcaggtttccaagcttcattcctgcagggta…
fp135	aagagcctgcaaatgcttgttt	rp135	cctgagaacaattttcggtctgtt	7	rs174828	24035866	C	A	acagacacattggccttgagcttatcagtcattctccagtgaccttgataacagaggcttgttcccaaagtcttggactcaagcccaagtgaactgaaaaaagaaccttccctccaagtagaactaaaaactggatactgtttgataaaaattaagacaggaaggcagtctttccagagaacactttctgtctctttcccccaacttgctgatgaagtggtatcatttgctgctgttatagaaatgtactattacgggtgaaaaacacaaggccagtattttcttgtatataaccaagtctcagttttgcaaaatgatttttttctgtcctggggcagctggggtgacatttcagaacaccaaggaaaagatttgctacacaaacagagcatttgtctg…
fp136	ctcttcaaagattataagagtaacccgttt	rp136	tgagaatagagtagggggtattattacttc	7	rs6497729	24204187	A	G	tgccattttggttctcagcaagtcattgataaaatcattgaaggggaaaggttgaaggacatagcagtgtggtaaagaattagccaaacatctagtagtcttgtcttacaaacacaggaattataacttggttttatgggattcccatcaaaaaaaaaaaaaaaagaaagacactcagagtgtgacctcacctcaggttcactatgctcaatgaaaaaccacattccctaacacaagctgagtaaatgttgttcactcctgtgattcacactcatcaggacttactctgggaaaggcactgtgctggtcttggacgtgcaaagccaaaaaatatggcccctgctctcagggactttgcatatgaggaaaatcctttcttagctatgtggtctccaatat…
fp137	agccagggaagccattcatt	rp137	actttttactagggaagccagacaaa	7	rs1895453	24371060	T	C	tttataggaaaaaaaaaactgaatgggcacacagctttttcacagtagtttcatctagagaataaaattagggagagagcatttgaactttttattttatacacatctacatttaaataaatctatgaaacatttaatgtgaataataaaatgttaaaacatgatgaggagagataattaaaagactagatacttaagataaacgtttattttgttaaaattccaataaaacaaggctgtgataaaaagacaaaaaccgacgcagtttgaaagaaaataatgaaaatgagaagttataacaattatccattcaaagttaaaaattaaaaagcacgctgagatgaaatgtcaaagatgtaacaatgagaaaggcagtataaggtacattaaacaaaaaag…
fp138	gactcattttatttccagcggatttc	rp138	gtgagccactgcaaccct	7	rs9922436	24611991	C	G	tgccactgcattcccacctaggcaacagagcaagaccctgtcttaaaaaaaaattatatatatatgtgtatatattatacatatatatatggtgtcatattatacatgtaactctgaaatttacacaagaggcagtcaattctagacatctaacacctcaccaggagctgttcttagtgaaaactcagggaggaaaaacaggggcactaatatttatcacagttcctgtaggcactagacactgcactaaactacttatcacaaatctcagaggtctccgatttgagccaaagtcatatttacattcgggtaaaccggtaatatattcctcactgtagtctacttaaaataataatttaataagccgaataatcctatgaaaaataataataaacacac…
fp139	gtgtacagtgtacactgtctccaata	rp139	gatgcaaaaacatacagagccatataatg	7	rs7188960	24627488	A	G	tggtttttgggggttttggttactgtaactttttccagtagtttttggggtacaggtggtttttgattacatggatgagttttttttttttttgagacggagtctcgctctgtcgcccaggctggggtgcggtggcgcgatgtcagctcactgcaagctccacctcccaggttcacgccattctcaggcctcagcctcctgaatagctgggtctacaggcacccgccaccacgcccggctaatttttttgtatttttagtagagacggggtttcaccatgttagccaggatggtctcgatctcctgacttggtgatccgccagtctcggcctctcaaagtgctgggattataagcgtgagccaccgcccccagccatggatgagttctttagtggtgaa…
fp140	cagtatcggctgatactgtgatatttc	rp140	agactttctgatgaggttactagcaa	7	rs200528	24666632	G	A	acctcaaagcctttatacatgagatgcaggacataagtcaagttctgataaaaggggagtctggtttttacagacaacgaggtagattcatagaacttacagatgtgaggtatcctgcaaagtagccttcagggcatggatgattgctaactggagtgttgtcttggtggcaggtgcatcaaacagggtggcccacttaggcctttcaaatccatcagtccttgctcctcttgatagttgtggtaaatgatatagtcagatgtcttaagtgagtctctatgaacatttaactcctggaagctgacgtgtttgggcacaggtgttgttgttgtttttccagttggctttctctgaaggaggagatatgggaaaaagcatgactggttggctgtgatgata…
fp141	gcagtaatggccccaaatgc	rp141	cgcttaaatggctgcattttattgtat	8	rs9904073	21113232	A	G	gatggcataaactagtggaatttcaggcagcaagaggcagagcgactggggagatatatgggacattctcaccccttgtctggaatgtcctttttcctacactccaattggcaaactcctattcatcttctgaagcccaggttaaatatcgtcactctgaggagctttcccccatcctcagcccaggttgggtcagtcaccacccagtggctcccgcagtccctctgagtgccaccattatgtgggtgtgggttttcttgctccatcgcctgagagggcctgggttttgctcatccccctacccattttaaagaatgggaaactgagaccagcctgtaatcatacagcaaatgcagggcagagtcctgagggcgagagtgcaggcaaatcccggtctca…
fp142	ctaggatcttgcatattatatgtgccttat	rp142	ccattgacttcccctgctctaa	8	rs1490956	24364732	G	A	accctgtctctactaaaaatacaaaaattagccgggtgtggtagtgcacgcctatagtctcagctactcaggaggctgaggcaggataatcgcttgaacctgagaggcggaggttgtggtgagccaagatcgtgccactgtactccagcctgggtgaaagagcaagactctctcaaaaaaaaaaaaaaaaaaaaggagaagtggaggattgagggtcatcctgagcattggctggacctcagaggcaggcctgagttcaaatcatcccaacctaatgtttgccttgggcaagttttggaacctccatttctttacctatgaaaggaaaatgatgccacttgcctttcagaaaagtattcagtgagataacctgttggagagcctggcacatagtaggtg…
fp143	tgtatgacggctctatgaactacttaa	rp143	ttggtctaatcttctaaacgccca	8	rs8067737	26373814	C	T	gtatatatgtattctcaaatatatatgaaggatatatatatttgagtatgttggtaggggttcaaacataacttcttgtgtatgtctgaaacattggtaaaaattcctggtctaaatttattttgtagacttaaaaaaaatgaaacgttttaaatatgtgaaacttacagctaaatgagagctgatgcttcatttccagttaatttaaaagtattaagaaatgattgatatctagaatggcaaaaaaaaaaggtgtcaggatttacataccttttaaaatttcttagtacccttttctggttgtggtggatttgtggacaacatgtttttatttaggtgattggggtctttaaggtggcagttaaagagcaattacgaagggataagaatggtataata…
fp144	aagaaatccaagcccctaagataca	rp144	tggtatctccctcgggcac	8	rs178858	26797877	G	A	ctaaaacacatttaaaatgcatattgttggcacccactcagtgggcctcagttttcccagctgaaacatgatctaaacaccccttgcagcttctgtcccttctggcatttggggaaaaataaatgcctaattgtgtgtgtgcggccgagcgtccacccttggcatctctcaaattgtggggaggcagccggccttggtactttctggctccaggaacacgccatgggccattgaacgtctgtgcgatgggtaacgtctgtgcgatgaacactgtacactgggtacagtgttaggaggtgtgggctcttatacatgaccaggccacatctccatcctctttgggctgagattaggacattggagtaggtgtatttgtctcctgagaggggcaatctcaag…
fp145	aggagaagcagcggcg	rp145	agcagggagggatctgaca	8	rs1530381	27626251	A	G	ctttgggaggttgagaggggaggatggtttgcttgaggccaggagttcaagaccagcctggtcaacataacaaaaccccttctctatttaaaataaaaagggaaagtgaggtttgagggggcggagcttgcccaaagacagcagtgaggaccttttgcggcagtcgcatgtgtatatatgtgtgcacgtgtgtttgtgcatgagtgtgcatgtgtgtgtatgcatgcatgtgtgtttgtgtgtgcaagagtgtgcatgtgtgtgtgtgtgcacgcatgcatgtgtgtgtgtccccacaaggcttctgggtagctcctgaaatgggccaggagatgcaggagcagctgagcaccctttatccttccagccctttatcctgcctgccatgcacccgctctg…
fp146	cgggaataaaggagagataaaaggtca	rp146	ctcagagactgtgggaagcag	8	rs225215	27921023	G	A	ctttaacttacatgtggtgttctcagacctgcatgaccaattctgcaatagtatctgccacagaaaagacactgtgtgaaattcttgtgcagctcttccccatctaacctgttcctcacaatggtgaacacccaggggaagtgaaaggaagtgccccagactgagactgggaaccgtcacctcccactggatgagcaatgggagacgcccaggagtgtgaattccctgcctccataatgccttttctctcccaaagcattagtcttggagagatgagcaatgattggtaactctcctctctagttaaatctgaatttccagttgctttacagactgagaaagtaaatgcaacacagtagtcatcctgctccgagagcttttgaactgttgctgatcttt…
fp147	tgcccctagcttgtgacg	rp147	ggtggggatcagcagtgag	8	rs12952455	28582692	G	A	cagggctctcttgtccttagggagctgagcatcgaggtgcaaagagctggacagaggagttgtctcaggatcaaatgtcaacctgtgtgctaactatgctgcccagcatgaggggagaggtgtggcaccaggcacgttctcgctatcagggtcaggacatggcatcaactggctaggtgttcatcttccctgcctttcagagtaaatgtatctccatgcctcccaggcctaggcctaatatctgtgggagttggcaccccttggagagggaattccagattgcgggtacctggagtctggtctggggaagggggaatgctcatgggcatggctcaaggactgctcatgctatacagaggtgcatggctggatgggggccggaatggggccccgtgaagc…
fp148	ccatctttgtaattctctgtcatgcatt	rp148	gggtcattcaaaatatttactgagcatc	8	rs17249146	28695329	G	A	tccagtctgtgttcacttctgtgttcacttccactccatggcccccaggctcagccctgcctaattcttgaaccaactctggctcctctcattatcactacccccaatctgctcatcaaaatgaaatccgatctcttctctgtgtgaaagtcatgggggaatccccacagaagcccctgaaaagcgactgtgcctttgcccagactttgtcccgtctacctggaccgccctgtgtcttgcaaatattcaccatttgtcaaggcttgaattcatcacctcctcttcgaagccttcccagatacctccaggctgagttgcgtgttccagcaactgtcctgccctgacgtgagtctcagcttcacaaaagcacttagcacaacatggcgtcaaaattgggtt…
fp149	tgaaatcagaatgttcaacgtggat	rp149	ttctgttcccctgcacctg	8	rs2347155	28797681	T	G	ttttccttgactggaagatggagtaggagaccatgtctaccacaccgctgaaagagatggatgggacgagggaactcttaagaaactgaacttaccccagccccgtggaagtaggcatgttgaccagtagcaaataaatggtgtgagaaagctatttttcttcccaagaacatccctggtggagaaaagcatcatctgaattttgatcttatgaattatttcttttctctttaagaatctgaacatagtaatccctgttacaatagcagggataatttagtggttgacatgaaactaaaatttgggtaagagttataacttagagtctggaatttccagcctctgtggctcatttctatagcaaagatacaagaatcctcaggccattagctaaatttg…
fp150	atcttcatttggtacatatttttagagcct	rp150	agaaagacagatactgggtcaaactaa	8	rs9635766	28814363	A	G	tactttgatattcagaaggatctggaggtaaatgaaacattgaattctggtgagaactttgagccccagtgaatgcccatatgatatgtagttagtgtttccctgctaggccttctattaggtttctactttgcggctagatgtttggagacagagtcatttatagtgatgagagaggtgatggagctttgttctcagcctatgatttgggccacctgtccctcccacttacttcctgcggatctcttccccttgggcttgccactgcccttggtaaagctatatatcatcttctccaattcaaagatacattcctgttcttatttctgagattttctaagacgcagtactcttgaagttgtatcccactcactccttttgaattatagtctcagattg…
fp151	ggtgaatgattaggtctcatcgcat	rp151	gtgtctgtatggagcctttgatac	8	rs4795803	28889454	G	T	aggtcagtatctgtcaatgaagcgtcagagtgtgtgtctaggaggggcaataggaacaggatctagatagatttagcctaaagcctctttgttagggcaccagagaaagctaatccctatctataactttttcactacgtgacttcgggcaagttacttaacctctctgattctcagttttctctgtagaaaagggttaatgatatcctcctatggctggtgggagcactaaaggaatagaagattaaaagtcttgagtaaaatgcttggcatgcagtaagtgttcaataaatgcttagtaactgcaaatttccatactctttttaaccttcctgcctgtaaatgatcactctttttattgtctatatcctttagttggaccttagagacaggagaagc…
fp152	ccagcagagattctgccaagg	rp152	agaatggtatttttcttctgctcttctatc	8	rs9908366	28967899	T	A	ggggtgggatgcaggtaccagccatgttcaagacagagcacctgacacagagaacaggagtagaggctgattctaaaagctcctgatgagcagcatctcccagtgtatacgatatatgcattcgtgaagccatagtttaatgtggcatagcttggtgtttccaaatgtgaatcttggagccaaacctctttaatgtgaattctgattctgaacttactactgtgatttgagcaagtcacttaaaccctctgtgcctcagtttcttgtagacaaatccatatttaacttgaataacctagttgactgattctcattctcttcatctcactgtagtttcagttaataactggacatgctggatattgcctgttaatacccagtatcatctcgcttttctaa…
fp153	gcccaccagcggccat	rp153	acagagggattgagggtaggg	8	rs17836884	28981264	T	G	ggttaaaggatgctagagggaggataccatagccatggccctatagtgctatctctttgaactgaaaaaaactggaatcagtgccttacttgaaaagtgatagaggtgctgctcagcagccctgggcaaacttccagggtagcaaacccagttctgccagaagctctggccttcagtaatatcccagggagagaagcggtgaccctgtaaggctgaagagctaaggatgattatgccaatggaaatccctaaagagattttatgtttctcagctgcagtaccatgaggctcagcaagacgaggaaggggcttgttcaagacttgggcatccctcttgatacttattcattgaaggtcaaatgcaggttacatgtgactcaggtgcggttgccctgttaa…
fp154	tccttgtctgctttgcctgg	rp154	ggaccgttgtgcgaccta	8	rs6505413	29871153	C	A	cccagagagatgggggcccccatccaggccaggacagggtggggttcagcatctctgaaggttctaagctgagtcagccgcccatctcatgccctgcaagcacagcgaggctggtctcaggtgccactggtggagcagaaaaaactaaggagtcccagggttgcgatactgccctacctctcaccaactgggaaatgcggtaagttgctgaaactttctggaccttggttttgtaaatttcatctgtaaaatagggatagttccactcaattcacagagctgttgggaggaataaataagagcctctatgtcaggtatctgaccctcctgggagtttagcacccttaagaagtccaggcccttgaaacggacccagactctctgggaggaggctgcctg…
fp155	tcattctctctgtgatgatttaattacctaaatt	rp155	atcctcctattgactgcaatctgt	9	rs479231	20233655	T	C	tttgtctggaaaagaagaaacctcagggcttactatctaaggatattgaaccatctttttttttttttttgagatggagttttactcttgtgcagtggtgcaatctcagctcactgcaacctctgcctccgaggttcaagcgattctcctgcctcagcctcctaagtagctgggactataggtgcgtgccaccatacccggctaacttttgtatttttagtagagatagggtttcactatgtttgtcagtctgatctcaaactcctgatctcaggtgatccacccacttcagcctcccaaggtgctgggattataggtgtgagccaccacacccagccttgaaccatcttcatagccaaaataaaactaccgaaataatgacaataataattggctact…
fp156	tccaactatttggtatggacggttt	rp156	gcaccaaactttctgtgtaggg	9	rs604345	20257300	T	C	aagattctcgaaatttaatgtgcacacaaatcacctgggaatctcattaaaatgcagattcagtaggtctgaggtggggcctaagtttccgtacttctaacaaaccctcagataatatgctgttggtccacagacctcactttaagtagcaagggcctagagaatatttgaaagcgtcttattcaggccatctaaacaggttattgagaactcttcacaggtttaatgcctcacccctgatgtgccaggcaattctgttgaaaacagatatatacaattctaggttagatttttgccattcaaataactcattcttccttgtgtaaaatcacagctgtcaagcccttcttgtcatactacttgtacaatcccttcatgattatctctgtatcacctgca…
fp157	catgagagttggtgagattgtttaca	rp157	tgaccagttatttaacatcgtgtagatc	9	rs11083099	20690878	C	G	aaagacctttctggagaatgggttagaaagagtagagtgtggaatcagtaacagcagttagaaagcaatcaaaggtgttttagggtgcaggagaggtagaaaagatgaggagaagtggatccatttaagagatagtttggagataaccagaagtaaccatgaagcttcagcgttgcataagatgggtggagggagagatagtggtgtcagaataagccttagatttcttccttgagtgcttgctgtagagagaggtcttttttttatattggttaagatttagggaggaacagatttggaagctggagagcaaatgctaaatttgagacaggttgagtttaagatgtcttaaatacaaagggaaaatgtcatgttaatggtttgctatttagatctggg…
fp158	gaaacatccagcaaacatgtaaagtg	rp158	acttggataaagcagtcttctgtga	9	rs7229946	20992999	A	G	gaaaaggaaacactattatccatgaaaccacgaaagcatgaaaagagacactctgtaaaacagttgaggatgctaaagaacacagggaaggaagaagaaaaggaaatgaaatgaggtaagaagaggaaaaaataccagccgggtgtggtggctcacacctgtaatcccaagcactttgggaggtcgaggcaggtggatcacttgaggccaggcgttcaagaccagcctggccaacgtggtgaaaccccatctctactaaaaatacaaaaaattagccggtgtggtggtgtgtgcctgtaatcagagctactctggaggctgaggcaggagaatcacttgaacccagaaggtggaggttgcagtgagctgagattacaccactgcattccagcctgtgcg…
fp159	cattctgtgtgaacctgcaaaaaaa	rp159	acctgcatcgagcacattcc	9	rs470320	22550466	T	C	gcccggcctcacttctctcttgttggagctctcaggaaagtggatgcttactcttctccaccagttaaaagtaagagtaagttctggaatgggatgagtccccatgaatgtggagccaatctggaggagagcagagtcaagagatagagaaagggacactgaatctttggtgacatttttgaagccctgatcaagccttcctaaagtctacttctgtgtgctaattatgtccctttctcataagctagtttgagctggtttttctcttactctcatatcaagagttctgatagtcacaacatatgacaataaccttcacccatcaaagagatgctataatggtgaggaatggtttcatgagttaagaccactaagataagcattggaggtccagcattt…
fp160	atttagaaatcaaaatatccattgtacggtc	rp160	ccattactcttttatacttatggtatttggtaga	9	rs17462546	23765299	T	C	aagtgcatcctataattataccagcaataaccatttctttttgtttataaaaataacagtgagtgaagagctgagatgtaatttcctgaagcaaagatcttgaaaattgataacatctttgtaactcttcatgtatcattttcaaattcagttcataaggtcaatatttgtttgttaatgagttctcaacaatgtcagcccagaaagtgacagaaaatcacacgtatatctaatgaatatgtaaaaatatcaaaatataatgtcaattcaattattcacagtaattgaaggattaagatgtcctatttcattgtgttttctggttacatgaaacttgatccatttgtgctagatgtatgaaccagttaacttactatgtctcattgagttacttactat…
fp161	gcttttcttgaaaattgaggccaaat	rp161	tggccatctcatgttactaggg	9	rs11083282	24264925	C	T	tcttcttttttcccctttttagtcttttcatatttgtttatatgtaaatggctgaggattttaactgtacttagaaagaaacatacatctacataaattattaaagatccagaaaataaaagaaaaacagtaataatcatccctgtcacttaaaatattttagatgttttttgtttgctaataatgttgtccatataattacttagagaaggaagaacaagtgagcagaaaccaaatggaaataaccaagttttttgtttaaaattattaacaggctattataagcattgactatggactaaggcaacaggaattcccaactcctttattactggttagaattatagatgctcactttagaggcctcttctatagctaggagtactacgggacactgtt…
fp162	gtgaatttatctaaagtgaaaatcagatgtatttac	rp162	actttttaacagcttaattccttctggtt	9	rs1895080	24949012	A	G	gtgtttatgaatggcgtggtctaaatgtatcccctcaatatttttccattgaaacctaatccccaatgtgatagtattagaaggtgggtcccctcaaagatgattatgtcacaaggtctctgccctcatgaatgtgattagtgctcttataaaaaggggcccagagagcaagctagccctttctagtatatggaggttcatggagaatgtgtggtgtatgaagaagcaggccctcaccagacacccatcaacctccagaactgtgagaaataaatttctgttttttataagtaacccagaattttcttacggcagcccaaacaaactgagaaacctataattatacttcttatgataatgaattacgtgtcttaatgacagtttctatcatattaaaga…
fp163	ccaccctcaaatattttgttaggaaatgt	rp163	ggaaatactgaaaattatcatctggattcca	9	rs9961197	25548352	A	G	gttataatccaatacaatataatctgatatattcaagggcaacttttgatgtgaaatatttgcctcatgcaatagtagatgcctaatcttagtacaaggtgaaactacatggtattttaaagtaattatgttgaaactcccactttaagccacactgtttagcacgttttgtttcagaaatacagtaaaaaaaaaagttggctcataaggagagtattataggttaatttaactcattttatttatttatgtgtaggtgaataattacatacaatataaaaatgtagtacttttgcaaataaaaatttaaagaaattgtcttttgtttaaataaaagtagctgtgaaatgtaacaattattctaaaattatactctcaatcatataatacttatttgaa…
fp164	accaatcagaatatcttttggtgagc	rp164	caggattgtgacaattagtttttctcaac	9	rs2419024	26107226	A	G	gctttggataattttgaatataagcaagattgttttatttgagaggtgctctagaccaaaatgagaaaaaaaagtcagactgttcaattatctgcattctttaattggaatgaagaagcctaaaatttcaagttgaactcaaacattgcttcaccaaagcattctttagttaacaccaatgaaaattgtgaaaacgtaaaactacttcatgttgtcaatacatccaaatcatgttgtccttctcttatgttatctccccccctcctttttttctcctcttgctctttttgagccagaggtactacttcaatgccccttaagaatgcagcttgcacatggagaagatattggctgttctgtagccttagatccttgggtcattgttaaagaatcaggact…
fp165	caggtggaagttgttaggaaaaagg	rp165	ggggagagagcgcagtg	9	rs1899536	26280896	C	T	aacgctttgatatgatgggtccttttgtataaacaaagagaaaaaagctaccatgtagaattaatcattttgtatctttttaagtgaagcattattaatagagttgaacccatgttatgcctttctgaatcactttatttccttctagtctaagagttttatagtttcctttcatgtttgtcaatttttattagaaatgttcctatgttgctgtatggtaaacgcacctgatagcagtaacttcagcataccctgagaatgaccctgtatggcacaggcacctgaatgtgtgtttctagctggggaattctggaatggccaatccagacaatcaatccttgtctatgagggacatccgagcctccggcccatgccatggaatgcaggccctatagtccc…
fp166	aatgcagcaatatacattgtttgtttcat	rp166	tgaaagttctgtactagttgaaaaacctaaat	9	rs4799565	26961675	C	T	tctgtagattgatttatgaaaggatattttatttcggtcaatcaaaaaacttactttaagaagtgaatatcttaaaataataaaagacttaacttcataagatatatattataaatgcacttcacacatttgtttttataatccttctaatacacttaaattagtctatttaaaataactatttttaaaaagttattttggttttggtagtaaggatttgaggtaatataatgtgatttttattttttatgtaaacatttttttgaagagttttgaaaaattacgctaacttaattttattgggccctataaaatatgcaagaatctatccattcttagtaacgttttcttctgctatacttctttattttcttcttttctacaaaagcagaaagacaa…
fp167	agtgcttacaattcccatagtttattcat	rp167	tttacaattacaatcagctttatttgcatttc	9	rs1469303	27043013	T	C	cattttttaaaaatgcatgttgattctaaagattaaatcccagattctgtattaaaaagaaaactgtattatgcttcaaacagtaagaaattcattggtatatttagaatccctttttgtagtttacttctatgatttcctttgactttaaatagtagctagagagaccctctcaagtttactgttaatattaatatattatacattgggggaataaaagggatgacctcacctccagttcttgctgtttaccttctacacaccttaaattgaaattatacgttaatatctctacattggtgaacttaagttagtgactaagagtattttaaggttattaatcaatgacagcagggtaattctatttataagtaatgaatcctaaaatgaatacttgtt…
fp168	aggatgccactcaggtcct	rp168	gcttgctgctttctcatatgcc	9	rs7227343	27323578	G	C	tattctgctctgggctgcagtgttgttagggaaaacatacgtacacaaactgacatgtgcgtgtatgtgtgcaaatgcatgtacacatacataccacagaccaacagtttcttaccagaacctctgctaattcacccacagtggatattccaaacacttttccttataatactcctttttcacttagaattaatcccttccagtgtgtgggcttatttcaacaagtcttaattgatcatctgatatgtgctggatgctgagggttgggctcactgtgaatatcatatggcctctgctcccaaagaaggaacagctttgagaaaaagaaatgggtggaagagtagacatggatgaaataaccataaactataatgtgattgctgctatgcaggttgtgtg…
fp169	gctgttccctgatgatgtgga	rp169	agatcacttctctctgcatgttcc	9	rs2704052	27349432	C	G	tcttgctagggccggtaagattgtagggaagaataaaagtagcaaatattcagtgcagccaactacttaatatggcctgtatcaaagagaagagtctgatggttagaaggatgggcaagaaatatattaaatttttttgtttgtttgtttgagacagagtctcactctgtcgcccagactagagtgcagtggcgcgatctcggccgactgcaaactctgcctcccgggttcacgccattctcctgcctcagcctctcgagtagctgggactacaggcacccaccaccacgggcagctaatatttttttgtatttttagtagagacagggttttaccgtgttagccaggatggtctcgatcatcagacctcatgatccgcctgcctcggcctccctaagt…
fp170	agtaccaggtagtaaaattaaaaaacctacaa	rp170	ttcctgcctcagcctcct	10	rs10406270	20464643	T	G	gtgtgtgtgagtgtgtgtttgtttcaggggccattgcaatttagagatgtgcttacagaattatctctggaggagtggcattgcctggatactttacagcaaaatttacatagcgatgtggtgttagagaacaacataaacctggtctttcttggtgaggataactttaatacataattcataatatactctaaaggttttctttctcttttttgtggaatgttttttagtaatgtattcattgatcaaagagtttcagaacccattttccagaaaatctttagaaatttttcatttagaaaagaatttgttcaagatgttttgtgttaatcaaaactttacacattcctgagttgagctatattcttcactctaaattagtgataattccagaaattt…
fp171	ttcagtctctccaactcacttatcat	rp171	tcattgtaatgagtgagtaggtgagag	10	rs7256090	20855599	C	T	cactcaccacagtgggtacgtgttcactgtcacccactcattcaccacagcgggaacctgtaaactgtaacacactcagtcatcacagtaggaacttgttcacttttagccactcattcacctcagtgggaacctgttcactgtcacccacacatttatcacagtagaaacgttttcactgtcaaccactcactcatcagagttaagaatctgttcactgtcagccactcactcatcacagtgggtacctgttcactgtcaaccactcactcatctcatcgggaacctgttcactgtcacccagtcattcatcacagagggaacatgttaaatgtcagccactcattcaccacagtgggaacttgttcactgtcactctttcaccacagtgggaacatg…
fp172	gatgatttgttatgctgcaatagctaac	rp172	gggtgtccactgttagaagcc	10	rs12985947	21611951	G	C	cccatagccaggtgcttttacagctgtttccttaagatctggaatctgttttcaaaaccctatatctggctgcccttatttgctcaggtcagtagaaacctgtgaacatgacagtgggccagtttggggcccaggctcaaatggtattgactgcttctatttttcttttagaatgctgccatctccatgaataatgcccatgttagccagctggaaaataagataccatgaggaggagaagcaaggtgccgctgttgacaggcccagaagaagaaactcacccccagaagcagagctgtctagtcaacaagcagctgatgatacatgtctgaaggagctcagctgagactggaagaatggccccactcagctcggcctaaatggctgatcatttcaatt…
fp173	actatccttatttgcaaacaacatgattc	rp173	gtatcctgagactttactgaagttgttt	10	rs8108807	21977082	A	G	aaatcttcaacaaactactggcaaaccaaatccagcagcatatcaaaaagctaacccactatgatcaactatggtttattttggggatttaaggtttgctcaacatacagaaatcaataaatgtgattcatcacataaacagaattaaagacagaaagcacaagattatctcaatagatgcacaaaaagctttcaataaaatttaacatttttcatgttaaaaaccctcaacaaactaggcattgaagatgcatacgtcaaaatagtaagttatctatgacaaacccacagccaatatactgaatggacaaaacctggaagcattccttcttgaaaactggcacaagacaaggatgccttctctcaacactcctatattcaatataaaattggtagtct…
fp174	cggatcgacttataactgctcctaa	rp174	ggcaacatgaatataagtagacagtttattga	10	rs1704019	22425005	T	G	tggtgcgatctctgctcactgcaacctccgcctcctgggttcaagtgattctcctgcctcagcttcccaagtagctggaattacaggcacgtgccctggctaatttttgtatttttagtagagacagggtttcaccatgttggccaggctggtcttgaactcctgacctcaagtgatccacctgcctcgacctcccagactgctggaaaattacaggcgtgagccgctgcgcccggccctgaattatgtatttatctcttaaaactgttagctactgccaccaatagctataaattaaactaataatgccacactggacactataaccatactctaaattttaacgatgtatatccaatcaataatcaatgtcatttctgtaaattaatgaaaatttct…
fp175	gtttaaataagcattttcttaattcggttctg	rp175	tggagaacatgtaatgttgaagttcc	10	rs11667040	23208058	A	T	cagattacatttgataatttatacaaatcagctgcacaaagatacttaataatgaagaaaaaataattaactgtatagtgaaaaaatctgtcagacagctctttaaccaagtgaatcattagcctcaactgcactaggacaaatttttacggtgtgctaaaacacacagaaggacacacagcatcactgctggaatattgttcccaataagtaaattatagtctaaattcaaccatatggaaacatcagttttatgcaaagttcaagatacaggtatcttctatcttgatacaggatatcttaagatacaggaatcttctattcaagatacctgtatcttctatgttctgtaatttttaatagtgattttaagtagtctttctttagcaccctagagaa…
fp176	caatttgcacctcacaacatctcat	rp176	gcaaccttaggtgagacacttttc	11	rs492738	20302448	A	C	aactcaaaataacctatgcaacaattccaaaatggtcgattctaagaatcagtgaacaactcattcattaaatcagggcaagcctgattcagagaacctgacaattctttagttaccatgtctctttgagtcatcagttctaaactgttgatccagtaaattcagaatgttgcataattggtttcctgtaaatcaaagtgaaccagctgctggatgctgagattactcaggtttcaaataaacttgtgggttgcaagcaagtcattgttacatcttctgcacagatctacaagcaatggtcacatttgttactgtcttaagaaactctatctggagacagctatactgtcctattgaacctctagtagaagttctaaagagtcattttacagacttccc…
fp177	attatccccatctgacagatgaagaa	rp177	gccagatgcctgggttcaaa	11	rs1108610	20601633	G	A	ccaaagacccaggcaagtgtatcagccctaaagagttccctggagagaggcctgcaggcaggcacattggggaggccataggctctcagggttgagttggagttggagcatcctggtctctggccaaataactatagacacgtcagttcacttctctgtgtcttcatttccttatctggagaatgggactaaatgaggaccaacctcattggttgctgggaatattaaatgaaattctgactggcaggtgcctggcctaaaataatggctgaggagtcagcatccccatttagcagatgaaaaaactgaggctcggacaggtgacgtgactttaggagtacacttcatctaacagcagcaaagctatacataagacagcaaactcatcgtgcactgagc…
fp178	cctggccccaatcataaagttttaatta	rp178	caggtcttttcctctgttcttgc	11	rs6659152	21228428	G	C	tattatacctaaatagagtttagaccagctgtattaataaatcattaattttttgtttgagatacagtcttgctgttgcccaagcgggagttcatgatcacagctcatcgtaacctctcactcctggatgccgcaagtgaatctccagcctcagcttcccaaagtgctggaattactggcttgagccaatgcgcctggcccaaacaaagtctcgctctggggtacagtggcgtgatcccggctcactgcaacctccaccccctaggtccaagcgattctcatgcctcagcctcccgagtagctgaaaccacaggtgcacacaaccacacccagctaatgttttatattttttagtagagacaaggtttcaccactttggctaggctggtcttgaactcc…
fp179	tctgcctttggctgcaact	rp179	ctaaagccctccgggcc	11	rs9187	22208892	C	T	tgagatcctgccactgtactccagcctgggcgtcagagtgagacttcgtctctaataaaaaataaataaataaataaacaaaaattagccgggtgtggtggcaggtgcctgtaatcccagctacttgggaggctgaagcaggagaatcacttgaacctgggagccgggagacggaggttgcaatgagccaagcttgcgccactgcactccagcctggacagcagagcgagactccatctaaaaaaataaaaataataaatgataaaaaaatgagcgagctaaggctcagaggtgtcaagtaatgtcagagtttcttgaaatccctagaattcagaaccagttccgtaaacctcagacatggctcagccacccactcctctctgacggttccagggtgac…
fp180	ggctgagcctgaagctttca	rp180	cccacacaccagagtggg	11	rs680123	22834111	C	T	acagctctttcagccccaccatttgatgggtcccaagttcttatcctgcaaccaggaagaatgaggtatgcagacaagtggggagtgagcaagacgaagaggagctttactgagcgatagaacagctcagcctcctgcagagcctccctcagggggcagctcctttccacagccagggtgtcctgatgagtgttcagctgctagcagagaggagaccctggaatgggaagctcctctctgcaggcaggtcatcctgtcgactttccagctctcagaagagggaagaccctggaatgggaagctcctttctgcaggcaagttgttctgccatctctgcagctctcagcagagaggaggccctggagcgggtagctcctctcggcagctggtcatccaatg…
fp181	aactgtgggcatcttctgctaa	rp181	gcttgcatctttgtgaaggctaa	11	rs644749	23560414	T	C	tttctcacattggagttatgtctgtacttctgtcacatgactcacatcacccaagaacatgctaagtctctgtaaattcagtttctattagaaaaaccacaggaatacacattactgtacatacacatgccctgatgcaagctaagataaacactgggatgtggcccttatcaaatcttagagttagcaggataggaagagttgatcttaaagattagaagggaaagaacacagaaacgacctacattccttgggaagggactctgtggttccttccctgaaggactcaattccacttgctccttacacttaactgtcactgatggtcctatcttttcttgaagatattttctatacaatattccctatagtgatccccaaagaaaattcataaatctg…
fp182	cttcagaaagtctccgcgttac	rp182	ccaaaggggccgtgacaa	11	rs6688902	24452022	T	C	tccagtgctctaagggcctgtgaaggagggttttggtctagtcaggatggtcagggaagtcatccttgaagagataagtgtgcagagatctgaaggaaaagcaagagttattcaggcaaagagggaatgagggtggcacctctgagaaagcattccaggaagagggagcaggaagtgcaaagaacccatgatgggaggaagcaggggtcactcaaggaagtaaaaagagctgtggcttgaggggacagacaggaaagcaagctgtgagagggcctggagggccatgtgggccacagaaagacttcaagagccatagaaatccttccaggaagttccagtgtgccctcaggggtgtatgtaggagacccagtacaatttgaggaatctccaaaaaccact…
fp183	agagtgtaagggactagccca	rp183	ctcccatatgattttctttgcctaca	11	rs7514013	24503052	G	C	gtgggctgatcacctgagatcaggagtttgagaccagcctgaccaacatggtgaaaccccgtctctactaaaatacaaaaattagccgggcgtagtggcgggcgcttgtaatctcagctacttgggaggctgaggcaggagactcacttgaaaccaggaggcagaggttgcagtgagctgagatcacgccactgcactgcagcctgggcaacaagagggagactccatctcaaaaaaataaataaaaataattatttttttagagacaggtctcactgttgcccaggctggagtgcagtggctgtttggaggtgtgaccatagcgcactacacccttgaactcctaggatcaagtgtttctcccgcctcagcctctcaagtagctgagaccaccggtgt…
fp184	ggaatcctgtgtccagtgact	rp184	gggctgcatagcaactagtagt	11	rs3122037	24916367	A	G	tcactacaacctccgcttcccgggttcaagtgattttcctgcctcagcctcccaagtagctgggactacaggcatgcaccaccatgcccggctaatttttgtatttttggtagagatggggtttcaccatgctggtgagggtggtctcaaacttgaatcactcaggtgatccactcgcctcggcctcccaaagcgctaggattacaggcgtgagccaccgtgccaggccttgctcagttcttaaaggtccagttcaaatgccagttcctccatggagccttcctcaactgcttcccagggagaatttactatttgcacctgtcttcagcactatagagccattatttcactgtatcatagtgattcacttgcccatccatctcccccactggattgttg…
fp185	gggattacaggcgtgagcc	rp185	gaaacaagtttgttcaggtaaaagtataaataag	11	rs12030164	25038669	A	G	tgtttgaattggtatttcttaacacatttcttactgataaatcaaaatattcctgggggagcaggaattaaaaatgagggcaaaaatctgcctctaagatttttttaatccctagatttgaattaatatgcttgccttttctcatccatttttccagtttaaatgtcaaatgtgttggaccatttgtgttcatgtgtgggacatttagttgttagcaagttttttttgagacagagtctcgctctttcgcccaggctggagtgcagtggtgctatctcggctcactgcaagctcggcctcccgggttcacgccattctcctgcctcagcctcccgagtagctgggactacaggcgcccgccaccacgcccggctaattttttgtatttttagtagagac…
fp186	acatacaattcagtggtattttgtatgct	rp186	gaggagtggctgcttaatggat	11	rs4649034	25083402	A	G	tggaaacttagattattgattttagatttttcttctttcctaatatatgcatttgatgctataatcttccctcaaaccactgctttggcttatcttacacattttaataagttgtgttttaattttcatcaggtaaaaatattaaaattctttttgagatttcttctttgacccatgtattatttagaagtgttttgtttaatctccacatgttttggaattttctagttatctttctgttattgatttcttttaattccattgttgtctgcgagcagaagttgtatgatttctactccttttaatttgttaaggtgggttttatggcccaaaatgtggtcaaattctttctgttttatggcccaataatattccattgtatagatatacaacattttg…
fp187	gagagccgtgtgtgcttttg	rp187	gacatgctactctgtacccgat	11	rs10437112	25257024	A	G	gtgagggctcccaggcagagtccagtttcctggtccactgccctctgccactgaggccatcagcagaagatcaggcaccacgcccccagcccctcacctgccccaggctaaagggtgagctgagaaagacaaaaagcagaaatatttccttgtgacacgttcgtccctcccctctccctaaggacagacctgagtcattgaggcagaggcctccacagggagtctgggagccaaaacttaaggggggacccctcaggacacattttttaagatccttttataccttttcttttaaaaaatacatgtttcctgattaattagaaaagtaacaccggctcattgttacagatcactgcccactgcccacattcccagagctagttctccatccccaccaat…
fp188	aaaatcccagagcataaatggtgg	rp188	tcacttcagattttggttatttgtacctt	11	rs12040971	25276696	C	T	ctacttcccaagcctcatctctacccactcaccccatttctctgtgctctgacctgactcagttcaaggaagcaatgagacagccaagagagaaaataggaatttcttcctggttttcaatttcaaaaaaggtagtcaaaacctcaggtcatggagaaattttggcgattgtatgaagagtgagagcaaactcccccacccctcagattatgtactgatccctggactgatgtaagtagaaatgtatgcagtgggcatacagggcttgtgaggagttggaagcagtggtgtggtgtagagattgtagctccctggaaaggtggaccctatgttatatttcccctagaccaagtactggggaagacaatagaatgcagatagtctcgtgggatctgaaaa…
fp189	gttttgaaactcaagcaacgctc	rp189	cccacccagcctgtgg	11	rs3924236	25767993	T	C	gcaaagcctccagcatcttttccatcctgaggtgcctcccagtggcctggcttgtcggagcaagtttcatcagccctagggaaaacacggccctcctgggaacctccttacctggagtaaccggacaccttagacggaggtgcctgagggtggggtgggatttgcagggtcattatcagaacatgaggataacttccttgcccctgctctgtagccacctccttggcaccggcctctatttgtcataaggcggcgtgggcgaggcctgacacaggccagccttggcacgaggggggccaggggttctgagaagcgctgccctgtgagagccacgctggccttcgtctccatctctggttgacgggctgtccgtgtgcctcctgtgtgtctgcagacaag…
fp190	ctgtcactcctctaacacttccc	rp190	gaaccactctagttagtcttctctaattttat	11	rs6872	26017261	A	G	tcaaacccacatgtggctccaaagtctgcatctggatttgggggtgttttttggcatggcaccctcacctctctccctgcctgttttccccaaagtggaaaggaaggcctttcaaaccagagtgtctcactcccctctgacctccagaccagatggggcatgagccagccagctcagccaggctccctgtgtcctgggaggaagtgtccccatcccccatgccccttatggggagggagggcgtctgatgctctctctctgcctccccccccatcctgtcaggcacaggtgacgggggcagcccatgcgagcccttctcctgctgctctgggagggccagttccacattgagccagcctggtcccatggaaaatgatggcctgggctttctgaggcctt…
fp191	atccctattctagaagttagggacaaaa	rp191	ctgtgtgcacagctagttgataaa	11	rs11247868	26392551	A	G	acgcctataatcccagctacttgggaggctgacgtaggagaatcgcttgaacccaggaggcggagtttgcagtgagctgagatgtcacattaaaaaaaaaaagaaagaaagggaggagacacggtgacttgggtgactgctaggtggagtcgggcactatgggggctgttagtggggtcgcagccataaggaagctgaaggagtttcgaggttgagagaaagtgaattgggctctggacagaccccagtcacccatctaccaattcatccatccagggtgcatgtcctggacccatgagtggcaggatacccaggagtttggtcaggcctaacttggagtatttggagagctggaatagcaggagaggttaggacagatggagcttggtgttctccacc…
fp192	gtcttgatgtggttctcttaacagc	rp192	caacaagagcaaaactccgtct	11	rs4329500	26434618	A	G	gcttccttcagcgagaaggagctggtgctttggttgaactgaaagttagtgtgttcaggtttatttgttcaacagtatattcaacgcttacttcacctcagttaatgagagcgatcctttacaccagtacattcccaacacgtggctcagagccaggcgcatagtaggcacgcagtaaatttcggttgatgaattgaacactgggataagtagggggcggtggtgatacaaggacgatgaagctagccaggcctcatttatttgccctcaaaccttgtctgctttatagtgatctggtggttttgtatgtctcacgacttttctttgtaaaggcaacttcttgtcaaggatttggcttctctttcacaaggtttaatgaatgatcaaggcggtgaaaat…
fp193	gcccatgcgtgcctgg	rp193	cactggggactcagtgacc	11	rs4471263	26495287	C	T	gtgtcacccatttcatcaagtcacagcactctctgtacttgtgtacctgtgtactcgtttgttcccctccccacagactggcagcctcatgcaggcgggggactatgtctgtcttggtcatgctctgccccaggcctgccccaagcagatcctccagatgaggctgttaaatgaatgaagtgataactgtgtggcggagacgcatgcaagggcagtcatgcccctgccccgaggctctggtgcagccctcaccgcctgtggccactgctcggggacaaccccaggtatgaacagcttggagtgggaagggctctcagctgcaattggaggtttgctgccaaggttttaaattagattgggactttggaaaccaattctgcgtggagagggagagaggct…
fp194	aaaccaggattcagcctgca	rp194	ccagaggcaacggtggga	11	rs4659426	26516801	T	C	ttaaaaaaaaaaacaaaaaaaccaacaacaacaaaacaaaacactaggttttaacaaacttcagaaataatctatttcagtcttcccagttccttgaaatgaggaactgaggcctagagagggaaagcccaactgaaaccaggcttcccgattcctcacctccagcaccttcacagaaatccaccaacccttccacaatctaaacatttcccaagctttcattcagaacctgcagcccatctacaaccttcccttgaaacataaatctatcccagcccttctccttcagctcctataccctgccccaatcttctttaaacaacaaactcatttacggaatatctgctatgttctggctctttttaaattggttattattacatgtaatccggcagttct…
fp195	tgagtaattactcagcaatctcatacct	rp195	gaatagccccctgcatgtgt	11	rs4659431	26530978	A	C	ctgcaccagcacacaggttctgtgtccagaagtcccacagcagcaacttctgcttccgggattgcctggaaccagacatggaaactcaccagggataccttctggagagagcccaggactgtggaggcgaggcagcccatggccgtgagagtggggaactcgccctcagagagaatgtgctggtcaccctcgaagttcgtctcatcaaacaggatccagctagggaaggggaagaaatggagggtatctgagcctacctgtccttggcctgcccaggttcccctgagatacagaagagggaatgcagacttgatcatgatcccctgtcccaggggaggtgggatgaacaggcactacagcagcagggaatgaggtcagacctaagaaaagactgaatga…
fp196	ccattccattggtttggggga	rp196	tggtagccaagcgctactct	12	rs6136938	20006992	A	G	gcctccaggtagcaggcttcagagagaatagattgtaaatcttttttatcagacttaaaaatatgcctgactcttagttaattctctcttggatcaggaaaaatgcctggaaaggaaggggattcaccacagaatgtagaattttctccgaagagacagttttgcagggtcatttcaaagtatgtcaaagaaatatattttggggtaaaaaacttcagtttatttcagggcctgccctgctgtcatgtttgtatcttattcctacaaagagtctgttctgtcattcttaagatctctgttttcatgttaatcctggtcaaatgttcctaaattccaaagggaaagtataatgaggcatgaccgaccacccaatcccatcatgcgctgaactggtatttc…
fp197	ctcccctgggcagcatc	rp197	gcagcccccccgaatttt	12	rs2249280	20071308	G	A	aaatgggaaatttttagtaaaggttaaatacatgaagcctaagctaccctgattattgactttccagaacttactaaaaaaccaatgctcagctccagttcttcttgaaaataatttctattacgaaatagaaaagtgagcattgtgaccgctggcagagcatgagttcacagtatttccacacaaagagaaagcagcccttgtgctaagccttggcattcaggtaacactgatgtaactcactgtggccttttccaccttctgcctggagatcatttcaaagcccaccatcgaggaagctgataacccattgtttgtaaacttcaaaaggggctgctatgaaaggaacccattgcccagggactggcagaggttgagggcctcctgtggcccaggcct…
fp198	tggtgacacaagtgaacttacct	rp198	tcagcataactcttctgtggaagt	12	rs2273124	20097676	A	G	taaaatttacagttggatacgtagattcacataatccaagcacacataaaacttttccagtaatggaattaagtatccatttttttaatttaaatgaatttaaatgaaataaaatttaaaatttagttcctccgccaatactagccacatttcattgtctactgtactgacagggcaggcctagaatagaatgaatggcagccctcaggacatgcaagacctcttatgtctgctaactaaacccactgcctgggtttaatcatgctcatggatctgttcacccaactgggatcacgtcatgataaaatacgtacacattggtttatggataatcacagaattttagagccaaaaaatgcctgaagtatcatcctcccatctcgcaagaggaagggacca…
fp199	tggaattacacaacacgtggc	rp199	aaagtactgatgcatactccaacatg	12	rs4814956	20114957	C	T	ttagacacctatacatatggtattgttatatcttcctagtgaacttttattatcaaataaagacctttttctcatgatttttgccttaagatctggtttagctgatatttatatagctatgccagcttatttttttgctattagttgccattcccttttcctttcaattattttggcattacatatatttttgtaacagctttattgagatgtaattcacatgccatacaatttgtccacttcaagtgtacaattcaatggtttgtagtagagttacagcattgtgcagttaccacgtctatctggttctaaaacatttgcatcacccagaggacaccctgtacctgtcaagctgtcactcccattctcttctcccctcagcccccaacaatcactaac…
fp200	attcaaaaacaccctcatagaaacact	rp200	ggctgcatcaacatgactgg	12	rs6047215	20970078	G	A	caggaagaactgatatttcagtttgagtccaaagtctggaaaaaaagccaatattcctgtttgaaggccatcatacaggaaacattctctcttactgagagaaggacatctttttgttctattcaggccttcaactgattggatgaggctcacccacattagggaagggaatctgttaaactctgtctctcatcttaaatattaattgtatcccaggcagatcatttgaggtcaggagttcaagaccagcctggctgtctctactaaaaatataaaaattagccaggcatggtagcgggcacctgcaatcccaattacctgtgaggctgaggctggagaatcacttgaacctgggaggcggaggttgtagtgagccgacatcgcaccactgcactccag…
fp201	acagatccacacgcaaatgc	rp201	tcctgaaagtagcaacaacatttttct	12	rs6113381	21732950	C	T	agatcaagaccctatttgaagactccaagacgttactgatgatgaacggattactatatcaggtaatacagtgctctgtgagtgaactgcaagagtaattacttgtatctcaagaaaaccactccatgattctgaggacaaatcctgaggtcattcattgaaagaatgaatagaaattgggatggataaataaaattgtgtgtgtgtatgtgcatgtgtgtgtatgtgaatgtgtgtgtgtatgtgtaagtgcacgtgcacatgaatgactacgtatgtttatgcacttgtgcatgcatatacatgtacgtgtgcttgtatgcatgggtgtgcattatgtgcgtgtttgcctgtgtgtgcatgcatgcgtgtgtgtgtgtgtgtgttctctgtggaggg…
fp202	ctctcctcctgggatcacct	rp202	ggtttgcctgggttttcttagg	12	rs6113394	21769149	G	T	acataacagatcataacctggaaaggaaattggagtaaaatcagtggcttttctcattcagtcatttattcccttaacaaatgtctgccgaggctgttggtgccagcccgcactcccccagcactcatcccttctgcacacgcggacagtgtcccgggggagagcgccctccaccctctgctctagggcttcctctccggctgtgcaaggcaggctgcacgcttgggagccatgtactgcaggaggaaccttctggtaatgataggatagggttggaggataagtaccccggcctcctcattccccagtgggacgactctgcggcatgtctgcgctggctcccagggaacagcaccccagatgcccacactaataacctggtctctcactcatcctgac…
fp203	caaaaatgtgactgtaggaaagactga	rp203	cttatcgaccagtctgctgtct	12	rs8121238	21796836	A	C	tgactgttttatgaaccacagttgaacataaattaatcttgggaacatactggagtttacttgtgtctctagaccattttatagcccagatcttttcctgaaagatggctttgctgttgatttccactttccttaggatctttacagaaacttctccagcttctgaaagggccagaagaatttacctgtctgaaagcagaggtcacacatgaatggattttcttgtagacgagcagtagttccttagctttgaaggtgtcgccaatggatttttatacatactactagagagtcaaatatttggcaggttgattcaaaagaacatttcactgggatgagggagcactaaatatacatggtgagcagatttgtcttttaccaaatgcatttgttatgaat…
fp204	ctaatcgggctcctatgtgatcttat	rp204	gacaaaaatgtgggaaacattgtttca	12	rs6137476	21845656	G	A	gtagcaccctccgagccaggtgcgggatataatctcgtggtgcactgttttttaaacccgttggaaaagcgcagtattcgggtgggagtgacccgatttcccaggtgccgtccgtcacccctttctttgcctcagaaagggaactccctgacgccttgcgcttcccaagtgaggcaatgcctcgccctgcttcggctgccgcacggtgcacgcacccactgacctgcgcccactgtctggcactccttagtgagatgaacccggtacctcagatggaaatgcagaaatcacccgtcttctgcgtcgctcacgctgggagctgtagactggagctgttgctattcggccatcttggctcctccccaaggggaagctttttaagctttttattctaaggac…
fp205	tcagccgtcttatagcccct	rp205	aaaattttaacatcaacaaagtagacaacct	12	rs4815086	21886530	A	C	atatcacagggatccagggatatggagatacaggggctgagtcatcaatacgatggtgtgctgtagctgcttaaagcccacagcttgtgtgggactcagcaggaacttctgttctgatgtaatgctatcgtgtgatgcccagacatcttcttctgttactctcagggcttgagagggtagatgggctctctcatggctaggattgctagagttgcagtggaaatgtggaccactggggctctctcacttataatttctccacttggggagctcctctgggatcccagcttatcccagctgagcaggctacttcactttgctcctctaccttgccttaggtgttccctgtcacttctctgttgaattatagtgttctttcttagatgatctattcaaagt…
fp206	ggatcagaatctcacgtagacttttc	rp206	atggatcatttggcagcagttc	12	rs169311	21910333	C	A	cctgcccaacccccctacttttccagatcctttccctttctaaggagaggtcctgcaggacgcctaccagagccatgcatcagacagtggcttctgcccagtcacggctgggtgggtgtggccagcttatgggaaagttcacgtaagaggttgatttaatctctccagttttaaaatgtggaatggtatggtctgaatggctttgaattagaataaggtctaaactgatttgagagcaaggcctggatttgaaagggagagtgatgaaatcaaagaatgtcagagccaagtaatgttagagatttaacaagaactgcatgtattccctgttatgtgcatgtaggtatgagtgtatgtgtgttatgagtgtgtatgtgtctatatgtatgtgtgtgtttg…
fp207	gctctgtccattaggatgattccag	rp207	cccacctccagacttgttatatgag	12	rs1203938	22542958	A	G	ccctaatggtccaaaccatctattatctctttgtagttcttgggaccactggagctgctaagtaaacattcttcttcttctatgctttgcccctaacccacggcagacaggaatctttaaaaatgtaaatctgatcatatcacttccatccttaaagctctccaatagtgtcccattgaacaaaatgaaatctctgcagaaataaacctctggagaaatatagattgactacaatcctcagcccctaaattatactgcagaggggaggatgcttaggattcagataaaatgggaaggaagtcagtgacagtgtagtcaccgtaagccagaggtagaaagtccagtcagaaccactcactcataagcatgctgaaaagtggaaaagcaactatgcaaata…
fp208	gagtgaaaggatggtatcaagaacc	rp208	gctgatgttgaaatttcattgaggtagt	12	rs6137721	22598638	A	G	tttctcggaggcagaggtatcctgagcaacaaaagaggccaagatccaatgaacaagcacttttcaaatcttcactgtgccatattttctaatgtctccttagccaaaatatttgtccaatctggatttaagaggcatcaaatggactccatctcttgatggaatttgagtcagattgcaaacaggtgtgaatatatgcttgggaggagctttggggccacttttgcaaaccatttatcagatgtgccagggtctcaaggaagagctagggagtcaaggcaggtcagcaaggaacatgagcactgctttgaatggtggtgagatttcaacaaagaaggatgggttgaagtgaaaggcagcccaagcagaggcagcgtgagaggaatgctctggagaaga…
fp209	ggggtggggacaagctttg	rp209	gtgttgacagttccagcatcttc	12	rs844823	23030662	T	C	aaaggacagcaggagtcatcttcatggtgacagacatgtgccgtgctctgcgacagggtcagtctcctagtggtgatagtgttccatagctttacaaggtactatcacaggtaaaactgggtaaagggtacatggaatctttctgtattatttctcataagttgtatgtgaatctgcaaatatctcaaaataaaatgttttattaaaaaaaaacaggagagattctcagggcagaagtttacttatacattgcataagaactagatgcaagtggctttgtcacctgttcgctgcagggaagtcacacccgtccaaagggccaccagcatccacctggatctcatgaaccaaaggccagtgctcattgcccagccccgcaaagctgaggtgttcagtggg…
fp210	ccacactcattcacactagagtttaaat	rp210	gctggtctttgctgatgcattc	12	rs699794	23047196	G	A	ctgtgttgtaccttgtacctggtggaaggcagggcctgccttgccctggcatggggcctgcaggctttagggcagacatcctctgttggagtggtgggcaaagcagagggcaccctggctgcattaggtgggaagtccggtgaggcagatgaggggctggtatgaatggcaactcacttgagaaattagaagcaagaggcctggagtgaatatatcgtcagtctgaaggtgaccagcggagagctagagctctaacacgagcgggcccttggggaaatgcccgtgagaggacagcagggggatgccgcaggaggggcagtccctgagcccacgctgacagaggcttttctcagaacagctgcagctggggtctgggcaggaaggagctccaaaaggtgt…
fp211	gtggaaggcggatgtggg	rp211	tgcttcagtgaccctttactactttata	12	rs11699265	24538006	C	T	gatgatgttcagaaaaacagcatacagtactgctttgtgtggaggacagtaattttgtgtgtctggactcacatgtatgttggtgcaagccaaacctacagatttaaatgaggggtgacaaatgagtcatgggttgatcagcacattatagattctcatgggaatccagggctattttacgtacgtctcagtgtcatgggtgttttaaaggtgctcatcacattaccatctgcacttctgctgtagaaaaatgtcatagcaagaggacaggagccatgcttcactactctggaggtggcagttctcggcaatgtcccccttttcttgcctctttgcttagcttagcattttctggtgcttagggagttataagaatcccagacagagagcatagcaaat…
fp212	gcaccagctagcggca	rp212	gaaaatgtgatcttttgcccatttctt	12	rs11699876	24634375	T	C	tcccatagaaattatctcacctaatagctcatttgagggagtcttggatctgtagcaattatcagaaaactgctttctgaattcagcttcattagaacatttaaaaggaaacagttcattagaatttcagaaatactcattttcatgcaagacttgcttgcttaggttattacattgaaaattaattaattcttttagtcatatttttaatggaggaggaatttaattctttgaataatatgacacatttctgctgaagactgacagctgtgggtattaatcactgttctcatttcagaacctattctccctgcccaatttcattatttcatggtgaaggaatggtttagaattgccactggcaaaaaaggaatttggaccacaagctagggtactgtt…
fp213	tcagagaccaacagacactgac	rp213	gctaaggctgcattgatcacct	12	rs6050341	25053010	T	C	aatgggagaaaatatttctaaattacatatctgataaggggttaatgtcaagattatattttttaaaactcctatatctcagcaacaacaacaacaaatgcaaaccagttcaaaagtgacaaaggacttgaacagacatttctccaaagagatatacaaatggtccataagcatctgaaaagatgccaaaaatcactaatcattaaggaaatgcaaatcaaaattacaatgaaatagcatttaatacccattttaaaaatgacccaaaaaacagaaaataacaagggtcttgaggatgtggagaaactggaacacttgcatgctgctggtgggaatgtaaaatggtgcagtcactatggaaaccagtgtgatggctcctcaaaaaccttttaccatggt…
fp214	gaggctttgcttgtgaaggtg	rp214	ccttggtgctcataaatgctcc	12	rs6050359	25070945	C	T	cccacaacttgtgtaattgtgtaagtgtatttataaaagtcaaataaggtgactccattttatcatcctgtttttcaaagctgatgcagctaaggctcagagaggctaagtagtttgcccaagttcacagagcattcacacacacacaactccctggccccacaggacatgatctgtcagctgtaccatctctctacaaagccaccaggatcatataataaagaatgtaaagagactctcttcctaccagaaagtcccttatatgtgagcaaacccctaggacgccagaaggactctgtgagatttgtgtagaaatctcctggtatttcagttctcccggtgagtggacacgtatttctcatcaggaggcttcgatgtctctaaattcatccccagtgt…
fp215	tgtaaaatgctaaaggccctcatg	rp215	gttcttggcaattggtcgactg	12	rs6138532	25118787	A	G	tgggccggcgcggtggctcacgcctgtaatcccagcactttggaaggttgaggcaggtggattgcctgaggtcaggagttcgagaccagtctggccaacatggtgaaaccccgtctctactaaaaatacaaaagaattagctgggcatgccagcgtgtgcctgtaatcccagctacttgggaggctgaggcaggggaattgcttgaaccagggaggtggaggttgcagtgagccaagatcatgccactgcactccagcctgggtgacagagcgaaactccatctcaaacaaaaaagaaaattagtggagaaaaataataatatcatgtatagatgaaggaaatgcacaaaataaaactgaacattcattaatgattttttaaaactcttaaactagaaa…
fp216	agactgaacatgataaacatatactgtatcac	rp216	gcctgatttttagaactaccaggacta	13	rs4818490	20048028	G	T	ataaaattcaacatctgtgtatggaaattctcttagcacactaaaatatcctaattcttcaatttgatgaagaatttctacaaatagcatatcaaaaacttcatattgggctgggcatggtggcttacgcctgtaatcccagcactttggaaggccgaggctggtggatcacctgaggtcgggagttcaagaccaactggaccaacatgaagaaaccccatctctaataaaaatacaaaaaaaaaaatagccggaagtggtggtgcatgcctgtaatcccagctacacaggaggctgaggcaggagaatcacttgaacccaggaggtggaggttacagtgagccaagatcgcgccattgcactccagcctgggcaacaagagtgaaactcagtctcgaa…
fp217	gttcacatgttttcatcagtttcagttaaa	rp217	tgcaaaaatgcttattcagaaagttaaatga	13	rs2826190	20636234	T	C	agtatgacttctttaatttatttctctggtgagcttagcaacttgtgggtggcatgcaggaaacgaagatgtaacaccgtgtgctatgaatctgtgagtaaaggtgggcaagcaagtagtgatgttattttgagattaagtaatcagctgaaaatttcttttctgcactctgcaggtgtggctgtgagtttttgatttgctcaatgatataggacttcagcattttaaatacagtcatattatagaacctttgcagacagatcaaacgccctgtccatacattctgattaactgctgcttatactgatatcttttatcaggttgtgatggaagaatgttctagcactttttgagttcatttcactgtattttaagttgttttgtcaactagtgacttgc…
fp218	gtgcctcttacttatgcaacgtg	rp218	ccacgggtggaccaacc	13	rs2826433	20956800	C	T	catacacatacaaacacagtaacaccataaaataaaaattgaatttttttaaaatgaaaaaagtctcaatacacaggctaaagagtacaatgggaactgttgaaaagcaaactaatgagcaggtgtgtttaattgagctttactctcccaagggaaagggaactggaaagcatgaaggaagaggtaagagacttggggagatcatgtaacccaacacctaaattgaaggaatgctagaaaaaaaatacaaagaaaactgaagagttaatgacatataaattagttatgtctgagcatgtcccaagacagagttaatcatgcatttgtatcctaaccaagtatttgttttaatatagaaagaaaaaaatatttgtgattcacagagtattactctgctac…
fp219	agagaattctgtgccatgtaagct	rp219	cctggggttaaattttctcagcattc	13	rs1482417	20987428	T	C	aaattcccttgtgcttccaggaagaagaggagaaaagtaaccattttgaaatacactagagcattctattcttcttaccaaatcctgccctcgagagaatccgttttaccagagcctgtgggggacctttgacacaaaagaaacacactgttactatcagactcatctgcatgaacttccagcaatgattataagcaagcttgggggcaatatgagacgagaaaattatcccccagctgtgagaatggcacaaatcttcacccgctgttcagacatatttttatgcagagcaagagacttaatccactagaagaggtgcaccaaatccccttgtcctccaggcatagttaaagagtaaaaaggtagagaaaaaacggcctatcactgggagagagaaaa…
fp220	gttttttaatgtttttttcattcccagcaa	rp220	aaaacattctgcagatcaaagcaatc	13	rs2826885	21830427	G	C	aaactagttaagaatatgctcttggaccaggctatattttgggaaaaaagggtaatttaataactatttcacaattatagaaaattaatcaccaatataaaataatatgattaacagtgatcttaaacatattttacctatacgtaagtggtgagaaattctatacccagaaacaaactatcaatttggtgaaagcactgggtcattaaaaacttaatatatatttcatgagtaagagatatattattatgctaacttactatcagaactctaatcagaactctttctctacagtttgatgcttgaggtgacacattgcttttatgaccttgtattgtcaatattttcagtacttgtgaatgctaaaaaggaataactgagactgcactatttataaca…
fp221	gccatggaaaatcccctgaga	rp221	tttcatcaacactgatgtagaactcag	13	rs2827234	22375204	T	A	gaaaacatgaggttggctttatgtgtaaatttcagatagctttaacagcttattctctgccaatttatacttcttttgtaaaaatggatacagctcattatggatattttgaacagagtccatggctttgagatcaaactaaagtcacactgacaaaataaaataagcatgaatagtcataaggctaaaaaggtgacttcctatcaattaattgaagaagaaattccattttggtctaatttatattttggccacttttattggctacttaagtaaaataaaagacttgttttaataattgtaatgtggaggatgttttacaaacttaatttttccttgttcaaataatataagtgaatatacagtttaactccagttctaataaattctctttggcat…
fp222	tcatggtctgtttttaccttaaagtgat	rp222	tcattttgttactctgtgtcacattactt	13	rs2212886	22590153	G	A	tttaagacctgtttgtcactcagtaagttttagagaattagaccatgtatagtacttcaatgggtctgcaatgacactgacataatgtgttgttaagggtaggaacaaaatagaactcttcagtggaaaatcctatgtagccttttatttagtggaaagggatctgcaagaaagccgtgtgtctgtgtgtgtgtgtgtgtgtgtgtgtgtgtgtgtgtgcgtgtatgtttgttagacaaagctcccagaatagacttaaaatgaagcttgtctttttgtgaggcctttgacaaagagttaagcaccattccaaaaacctcactctgccttattcctgtccaattctgtatctttatagtctattagtgttcacattttataattattcagacccatagg…
fp223	aggcacacattcgaatatgggt	rp223	ctttcccttttacataccagtgctt	13	rs2186549	22615409	T	C	catatatatgtgtgtgtgtgtgtgtgtgtgtgtgtgtgtgtgtgtgtgtgtgtgtgtgtgtgtgtgttaaggaacggatctctaaaaaatcaattggagtcaacatctgggttatatgcctaagcaaaggacaaataatatagaatgatacaagaaataagactataaattaccaatgtgtaaaagaatttagatgttttataataaaatatttgctaaaatatttccttgaaaaagtataaatttcaaaaaagcaattttaggtatatattattagaactacctcaattggcatttaaaagctaaagaataattaccaaagttgaaatgaacacatttatgaaggaatgtcttctataaatgctaggccaacatgctacttaaaagaatttagtagca…
fp224	gtgtcttctggtagatggcttattct	rp224	aacatcaggagttatacatttggtaagg	13	rs2827528	22740208	G	A	taggaagacaaattagttgtaatgggtaaattatttttcagatcatacatgttaccaacttccatttgcctccattgaagtttagattttaagcagcaattaaatttccaagttgatttttgcatataagcagcaattaaatttccaggttgattttggcaatctaagttaaaatgatccttggcaatatgtaagcgagaaagtattctttgcttcttacagaatccgtatcaggtgatggttacacaagcctccacattttcaaaagtgtgtattattacttactgttgtcccttcctttttttttaattaaagatgtcccatatttcccaaaattataaaattctggtaattttatttgttggatagttctcacagtgatcatctcctctacaatat…
fp225	agcacagcttgcagctct	rp225	tgtctgagcaggtatccaagttg	13	rs1609153	22771731	G	C	cctgttcccatcttttaacagcagcagtggtcatgtgtggtgtggagagagaatctgtgtgttttgggaagggagagtgcagtaattgtaggacttggcattggaattcagtgctgctctgtcacagtggaaagcaacatggggcagaaatttgctggcacccatagagggagcatttaggctagccctagcacgagaagaattatcactcccagtggctggaattgattgctggttaatctcaccactgcaggctaaagggctgtggagctctaaataaacttgaaaggcagtctgggccataatcacagcaaaatatttcaaggcaactcctgatgctgggctggccttggagcaagtgggcttggattgcacatgaactagtgaggcaccagctgg…
fp226	tgaaggaaatgaaaagtactattccaatga	rp226	ggttgatcttttattcagactactcaaact	13	rs12627150	24432464	G	T	ccaacagcatgtgcttatattgtgtctatgtcacattttggtaattctcacagtgtttaacacttttattactattataatgtctgtatggtgatatataatcagtgacttttgatgttactattgtaattgttagagcaccatgacctacacctatgcatgatggcaaacataatcaataaatgtcatgtgtgttctggccatttccttgtctcttgccctctcctctcctcaggcctccttattcctgaagtcacaacaatattaaaattagaccaattaataaccctaaaatggccttgaagtgtccaagtgaatgtgtcacacatcagtcactttaaatcaaaagctagaaatgattaagcttagtgaggaagtcatgtgaaaagcagggattaa…
fp227	actacaagcctgagccacaat	rp227	acaattgcttgagccccaagat	13	rs4816973	24846056	T	C	atataaaagagcatatgaaacctcaggaagaagctcccatgaagaggaaaaaaatattctgatcaaaagtctagttgagctcacaattaaaaaacagccttacccattagggatgtgagggggcaatattggaaaacactccagttccagctgggatcttcctgctgacattatattgagaagcaataagcttatttctaacaagcattacccaatctgagaattacaggcacaagaaacgattattattttaagcattggagtatttgctttaggaaattgtttaaacaatagttaaaaacaaacaaacaaacaaaaaatctcaaatatacttttcttttttttttttttttttgagacagggtcttgctctgtcacccaggctggagtgcaatggcg…
fp228	ggcttagcttcctgttttcttaagg	rp228	catgcatgtgtctttatgtagaacaattt	13	rs8134070	25459035	G	T	atggttggagctggaggccattctccttagcaaatatgaattttttatgcctctcatgctgttatcaggacaactgtggttggcagacaaaatgaacaccaaggtgtatttataaaactattattaaacttatataaatagatctcataaatgacgtccgtatctttcacatgaattatactcaacatctaatacctacttgtagaacctgaatgactaaaagcaaagcctgtggggttagcagatgtagatctgactcttgaggtatacaattctaaatcatataaagccttgaaatttaatatagaaagaaaaactctcacttgatgtcattcatatagattttttcctaaatttctttttaaggctagatgatttggaataactgataactttcct…
fp229	gccatgaacaaagacaatgtcttttc	rp229	gcattgacatcctgagctgtaag	13	rs2829714	25627893	C	A	ttcaattagaggtgacattaccctccaaattccaactggatctgattcaaaaagcaagagaagaaggggagaaaggagcttaattgaaatataaaattgagagaggatataaattgtaccttttcttttcaacaagggctgaatttacattttttaaaagtcaaaacagctaacattttggcaaacaagctgtttctgtttttgctcaactatcatgaaaagcaatgcagagcagaagttgctttctgtataaaatatggtagattgaaaaatgtttacaatccaaaggcatattctgaaactaccatgatatagagtcacataacctggagttaaggatcctacattcccctctctactctgctgctatcattgactcagattcttctatattgctaa…
fp230	accggccaatacaaaaacacttaaa	rp230	gtggttttgatcttttcattgtgttgtta	13	rs1120839	25736287	A	G	gtctatgcaaactacctcaccttgctagagaggccaaaagtcaaactcaggaaatacagagaacccctgcaagattctccccaacacacataatcatcagaattttccaaggttgaaatgaaaggcagaatgataaagacagctagagagaaagggcaggtcacctgcaaaaagagaacaccatcaggataacagcaaatctctcagctgtaaccctacaagcaagaagagattgggagcctatattcaacatttttaaggaagaaatcttcaaccaagaatttcacatcaagccaaactaagctccctaagcaaaggagaagtaagatccttttcagataagcaaatgataagagagtttattaccaccagacctgccttacaagagatcttgaaagc…
fp231	gcaccaaaattccaacagcaattca	rp231	gtcgttcttcgatagtcttttactcc	13	rs2829785	25800383	C	T	catgatggaccagagaaaccagaatcttcttagcaggtagaaggaaatgaaagtctaggaacacacagacattaatactttgcatgccattttatctggtttcagaattttggctgctgacaaccgccagctccagacaactatcaagtgtctggtcttagagctggtgacaccacctgtagttacattatgtaatttgcacttacacatcaccaaaattctaaacagaaattaaaaaatacataatatatgtacatttatataattttttatctcaaaatttctaacatcatatggtcacacacggctgcctcacccccctgagcatcatattcatgttccagataggctttgttaaatagaggaagctctcccccagttcccgggaagagacacaaa…
fp232	actattctctagctcttcctttaaaacac	rp232	ccatgcccggcctattctttta	13	rs2829979	26197209	G	A	ccatcttactgggcaacccaagcctacgctgtgtatgaaaggaagcttggcttaggccaccctctcttctgaatagaattgttcccttcttctttgccaatccaggtgcctcaaatctttcataacctctctggaagcccatctccagtaagttctctacttaacatgcccctgggttagtactccatctcctcccatcacagaacattcttgttagcacttaatgttgctttgtatttccttgtcttccaaattccatctcatgtttccaaatatgcaaaattccttctattatacctcaagctcctgagagcagggaccctaccgtttaatttctttcaaacctagaaagaatttagtggattgatctttgtgaaatccccaagtgacatcatattc…
fp233	ttcctcaaacagataactcacttcct	rp233	tgaagttggtaagtaagctgttctttt	13	rs2829997	26248730	A	G	ccctgctcagccatcaaagagaattgtgacttactgaatataacaataacctcaaagtcacaagtcacagttatgtgttttggctgtgctacttataatgcatgtgacacaggccagtaagttactcaaattttaagtttgagctttttcatttgtaagatggaacaatcgtgacactcaaaagatgaagaatgagtttttttccccattaattgtaaagtaccaaagcatcataatttgagagccataacaagattgggcaaattagaaaaaatgctgccacgtataattcaataacaagtgtccaattattacaaaactataccctaagtcaggcgacattcctccagtcttacaagtatggagaggtaagaactgattcaattgctaaggctagta…
fp234	agcatcacacaacagctgaca	rp234	atggtattgtgtgtccagttttgtt	13	rs2830076	26424339	C	T	aataaagtgacacgaagtatagacaataagtgaataagaactaagaacagaaaaagtagaagacatggatatctgcagcaaagcccacacccgaggggagaaaaacattagtgctgttgtttccatgatacgagcacaggttcctacactgatttcacaataaaaaatacaaattacttctaattttcccattttcacacaagtgaaagagagttcagcccaatttctgaattaaattttccttcctatagagggaaggtctttagaaaatctttacaaaatagtactacacatgccttgtgatattagggtgatacggtgataaattaaaagcaacaggtaattaatatgattaatgtaatacccagagaacttcactatttcttaaatgttttcctg…
fp235	tctcttcacttctaatcctgttcacc	rp235	cagaatagcaatataggcatgtccttt	13	rs468044	26541683	T	C	aattttttctcactgaaaaatgaatatatagtcaatgtacactagactatagaaaaaagtacaaagaagaaacatcacttgatatcccattatctacagatgaatggttagagttttgctgtcttttctatataggcatatatatttacatatatatgcatatatttaagtggctgataagacaaaaaataaaacaattaaaggagatgttcttttttcttgggaatatcagttgaacagactgtacattttgtcttttgtaaatttaaggctagctagaaactcttacacttgggaaaaagaagtattcacagatctttgtgtttttgtgtggcttttactccccttttactaatagaattttttttttttaaatcaagagtaaacatgaatgaaggg…
fp236	ccgccccatagtaggtatttagtaag	rp236	cctgaagaagagaggaagataatgctac	14	rs2247115	20354150	T	C	ctgttctccaacgcctggactcaagcaatcttcctgccttggcctcccaaactgttgggattataggtgtgagccactgtgcctggtctccatgtctgttgtgtttatcactgtgtggctgacatatagtaggtgtttttttgtttgtttgtttttttgagacagagtctcactctgtcacccaggctggagtacagtggtgtgatcttggctgactgcaacctccgcctcccgggatcaagcaattctctgcttcagcctcccgagtagctgggattacaggcacccaccaccatgcccagctaatttttgtatttttagtagagacgtggtttcaccatgttggccaggcttgtcttaaacttctgacctctagtgattcgcctgcctcgggctccc…
fp237	tcagcggaggacagtcca	rp237	ggggacgcaccgcttc	14	rs738857	20410865	T	C	gcaccaaggagtctctgcgggcaggggccgtggggtgcgggcagctgcagattcacctcacccagacccacatgtccccagggtctaggaccatggtccccaaagagcagtgcacaagccagggccctgccagcgctgtccaggaaggaccagccgcagcctgctgtggccccaagctggtcccagaaggttccaggaaggaatctcatctattcaggcgcaaggcccccagaatgacaagaatgttgccaaagacaggcgtttgccctttacatcatgcatctgcaccttagggtcggcaaattctcaggccgttgaattctcacaacatcctgagaaataggcatccctgcccgctagcggccaccacagtcccacaggcgggtactcaatccagag…
fp238	ggctccagaagtgccttctaa	rp238	tcagttttgggtcatgcatttttaac	14	rs5999515	20475101	C	T	ctgtgaccgagccaatgcattccagcctgggtgacagagtgagaccctttctctaaaaattaaaaaaaaaaaaaaaaaatcatggaaggattctgtctgaatcataacaatggtgcaaaaaagatgtttctccaaggaatataagctgactcttttaaaattaagagatggtgtcatcactctgtcactcaggctgaagtgcaatggtgtaatcatgcctcactgcaaattcaacttccttgtctcaggtgatcctctcacctcagccaggtcctgagtagctggcactactgagtagctggcacacagtaggtgggccacaggcatacaccaccacacctggttgatttttaaattttttgtagagaaggggtcccactatttgcccaggctggtttc…
fp239	gggctcctctcctccatct	rp239	gccagagagtgagggggt	14	rs986643	20727907	T	C	cagcttcagaaaagaggatcaggacaaccgatgctcctctcattgaaatgcccggatgtggcagagaggcaggaaatattttgggtctgaggacagtgaggatcatcactgagatgatcctgcccaaatgaaaaccactcagggcctccaagggagttcagccatcagctcactggactaggtttgggatgcaacactgacctgccccgacccagagtcataatgagccaggccacctccacccactgggtcagctcatctcctctttatcttttctccttctgacctgtgagtacccagatcagggtggacaagtaagagacacatagcaaggtcttatgtgaatacagtgactctaccttacgacgtttttgggagatacaaaggtacttagaggag…
fp240	accaagcctcgcggaatc	rp240	tgttgaaacgtaatccccaatgttg	14	rs6001766	21002581	C	T	ggagactttcaatagactgggaggcaggtttgctctaagcagttcccaggttgagtggggtcccaagatttgttttcctttcacactgtcttctcctgagccccccaaacccttccaacctctggccatgactgagttccacagctgcttttgtactatcaggtatcttttagccatactttatttaccaattatctgtgttaggacattgttgcattgctacaaagaaatttgttgggaaatttacaaacaaaagaggttgaattggcttatggttctgcaggctgtacaagagtcatggtgcctccatttgcttggcttctgaggacacctcaaggggattttacttggtggaacatgaagtgggagcagacatctctcatggcagggtgggagcaa…
fp241	tgacactcaatattaaccatcgcaatt	rp241	gtccaggaccagacagattcac	14	rs5757999	21046568	G	A	tctccatcctgtgggttaatgtattagtattctccagagggaaagaactaatggaatatatatatatatatatatatatatatatatatatatatatatgagtttattaagtattaactcacataatcacaagtcacacaataggccatctgcagggtgaggagcaaggagagccagtccatgttccaaaactgaagagcttggagtccaatgttcaagggcaggaaggatccagcactggagaatgatgtagggtgggagactaagccaatctctctttcacatttttctgtctgcttatattctagccatgctggcatctgattagattgtgcacgcccaggttaagggcgggtctgcctatcccagcccacttactcaaatgttagtctctttggc…
fp242	cccgaaacattgcggcag	rp242	aagcccctctgtgtaggga	14	rs435415	21075525	G	A	gattgcttttcattcagtaggtcgtgattagagagggagtgcttgtggcctggatggaaggttctccagtttatcaaataaaaacaccgaaggtcagttaaatttgaattcagtaaaacaatgacaaagaattagtatgtgtaactcccacacaatattgttcatttgagatacaaacttaccttgtagttcatctgccaactgcacacagggttcaaagcctggaagaggcagagttagagctggtcttctcttcctgatgccaggtctatgagctgaacctcaaagacagggcttctctaacacagctaccctcaagtaagcacatcggttagcactaaatacacagtatacgatgcccaatcaataatgcctactcacttttctaattcttctttc…
fp243	cagagccttgggcagca	rp243	ccaaggagcggtcgcc	14	rs11090195	21592360	C	T	gagtggagaccaccacaccctccaaacagagcaacaacaagtacgcggccagcagctagctacctgagcctgacgcctgagcagtggaagtcccacagaagctacagttgccaggtcacgcatgaagggagcaccgtggagaagacagtggcccctgcagaatgctcttaggcccccgaccctcaccccacccacaggggcctggagctgcaggttcccaggggagggggtctctctccccatcccaagtcatccagcccttcttcctacactcaataaaccctcaataaatatcctcagtccaccagaaaccctgggttttgtgttttgcttctgtttatacattttctaccctaaattggtccaacctgcaagatgaacaaaattcttttagccttg…
fp244	aaattactgtttggaattacttccttgtg	rp244	tgttcagaaagtaatactgaatatgctacaaa	14	rs131476	23447920	T	C	cccaccacacccccatcatatcttatctactactgaaacttctatttggtatagagcaaatcttattttgccttacatttttctaaacattttttcatatcttccatatctttatggctccccactgcattatgggaattttgtgaacatatgttccagttaacaatttgttttcttttatgtctaaccttctctttaacccttccactgatttttcttcgttttgactatattcatgtttgttagatattcaaatacaaattgaccttttcattagatattcttacggcctttattcctttttatatcttttcttatttcaatacatttttatatagaatgtctctaaccatttcatcttctggaagttgtatctaatcttaatgtcttaaaggctgg…
fp245	ccctgtattagtcaagcttttctgtg	rp245	tgctgactcgtgagcatgaaa	14	rs5760760	23687408	T	C	tctggcctgagggaaggtgagagttcttataagtgacaacattttgttgcccttggggttctttttgttgttgttgtttttgttttgagacagggtcttgctctttcatccaggctggaatgcagtggtgcgatctcagttcactgcagtctcaacctcctgggctcaggtggtcctcccacctcagcctcccaagtagctgggattacaggcatgcaccaccacgcctggctaatttttgtagagacgagattttgccacattacccaggctagtttcaaactcctcaagcgatcctgctgcctcagcctcccaaagtggtaggattgcagatgtgagccaccacacccagcctggcccttgggttttaatacaaactgctggagactctgtctcgga…
fp246	acaggttccatccctagccat	rp246	gcatgctgtgattgactagcaa	14	rs133858	24473280	G	C	gtagtggatagaaaattagccctttgaggctgggcgcagtggctcatgcctgtaatcccagcactttgggaggccaaggcaggcggatcacgaggtcaggagatcgagaccatcctggctaacacggtgaaaccccgtctctactaaaaatgcaaaaaaattagccaggcgtggtgatggacacctgtagtcccagctactcgggaggctgaggcaggagaatggcgtgaacccaggaggtggaccttgcagtgagccgagatggcaccactgtactccagcctgggcaacagagtgagactccgcttcaaaaaaagaaagaaagaaaataaaaaaagaaaattagccctttgatggagcactcaatccctaaaatcagtcaggggaacctgttaccaa…
fp247	catccttcacattgcttgccata	rp247	tctttattctgaaagcaatggggag	14	rs9608471	24952161	T	C	ataagtgggactccacgagaaaccttaagcagctgcatttaggaacaagctgggctgactgactgtggctgtctggaaggtgaaggagtttgcaaataaagaatggcttctagttccacccagcagcaaatcttcccttggctttcacttctcaactcaagattccccccatgccctagacctggtcctgtctctgcattatttgctggcttagtgaacgatatcaccatatctatggttgagcaaaacaaaaacttggaagtcatccattactccttgctctctctcacttcccttatccatccatctccaagtcctgataattttgcctcataaatatttctcaaagtaactcgattttctccatccctgctgccaccaccctggtctaagccacca…
fp248	gataagcctggtgcgtacct	rp248	ggcatttcaagagcacggttc	14	rs5761523	25163186	G	A	atttgaggactgatgtggtagaatttcaaagaggtgtgagtaggaagtgatggtagcaaggaaaatctggggtttgctttctgtagattaacacttgttgttcatctgtatgatatgcatgcatgtgtgtgtgtgtgtgtgtgtgtgtaaaacatgcccacgctggctcacactgtggcctgtggcctgtcattcctttctcagcccagctaggtacttgccagaaaaagtaggccctccatgttcctgtagatagcaggaaaccttcttggaagacgtcccactgtggcgtggcttgttctccacggccaaggcgagctccctggttgggttttctcagcgtttccttctttacactatcatgcccacattaatatccacccaggaaggaaacaaagg…
fp249	agcaacatgaacacgtgactg	rp249	cagggtcctagtatgcctgc	14	rs4822724	25210556	C	T	gggaggctgagtgagtgcaggctcggccctgatggaatctttgcgcccatgggcaattctgagccacagtctccccatctgtagagtggagatataatgcacaccctttaaggagttattgtgaagagttaacgtaggtaacgagctcattaaagatgtggattatagtaagcgctcagttaaaggtcgtctttccttttattacggttacagctgcgtgaccttggacaatttataatctctgtgcctcagttttctcatctgtgagatggggatgaaaatagtacatacgtaggtttgttttgaggattcaatgaattagtaaacggaaaccattttctggcacgtggtaagcactgtgccagtgtttgctattaatattatgccgatgttgatatt…
fp250	agtggtggggacaatgggt	rp250	ttgattcccttcatagtgcgga	14	rs2213707	25541191	G	A	ataaaaatccaattatatcatttactgcattaaataaatctatattgactaacatagatgttgcacgttagcagatgcactttcttggaaactttttaattctctgggattgagctcaaggctacagtggaaatacaaagcttgagtttccagggcagtcttcagcgggcaggggagtcctcagaaacctggtgctccattttcctcattgaggctgaggctgtcctcctcaccagaggtcttcaggatgttcgttcttaagattttctcttctgggacgtatccaacatctggagttcaggtcacagctgttccaggagcatgagtgccatccttcatttgttcgccagatgactacacagcacgggctcatgctgcatgtccagtgttgcgcctcga…
fp251	gcagggtgctgtcttgcc	rp251	tctgttaatgtaaagttctttgaatagagtct	14	rs713911	25833371	G	A	agggagggaaagtgactttcctgaggtcacacagctggtcagtgtctgagatgggattccaatcaagtacatctgtccttcctaccagaacccatgcttcttctgggcgcagagagatggaaaggatccctcttttcccaaggcttcccttgacaggcaaggagttggcctccgtttctgcaagagtccctcagacagctctgatcattttcaagtggacccaaaaagagaagggctggcatgtgctcatgatcccaagcctgggagcttggcacagcacaggcccttcttactgggcatggaaccaaaattcttagaagcttctgacttgttttctcctttggatgaaggcatagtgcatgttcgctgtgtgcctccatgcatgcctcgtaacagaga…
fp252	caactggtggattgtatgataaaagtatgt	rp252	ccgcaggaactctcattcattg	14	rs2880497	26086513	A	G	tacctgtagtattatacagaatggtttctctgccctaaaaatcttctgtgccccacctattcatccttccctgagcctaccccatagaaaccactgatatttttaactatctctacaggtttgcctcttacagactgtcatatatttggaaacatacagtatgtaggctttttagactggcttctttcattttgtaatatgcattcaagtttccttcatgtcttcttatggcttaatagctcatttctttcagtgctgaataatatttcattgtctgaatgtaccaccgtttactcattcgcctactgatggacgtctcagttgctttcacattttgccaattcagaatacagtttctataaatatccatatacaggttttctgtgaaaagtttctact…
fp253	gactggaactgacacattgatacttc	rp253	aattgcctgctcctgaaggt	14	rs4820763	26230025	G	T	aggtggcatttatactgagacctaaaaggcaggaagaaaaacatgacaaaagctgtccagatggaaagcactatatgggcaaaggccctgagagagggaagagcaataattatagaggagaaggacaggagatgagattggagaggtcagaagggcccgaatcatgcaagggcttatagacaacatgtatcagttagctttgctgcataagaaacaatcccaaaacttgatggtgtgtaacagctatcatctattattatagctcacacttctaggggtcagtagttggcttggggagtattcttctctatgtttggcttggctggagcattttagctggagcaaatttgcccctagctttctcatcctctcctgggattgaaagctagcctgggcatg…
fp254	cagcatgtacccgaccaagt	rp254	gggaggggcgagaacct	14	rs5762296	26376606	C	T	gccacaggttttaaacagaggactgacagagccactcacactttgccaagatcacctggtggagaaggaggtggtgggagtgagagaagaagaaatgaggttcatgcagaggtggccacaggcatccaagtgagagatgctgggaagggttgatttggggtacattttgaagggagaatttgcaggtcttggaaataggtgggttgtggagatgaaccattgtgggaaagcaagcatgactcccaggtttctgaatttaggttttgagatcatgggaggaacatatatattgagttatggaagactggttgaggtttcaggcaatgagatcaataattttttggttgtttattcatataaaaatatttatgaaacacctactatgtgccatgtcctact…
fp255	tctttattccagccccatcagac	rp255	gcgcatgaatttacccagca	14	rs4822929	26423463	C	G	ggtggagcttgcagtgagccgagattgcaccactgcactccagcctgggagacagcaagaatctgtctcaaagaaaaaaaaaattagcagcctcccagggaagggtttctagccatctgttgatgtccactgactcgggaatcttggggattcctgttcttcctccatctgcacccccagactcaggcatgtgagttgctaccaggccaccttctcaccaagagtcagaagatctgcccacagagctggggaagagttggagctgtcataaatagtgaagactggtgcactcattctggaagcatcttattgacaaacgagtcaatggtgtagctatagcaggcagccttttccatcagatttctcctctcagccaaactccttggcctgtcctccagg…
fp256	aatttctgcctcagtagtagtgagaa	rp256	gcaggccggtcatggag	14	rs2189132	26478813	G	A	gcaggagagacagagaatctgagctccccaatcagaccagcacaaaagcaccattctcagctactacgtgaaaggactctgggtgcctggggtgggggagtctattcctctcccatacccttagtgaaactcccctgaaccctcttttcattgagtcacacaatgccagaaagcaccacagatcacagggatgtctgtgttagacacgcttgaggagaaaggagcctgacaaccattcacatcttagtataaattagaccaaagcagggaatttgcaggacttctcatttacggctaccacatgaccactggctctgtcctgagacctgccatatgtcaatgaagagtctcattattctcatttcctagactctgactttagagtatgtccaaggtcac…
fp257	gcaacaggtaacttgtgggttgt	rp257	aacaatccttcccaaatgctacag	15	rs6734005	20064939	A	G	accatagtatgattatcaaaccagaaattaacattgatataatatgatttactaatctacagactttattcaaatgttgccattaatgtcctttttctggtccaggatccaatccaggattccacattgcattcagtttcacatctccgtcctctccaacctgggacacttcctaagtctttctttgtcttttatgactttcacgtttctgagaagtactggaaaactattttgtgaactgagagtgtctctcaggtttttctaatctttcctcataatcctgaatttttagcaagaatactacaggtgtgctgttgtgtccacagtattgagcacagcatgtcaggtcatacatgatgtcactatgtgtcatcactgatgatgttaactttgatcact…
fp258	caggggtcagtggaggga	rp258	cagattttcttgctaaggagaagca	15	rs11689490	20145408	C	T	gagttcgagaccagcctgaccaacatggagaaaccccatctctactaaaaatacaaaaagttagccgggcgtggtggcacatgcctgtaatcccagctaccagggtggctgaggcaggagaatcgcttgaacctgggaggtggaggttgcagtgagccaagatcgcaccattgcactccagcctgggcaacaagagcgaaactccatctcaaaaaaaaaaagtcctcattatttatctgaaaagcaaatttaacagggcattctatttttttttttctggcaacacaagattaaggacatccaagaactagctgcagcaggaaactaggccaggagaggcaatgggaaggaactacctggcaggaacctggcagagctgaagctccccatagattgagg…
fp259	ctcctgggagaacttgccatt	rp259	gccagttccctgaaggaactac	15	rs11679737	20174149	T	C	cacagctctgggggctggcaggcctcagctgagtgcttctcacgcagggtctttcatgaagttgcagtctggggttggaggcatatggacagtctcctcattcacatgtctggtggctggtgctgattcccctaatggggaatcatcagccagaacagctgcccgtggcctctctgtgtggcttgggcttcctcacagcatggtggctggattccaagagcaagggatacaagatcactgggtagaagtgcatggcatttttctgacctagctgtggaagtcacatagtgtctcttttgcaatgacttctactcatcaaggtagtcataaagtttcttccactaaggtacaaggagaggcgacatatacctctcctggactcaatgggaagagtgtcag…
fp260	cgtttcctaaagcatatggtgaca	rp260	ccctgcaaatcaagccacaaa	15	rs10495703	20214264	T	C	agccacattcctggtgctttagggccactggatcttacagtggggataaagaggggccagtggtgttgtacctgggtttctaccactgtgctgcagtctcacttccattctttttgtcacatgagtgggacttacttaaatgtggcatcccatgattcatcttctgtttgatagtgtagtattgttaatatgcaaatcttactgagatttcatccaatatttacccttttctgtgtgcataacatgttaagatcttctatatcctcaagtatgattttttttaagtcatgtctagatggccaattgttttttctccaaaagaacacattcctgattttaaaatgaaaatcagtggggaaatgagattcacttaaaagtccattgccttgtagccatttc…
fp261	gcttggaaagtcacagtgatgg	rp261	cagaggacagcctccgac	15	rs11692531	20235895	C	T	gctattgtgtcagatagtgcagataaagaacattttcatcaatgcagaaaaatctgccggacagcactggccctagaggaaagtcagataaaatgaaaaacaacaatttcgcccgccggaatggagccagctgccgagaagtgtttcttggaggaggaaggtcttgaggttccaactcacaggagccctgcccactcccaggtctgggccctccctcttctcccctccaaccccagccccaggcctgagcacgctctgatttctttccggctgcttgtgtgtggctgtcctccaccacccggggtggagaatggggcctgtggggacctgcagagagttgcccaggagccagcagaagtgggagcagctgaaccttctcaggctgccagggccgtggcc…
fp262	ttgctcacagcggggc	rp262	ggagtgagtcctacactcctattca	15	rs6709280	20484885	T	C	ctcccagattcaagcgattctcctgtctcagcctcctaagttgctgggattacaggtatgtgccaccatgcctggctaattttatatttttagtggagatggggtttctccatgttggtcaggctgatcttgaactcccgacctcaggtgatctgcctgccttggcctcccaaagtgctgggattacaggtgtgaaccaccgtgcctggcctgcttcttgagtgtttttgttgtgagttttaatccctacagtgaaaaagaacagctccctcttgttggagtggcaggggttggcaatgctcccttgcctttagagcggaagtccatccccatgagctggaggcagtgaaaggtcaacccccaagtccatgggtagtcccttggcagctgggcggaaac…
fp263	cctgccaagctcttctgctc	rp263	cctttgaacaccattgagagtcaa	15	rs721064	21371947	A	G	gtatgaaaaccaagagtatgagcttactcttgaacactaattataaattattaatataaacaagcttagaaagatgttttgggtagaagcaacaactcaaactaagatacagagatgagaaacaacaaggagtgcatgggtgtattgggatttccatggaaactcaatgtgaggcaagaagggtcggaattgagggtggagagttagcgctaaatcattgaggaacttctagatggtgctaactatcaaagactttgatctgaagtcaatgaggggagcattggagggttttaagtggtgctgggaaatctagtcaggtctgcatttttgaaatattgctcactgtggctgcaatttggaggaggaaatgctgaggaattagttaggcggctgacgcag…
fp264	caagaggtggttccgtggaa	rp264	gccttctgagcacaacactc	15	rs219531	21381901	G	C	aaggagaagggaagtggggaagggaaaggaggggaggcaaatggcagagaagacacattctaagaactgaaagtatttgagtatgacaggaggatgggaacagaagttaataaatgagcgttgaagagatgaggcttgagattaaagcaatggtagatcaggcaggtccttgtaagcaatcaggatgggggaacctctgaagtgtttaaagtggggaggtgatgtgatcagctttgcagttaaaaaagatcatcctagagacttgagtggagaatccatgggaagccaggaaatcaattgataagctgcttcattcgtctggaaaagaggtgatggtagcccaaatttgccaatatatattggcaagacagttgaggacattagtaagaaagggaccga…
fp265	ctatgtaatattgaaattctaaaatctcctccaat	rp265	agggagcaaaaggaaacagtga	15	rs1449965	23218216	G	A	taatgaccagtgggtcctcagagctagtcccaggtggcaatggccacatctgaagtccagcaggagaatgaacaaaaaaaattactttggtctcaaacaggttatgcacagataacatgtgtccaatcaggtgatgggtaggtaggtagcaaacagataatgcatatgaacaaattttgaaaagtgaggcactgtatgaatgtaactggttaactgaatgaatccgcctcaacagagtacaaacaaaaagcactaaattctttgtcacagaggccccttccagcccattctatgaagcaattcctccctgctcctgaatgagtacccaatacgtctcataacattttttgtgaacgctcaggttaaaagcaaataatctctttggagcgggacattgaa…
fp266	agcaaacactaaactagtgttctgc	rp266	agcagatcttttttccgtctttttaca	15	rs4411653	23379785	G	A	ggtcataataatcaagatggaactaaaacattggacaaaaaatacctataatagaaaactgttaaagctttctaaattccttgcattgttcagaaggatgatagagttattgattggctttgaccattaggtaaaatatacatgaaatggttttaaaagtaaccactagaaaatgggaaaataatatataacttttgaaaatatcttctgaaaataaaatataacttttgaatatcttgggaaaataatatataacttttgaattccttagaagggataagggagaataaataaaatgctacctatgcacagaaggtagaaagggagaggggaaaatcaaagcaaagaaaaaatggtagaataaatataaatatgtcactaatcacaagaagttaaatg…
fp267	gagacagacagacagacattcct	rp267	gattccctcagttgccattaacttc	15	rs11125163	23752471	T	C	ggctgcacctgtgtttggtggctgctggggtggtcacttcttcccaggaaggccatttaaggctcttcaaagccattggagctgaacagaataattaaatctctccccaaggaggacctaaataattaatgtgccaatgctttagcaactgtagattgcatacgaagcgcagggttatcgccgttattagcaccagtgttgcctgaagttagaggggcttgacttttacattctgtccatccgattccacacaactgtggtatttcaaatagttccagtggatcacatttgggggaatgtgatctaaccccctagcacgcatctgcatgtggtctgtaacccacaatgaattccaatcagaagggaactttttgtgcaaaacatggcgccaggtgctca…
fp268	cagcaccgtgggtcagac	rp268	ggctgcaactgccacctg	15	rs1260326	27584444	T	C	cacctgtgcacaaaagtgttagatctcctccacggccccctttagtcctcaagtctgtgctttagagtgttttcatgggagggaccctcccatcttcttctgccccagggtccccagttcaccttctcccaggaggacttcctgacttccatccttccctctctcacggaaatcgatactgtggtcttcattttcaccctggatggtgagagggaagatgggagtggtgaggggtggggagggggaaatagaatggttcagaggagctgttgtttttctgggtcttagggtacctgctcagagggagggacggggtgaatatcctgactggaccccagccaggggagcaggaggaacagctgcacagccagcctttcgactctgatgccctccccttct…
fp269	gaacttgagctcagtgctgtcta	rp269	gctgcttgggcctgtgg	15	rs11684304	29087471	C	T	gtgttcctgacctgttgctgtggcttgttactctgtcagccccccagtgggtcctgatgtccaccgagaagggaaagccatgtaggacgctgcagggctggtctccatgggaacctgagctcccggagggcggggagtgtcatgtcttattgatgctccattcccagtgtctagaatagtgcttgacacatagtaggtcttcagtaaatatctgttgaataagtaaatggtgcttccaacttaagaaattacaattaaaaccagtgccagggatgccactgtcttccccctcctgtgggtaattgggattgagcttctggtacaaaacagtggtgacttcctgccacagcaaaggggatcagctccgccccccaggccctgggatggggattacaatca…
fp270	aaactatgaagtgctatagaatattggttatga	rp270	tggagaaggtctggattataccagt	15	rs2123443	29235542	T	C	aaagttaggttaaaaaattagagaaagaagagtggaaataaaggattcggggaatgggaaaggtagggacctcggcctcatcatatcccattgttatttactttttattttttattaaagacaaggtcttgctgtgtcgcccaggctggggtgcagtgttgcaatcatagtgactgcagccttcaactcctggacccaggtgatcttcctaccttggcctcctaaagtgctgggatttacaggcatgagccatcatgcccagcctgtgtcccactgttgaacttgccatctttggttcattgtctacaggcgacaaggggacgggcctgaggatttctgatcacagagtcttggttttaatctaggtgtaccacttactggctgttaacagtgtgtctt…
fp271	tgaggctggaaaatgactacagttt	rp271	gccacacctggcctacc	15	rs13428329	29271818	A	G	aagtttagggaaaatttgtggaagaaaaattaaatttggagaaattaattaatattttatgcaaattgagaaaataccctcattacctgagtaacagaaaaacacgagtgttcgagtttaaaaaataactacctctgactcattaaaacattctttagttccctctgtgttttagtaatttctatagtgaatcaatcattttaaatatgcttgtgtaaaactgccttttaagagggatattatagactattgagaaaaatactcctaagaaggtatatatgtttaagtgggtgtattccattcagattacaacaaaataacctaatgtcattaaacagagttctctgaaagaaccttcaataacgtgatataggaagtctatagataaaaatgccagtt…
fp272	ggaagaggataagctcttctgagag	rp272	ctaataaaaatggggaaatgagaggtca	15	rs3820710	29288982	C	A	aaaacaaaagacaagtagaaaagatcccagtgctaagtgaaggaagacatctggccaccaggtgacgcgggttgctctcataggagtctagacttaaagcacatggacaaagatggaaagatgactctaaccaaggacgacttcaaaaggagcacagcttggtcttgactgagcaatggaatggcaaagcccagagctgagatttatggaaagttctgggtacaatgcaaaggacaagaacaggactggggagcggggaaagggctgaaaaactaccttaaaaaaaagaacagaactgatagactcttagaaggagcagatggtaaagctaggcccagctcctttttggcttccattatttctatgaagcagtatgacctgcaagttggaaagggttag…
fp273	ccttccaaggcataagcccttc	rp273	ccattgaactgtgtttctattgatacttgt	15	rs9789489	29689859	G	T	catacacacaccacggggggtctgagtacaaaagcaaaggcacaatatcaaacatgagttttgtcagagaggaaaaatgttgagaacaaattcatgaattctagtcctatttacatttcaatccccaaactaattgtttactcataagtgttctgtcatgattgtggtcattggtagctttctgtaaataaacctaaaaaactttattatcccaaattatttttcgaatgcctgagccacaaagaagccgagagctaaatttagtgctcaactgcaataatcaatttatcccagatgactggcatttctcattctcttctccttttaattagtcttggctttccttccatttttaattgtccaggtttatttgagatttaacataataaactacctcaa…
fp274	gaaactattcaaagatagacaactctgtaaga	rp274	gctccattttctgtggcgag	15	rs12052994	29705220	C	T	tgctctctattaaaacacgctatatagctaattttcactctactgcatttttttcttaactccatgggacttaagtgtataagcagccatagtaaccaggagaatgcttcagggttgcagccaaacttacgagctggagggaccatatggaggagttttcttggacagaattcagttgtaccacttcacaagtattatactctactcatttgttattgcatagcaaacactctgttgtgttataaagagatggtgtacagttctattttaaaacttagcagaattctctttaaaatgcttgagtcagaaaatatgtctggctaccttaacaattaaaaccaaatctctggcagagatgagattgcaaaaactgtttgctaaactagttcatgtgtgatc…
fp275	cattgaacagtaatcgccaatgttg	rp275	ctcatgcggacagtgcca	15	rs12615561	29716717	T	C	ttcgacaacatcctatgaaagttcaggtccagggtttgcatgatttcatccacatatcctcccagagtaacaatgccaccacagttctaggaaacctagatcaaatgtgctgggtcttgacgttcaacttagggataaaacatattttaatcacttaaacttttttaaacatatggtggaggggtaggggagatgcaactacagaagaagaagctcagcacctaatgctgcgaattagacagagggaggtccagtgcctccagttcccccttctgtctccatgattctctattgcaatttcagtacctggtggattctcaaacattcatctcctcagtaagtaactattaagcatttactatgtgccgggtgatacagtttgtatatttgtccccagtt…
fp276	ccagtgctctgacctattttacagtta	rp276	agtgtgggagaactcagtgc	15	rs763836	29758808	T	C	attcacctctcttatcaatttaggcaactaagcttgtttctctagcaagcaatgtttcctaaatttgtccttatatatgtgtcacacaaaagaccaacaggtgtctgaatttgtttttattagtagggccagcccatttagtctgtatgtcagccaatcttgctggttctgcctattctgtttccagagttgttgatgggaagaatactttaggcttttgatggcaaagagattgaggagggaagaggaagagagaacactgggatagaagagagatggaaaagtaacagacagcaaaaatgagagaaatgaatgaagcactcatttgagggctgggcaattatggatgctctctagagaactgcctagccaaaagcactgagactcctgtcttctctc…
fp277	gccacctccaatctccctcat	rp277	ccaggaccagagcctgc	15	rs2541169	29770052	C	T	tggtgagaatgcaagtgttgttggttttgctgtaatctctaatctatgcatgtatattatatccactttttgctaaatttcctagtagaaatgtaaaatacacagacacgtagtctccatctcagatctattgaatcagaatctcaggttataggatctaggcagtcttttctataagatatccagaagaattctgatgcactgtcaggttaagagcactcacctacacacacacacacacacacacacacacacagacacacacacacacaccctacaatacctatcaccatccagataaaagcagcttaaaatataagtcaaggtcaacccatcccaaaacagttataaaaacaaaaagtcagcccaggaaagtgtatagaaaggaaagtctctttt…
fp278	gcaagttctctataatctcagttttatgca	rp278	agatcctaatagtgctaaaagatttttgga	16	rs4019656	20648105	A	C	tataatgtgggctgtgggtttttcatagatggctcttattattttgaggtgtgttccttcaacacctagttattgagaatttttagcatgaagggatgttgaattttatcaaaagccttttcagaacctattgagataatcctgtgttttttgtctttagttttgttcatataatgaatacttagctttgaatatcatgtaattggactacaaatcacctgctgttcctcattgttttgtccagcttcctgtgttattcctcatcatttccccatttgtgacttcctggtttactgtaactctcttcattactcctgtttattttaattctgtttattatactacagacatagatacttctctgaaaacattgaattctcaatttcttaaattctcctt…
fp279	caaaaatagtatagagagaatttctgtgtagtattc	rp279	aatgtcaattttctggttttggtaattttg	16	rs330889	21499409	G	C	ctgcaaagaccaaaatgtttccatctggccttttacagaaaaggtttagaggcaaccattccctaagtcatccttgcccatggtcactgaagttcaggccaacagaagaagtacttcctaataacacaaacccaagaaacctgggagattactccctcttaggcaaagctgaacttttgccctttttcaaattagtgatgtcctaacctttgtaatcagtagaattatctgtgaaattttttttagaagtgccaatttctagacatcaaattaggtcaaccaactcaaatgtaaggctttgaataaactcttgcatgagtacctaggatgtcttagtcccatccttctaccatggtactcttctgcttattggaacatgatctctgttttcattgcggt…
fp280	caaagtttagaaagtttaagtaatagttactcaca	rp280	cagagtgagatgccatctcaaca	16	rs2946632	21808216	A	G	agtctgctgcaacgtgactagtttgcctccaactaagtaagctgttttgatgtggggccatttttaacaacaacaataacccaaaaaacaaattccttcagtggctcaaagtaagaaacaaacataaaatatgcagtggcatgtgatattaggggacaaatgaaaaacatttaactatgagcaatagtgacaagaagcaggaggtatcccaaaaatgtcttcacttcagataatttgccccttaaaatcagaggatttaaggaggaactcctttccccaagaagaaatctggctccttcaatttcctgtcctgctttggagacaaaagtctgaaattctgccagtgcttagagacttgagttccccagtgaacattttacaaaacattagcagctctaa…
fp281	ggcttctgtaagtgtgcttttaaca	rp281	gtcatgagctctcctgggag	16	rs2695641	22106059	C	T	aaaaataaccaagaaaaagatacattttcttcacacatctaagtgtggcatgagtaaattggctagatccctatatttacaatgttcaaagagaaggcatggcagatatgcttttaaaaaactgtctgtaaactgtttaccattagcaaaaatactctcctactttcttcacattatattacagtacatgtctatacttgcttggaaaaattatctgtaaatataatcctaatatagcattttgtgagagccataaattaattgactctctagtccaaatatacacttcattattcagtaataatgttggtagatattaagctttgtcagtagagggcactaaaaggacgctggaggaagaaagggttttatttcctggtacctgtgagttcccaaaga…
fp282	gcatcaagaagtaacaaagcattctttta	rp282	ctgtgcctgcacaatcatcttc	16	rs2728959	22269471	G	C	atgtggtatgacaaagatatgagcagagttcatgggagcaaagaaaagaaaactactactgtcaaagaaaattaccatttatttaatgattattgggtgctgtgcattgtgctaagtatttaccatgtatcatctcatttgactaatgctttctaggtacctgaggaaggctgcatcgatagagaagcagagaagctggctttggctactgaaggctgattcaggtgtgtcagacagagatggcatggaaaagagcatgacataaaaaagaattaacgttttcacataggccataaaacattaggcatgtttgaataagtttaacaagtccactgtggtgaagcataggtatattgctgagttgagaagatacaaatgacaatcaagaggcacactggc…
fp283	tgcccagataagtttcaaaatgaaataattg	rp283	tgtatctgattccttcccttatctattgaa	16	rs1491881	22309107	C	T	attgaataattctttattatctaatgtactttctaccacctttattattttcaaacttcattacttcgtgggttatcataaacttttgaagacttcctttattttttaaaaaagaaatatagaaggtctatcttctgagccctaacatacatgtaaaatgtttttgttgttgcttcaatatatgcgaaaacatgctgtatatttactcattatatttttatctcgtttctttagatatttcaccaatgtaatctgcaattaagtgttatacaaaactctaagcttttaagtatatttataaataaagccattgtaggctttaattagtttttgttttctgtgttttggtaagttctttttacaggggatagtacttgatcgcccagtactggcactatt…
fp284	cgagataaatggttttagaaaaataaatggttgta	rp284	gggtactcgctttctccgtg	16	rs1579984	22601911	T	G	ttatattcactgctgttaatatccccagaagtttcaggtaataaagaaagatggaaaccacagtgtaaaggctgtgtttttttttttttctgctcaacactctttccttctttcttctctcattctaactttttgaactcagaaaaataacacatagttaatacctccatcagattgtcttactgtaaggaacaatgttttccaggttactgacacaactgtagcccagcactcagtggttgatctgagtgctgagattgagttaataccttcttaactccaaaatcttacattccccatgtatgccatgccttctcccacaatatggcttaaattcatgtagatcataccttgcactagcattttggtcacatttgaaaagaacctgtggcttttatt…
fp285	cccaaaatcagaccctgggg	rp285	acttcactaaaatgaccacgatcca	16	rs9310704	22686450	G	A	agttacttcactttttaattttatatgtgtgtctcttttctctaatgttgcaagactttgttctaatgacattaacataattaccttttgcttctggaagctgagcctagagcctacatctccagctcttctggtgattttgtaaagttctcaatatcctcttttaaattcctctctgtaaaccatttggggtggtttcttttgtctgcaactgaatcctgacagtataacctgtgcaggcagcaatgaaggggctttgcattgtcagtgcagtatctgtgcagccactcagggttaaaccaactggctcaagtgattctctagtgagagaattgttgttaatgtattaaacagagatggtgatcactcagtctttgtcatctctgtgcaaatccaaat…
fp286	ggtggccttgacataccgt	rp286	tgcatttcacccagtgttaagtc	16	rs9813693	22698582	C	T	ccaaagaatgagcccgtgagtaatccaacattaagaaaacaaataaatgaaagaggaaggtggggaagagaaccggcaaaagagacggggaatgagcaaacagtgaggcagaagggaaactaggaaagagttggtgacctggtgacccagaagccaatcagagaacatgcaagaaaaaggacacaatcagtgagatccaatggtgttgagaagtcaagtaagataaggaccaagaattgacccttgcacggatcaatgtcatagtcattagggatttttattagagatgctttaaaaaaggtgatagagactaacacctatttggttttagttaaaaagagaaaaaatatataggcaacactttgaggactagttacaactttattgtaattacagctt…
fp287	gacttgtgatttgcatcttctcttaatc	rp287	gttaaatatgaaatagatggaaaggataatgca	16	rs1520840	22746777	G	A	tgttctgagcttttatacctctactttgatcctttattttataaaggtgattgctttactattttttaattcatgatgatatgtttagtcacaatctactctgatgcaacaattttctgataaaaactcttataatttgatttgttatttttcttccttttgccttgtagcatcactgcatacattcggtgctattttttggttgttgttattattcatctttgatgagatgaattcctcctggaccattggatggaggtttttgtcaaacaggggctatggtcagtattctttcttagcaatattttttcttatgatgaagctttagatgtgagtgcttttaatatttatgtttgcagccaacagagatgaacaccacagaggtgaccacaaggtgga…
fp288	gcctccatttggaagtcgtctat	rp288	acatttttaaaacagcccagcct	16	rs1529672	25495586	C	A	cctttaagctgctgtgagtgcgttctggctttcctggtgactgagaaaaatgcagtacccttagtatcgacatgacgtctatggacacagggagaaaaagaagaaatcagaaggcccatgtgacacctggctctgccagctttatggaaacagaccgcaagctgatctctcagggagtggtctcaagttcaggccccctgctttctcctggcttgcatcagatcatatcactattctcatattgattctaggccactgggtgaattttttatttttaccaaatgtgggctctaatgtaagctgctccagtccttgcgttttcagggtgctgcctgccaaaatagttatttattccttttggggagagctattcctgtgcatggtcagggtggtgaactc…
fp289	gagagtacagtgtgtaccaggaaa	rp289	gcactgctttcttgacattcca	16	rs1502394	26468018	G	A	cagggttttcttcttatatgacagggtaggtaacggcctgtgagttttcaatgttacatttgtaactgaagaaactgaccaccaaaggtttaaacaataaagacatttatttatcccacagagcaagaaggtgccttttagatatcaaagtagaaatgtcaaataggcatctggatttttcagaagggatcagggctggagatatgggatggagtgagatgagatttcatagatagagtgagtagaggagaaaaggagagggtatacattgtatcctggtatatattgtactctccccattatttcccttctctcttcttgatctctaagtattgacagtggctaggactcactggctagctcccagtgtaaaatggagataatacttagaatcaagaa…
fp290	aaacattttaagttacccagagtcttctaata	rp290	gtaaccagctattacgcttcaaaaaag	16	rs17207	26492843	A	C	gaaaatgcaaacacagatgtacgatacattggtgtttagatgcaaaataaggcaatttttgctttttaaattctttaagcactatttaattgataggaaatagaaaaactcctagctgtgatggagggcattagaaagggctctctacaatctctgcagattcctcttaacaatgtagaagagctaacataatgaagtgaaaaatgagacaaaacacatccatgtccaattctatttctgccattagtggctgtatcatcttgaccaaacaactttggcctttctgagcttcagtttctgactgtgtaaaattggcacggagatacctactaggtggagttgttaagatttaaaagcgatgaaatttatatgttatgcctgacttagcgggtgctcaat…
fp291	tgctggtcttctttcccgtac	rp291	acatggtggcgattcactaact	16	rs6804917	28014372	A	C	tttgtcgaaggccttttctgcatctattgagataatcatgtggtttttgtctttggttctgtttatatgctggattacatttattgatttgcgtatattgaacaagccttgcatcccagggatgaagcccacttgatcatggtggataagctttttgatgtactgctggattcggtttgccagtattttattgaggatttttgcgtcaatgttcatcaaggatattggtctaaaattctcttttttggttgtgtctctgcccggctttggtatcaggatgatttatgaggccagcatttaaaagtttcaaacctttcccatcacccgcttatcagttgacttatgattgtttaatctccaactttctatatgaaagcagttttccagtctttcccattg…
fp292	gctgatttagaagtgactttataaaaggtaatc	rp292	gctatttaacctgtagtaagttattaaacattacc	16	rs4680782	28761892	C	G	ggcaccatttattatcaggaatacttgtctggaacctatttttggaagcattgggatacctaatcctggtttgtcagaactgcaaaatatctccttgcagagaccatctaattttttattcagaaaatatagtcactttagtctccagcattctgctgggcattatgaagcttacaaaaagagcatgcagaagggatggcctcagctttcagggagtacatactctagttgcaaagtcagaaatgtgtacaacagtgtttatgtaagagccttagtcttcttcgaagcaccatcagcatcataaaaacacttaacatgataaatattcccgtatccattcttcattaataacacctagagcttctcaaggacaaatgtatttttgaggtgaaagaaaag…
fp293	tggcctaattcagaggttttctagata	rp293	gcaagatctccaagtaattcatatgcac	16	rs11929224	28997635	A	C	ccaaaagtgggcatttggttgtaaagtctcagtgatgtcaccaaggacccaggctctttctaactcttcatttagctattcttagggtgttggtgtcttcttttctcagctgtaaaatggctgtcccatttctgagcatcatatcttcacaataagactcctaggagaaaagatgtgagtaagtggcagggatgactcacttcactacctctacctttatcagggaggtaagtctttttcagaaaccaccctatagaatttcattatatctccctgtcccctgactggtcattgctacttttagctgcaagagagaaagagaaagcaagtatttggcttttttaaatcctcatttattggggacaggcaagaaaaaaacagtttgggaatcgtttatgg…
fp294	attctagttcttttgcctgtccatataaat	rp294	ctcaatttcatatgtaacatattgaaattccaatc	16	rs568212	29051532	G	T	aatttatcaatttttttcatgtatttggtatcatctaaaaactgtttacaaccagaggattttattctttttacttggaaattttacagttaaatattttctatttacgtttgtgaaccatatagagttaatttttatataaggtgtgaggtttaggttgggtttattttttcttttgtcagtagtgtccatttgttttatcaatgtttgttgagaagactattttttctccattgactctctttagttcctttgtcaaaaataagttgggtatatttacataggattatttctgagtattctattccatccatctatgtgtctttccctttgccagtatcgtacagccttgattactgtaactgtatgattttgaaatcaagtagagtgattcctccc…
fp295	ctattgcttcattatcccttaatctaggg	rp295	accctcacaggtcatcgagt	16	rs7630653	29939556	G	A	tattctttattctaaacactgtacagtaccaaaatatcttttaaaaagttatgaaggctctaacattgcagacggtttggcatatatactataatttgagtaccccctcagtatttcaagttgacacaattcttactactaaaagtattgctttatcaatttcaagccagctaagatagacttctttaaaaacagatcaatttttgtttctaaaaatatatcctaatatcagggtattattctaccacagagaattcacattgattgtctatccatttaaaacaatatagttatagtcttttcacagtatttcaaagacttggataagctggcggtgtaaacatttcctcgtgggaactttataaaatgaaaagaaaataaatgattgatgcatactca…
fp296	caaatggtttctgatatcttaattgccc	rp296	acacagtagcttcttaataaatatttgttgc	17	rs6816854	20143565	C	T	ggttcagtaatgttttgtaacttcctttactattccccaaaccatgctgttattttttttttcatgtcaactattggacttttttgcttcattaaactttcattagaagatagtcaaaattaatgattggtaaactggcttgatagctcatctgtgttactacatgtccacaactcatattttaaaataagttcataagctcagcagtttcagcaacactcagtgggttactccatgcccctggggaggtgtgacggggagacaggacataggtcaatagcatgggaccaatggagcgccctcacacatgcagaaacatcagcatcagctcactttagctgtgtgtccatatatgtaactggcccatagtcacatagactgtaagttaccgaacagact…
fp297	gttgtatccagattgatgctaattatcatct	rp297	gctgtggtacggtggtctg	17	rs358592	21086088	C	T	agcaggcgcctgtaatatcagctacttaggaggctgaggcaggacaatcgcttgaacctgggaggcggaggttgcagtgagccgagactgcaccactgcactccagcctggacaaaagaatgagactccatctcgaaaaacaaaaaaaaaagacgttaataaaataaattaattaattaaaataaaaataattataatcaatgctttgttctatgttgcctaccttatattctttacagtttttgttcatactctctcctaacatatttttattaggagtttaacaggccaatatattctttctaaaatactgttaaaagacacacaggagaatatatatatctctacttttatgtaaatcagctttaccattttctaagtgtttacacattagagttg…
fp298	gtggcacaatggaagtatactgtc	rp298	ccacagttacttttgcaccaacataat	17	rs11940358	21205587	C	A	aatagcataatagttatgaccaaaggttttgggctggaaaaatacatctgcttaatttcataacacttttgagcaattcttaacttttatgagaacaataataatatgcagggctggtgggtagatgatataagatgtaaaattctcagggcaatacttggctctatagtaagtctttggtaaatagaaaccagcattagaaattataatggggaggagggatgaaggtaggagggaagagagagtaaaacatagtcaataatcaatcaatcagaacagagcagaatggcttaatttgatctcaggaagaaaaatgctgctcagagataaagataatttaaaaattacatgcaacaaaaaattgatggaagcgtctacatgaaaatttaaaacttctgc…
fp299	cagatcatgggacttctcagct	rp299	aagagagagagagacaaaacgagatatt	17	rs10017558	22145099	C	T	ctgcctccctcatcctcccaaagggattacaagctgggattacaagtgtgagccactgtgcccagctttatggttgtcttaaacaagagggagggaggtgtgataaggtgtgatggttaattttatgtgtcattgtaactgggttacaaatgcccggattgctggtaaaacattatttctcaggatgtctgtgagggtgtttccagaagaggctagcatttgaactgatagattaagtaaagaagatcacccccacccatgttggtgaatatcatccaatctgttgcgggcccaaagagaaaaaaaaaagacagaagaaggacaaattttctctcccaacttgagctgggccatccatcttctcctgccctcagatacctggttctcacctcttcaggc…
fp300	catttcttggcttgcagctacataa	rp300	aatatacgggcttacttatagcgaca	17	rs13101939	22861855	G	A	gaggagggagaggaaggattggtcttggtatctcaggggtggcagaggtggaagaaattccacctataattgaacccacacaagtcaaactcatgttgtttaagggtcactgtatatggctgaaatttactgctgtggtataaccagtgacctaatatcagtgacctacaataatacatttcttactgaacttcacaccattgtacccactcaaaatgaaatgacagtctggagagtgtaccacccaatatgcttttctaatacactagccacttgtgttaatttataggctgctataacaaagtactacaaactgggtggcttgaaacaacacacaacagaaatgtattatctcatagttctataggcgtttagtccaaaattaagatgtccagtagg…
fp301	gcattaatatttctagctattcatgatgaagc	rp301	gacagaaaacctttactgtcactctaatt	17	rs9884852	23099573	T	C	tgacttgatagatttgtagtcagttttgaagttggaaattgaaaatctcctaacctgttattttcaaaattgttttggctattctgaatccctcacatttccatatgaattgtttatcttagcttgtaaatttctacaaaaacaaatagctagcaattgagtaaatttacattctatgtgatgacatataatctggttaaatacatataaacattatcaatgatgagtgggctgaacggaattgaaggtctttgtcaattctgagatatcaggcttctgaacattagccatgttaaatcagaataaaatatctactaacaaagtgtcaggaaataattaatttaattcctaaactggcaatttcctttacttccttggtaacatcaagtctcagagccc…
fp302	gtttctacttcaatttcctcacctgtaa	rp302	atcaccaggactgatattaatatcaaacataa	17	rs6820701	23205692	G	A	tctgtgtgtgcatacacacacgtacacacaggcacacccacacacatatatattgcagatgtaaaggattacaggcacacatatattccaccccagatttcccaatttggacttgtccttctaaataagttcagatattaaaaatttcaggaaagctatggactataaggcagaaaagggcatatgacatatttacatcttagaatacaactccagtagtatgaagacaggcgaagagaaaaaaccatgtaattgaaacactaaatttaccaatattgtttcaggacaagaaataactactcactgatttagatcatatgtaaataaatttttatataataataatagcaaatattaaatatggaacacaaaatggaaagtaggttacatgaatcctaa…
fp303	gttgaatttaatcaaaagggaaattattctgg	rp303	agccagcaggatattctctgac	17	rs955456	23262314	T	G	ttgacatatgtgttctgcatttgttaactctgctcatcttactcatcctttaagacactcctcttcaaggaagtgctctctgatttttcttttcccagaaagaactcaagtctccttctgaactaccatggtaccttgtacatgcttctatttattcatttatcatcctgtgtttgtttatttctgtaccagtgtgtgttagaacacatgtctctatagacactatgcttattctgcctaacatctcctagagactatggtaagcagaattctaagacagccccatgatttccactcccactgctattacacccgtgattaagttccattatatggcaaaggtaagggatctcacccccttgattaggttacattatagagcaaaggtggagggatttt…
fp304	cctctttccctcaaattttataaataacacc	rp304	ccttgtatgtctccaccacattact	17	rs630902	23637719	T	C	tttgtatttaagtgaaaagacaaaacctctttctaaatcagtactcaagataagtatgaaaagctcagtttcaaaaaaaaaactaaattctgtagaccaataaaggagtcaccaccaacagcacagacagtcaaagactctgtaggagaaaattggcaagtttttagacacacgcctccaccaaataatcatccatccaccactctgaaccttggagtgtccactttgcacaacaggcaatcatctgcagtttgtctaaggagcagggtgtataggaaagctgtgggataagaaacacagcctgagaaatttttccagcaacagtgcagttgtatatgttcaagaagagaactcgcgctgcaggactaaatctcaagtaagaagctgataacgtgcctt…
fp305	gctgagccatatggtctgcac	rp305	ggaagcgggtgggagaatc	17	rs11730701	23741651	A	G	cactttcaaagaccttcccatgcattgcctcatctgagccttacaatgatatctgtctatccacctgtgcacaacacattgaattcctatctctgttttaaagatgaagaaactggggttcagagagattacataacttgtttgatgaaatgctacttacaagaaggcccaactcatttttgaccataaactgtcctcctagaaaccgccccaccaagcttcccattatgcaccatcatctccacatcacttcacatctccagacctgaacgtcctcatctgccaaatgaggaagtagaaagttctaacatttggtgcttctataaaaagaaattaacccatgccacaagctgctgaagacccgtcagcagccactcaccacccacaagatacccaggc…
fp306	gaaacctataataacttcacctgatttcaaag	rp306	aagggaaggtaattcagtgggag	17	rs6829032	24192656	G	A	aattttatagttcatatttttgagtcaatatgcagagatcttagaaaatgttcaccaaaaactgttatccaaagatggagatgaagattttagggaatgccttctttaaacctttgagtataaacatttcttatgttccctgtggcaagttcatttaacctcatctaccatacaggattgtagtgaaaatgtgcatgctccacaaatgttatcacagtattaatacattagctttactttcccataattaacagaaaaaactcttatcaggtggtaatatcaaaaaccaacatcaaaatgaaaaacgcccctaacatcgaaaacttttttccatacttcaacagtaagtatggaaaattattactttcggtaattgtatagtgaagattctgtgggttg…
fp307	ggttctcagctcctccatctg	rp307	agagagccaccccgcc	17	rs13133551	24375350	C	A	agaggaattacagacatgttttaaaattgctacagtcttatttgcatacctcccacatgcaacatactctctcccttatcaagatctcccaaaggctcaactattacagcatcagactcaggctggacgttcaggatcacatcatctcagtcaggtccaggtgtaaattcatctgctcaagtttctgaagacctcaggactaaagagatcaagggttagaataaataaaatagacactcctattccaaaaggaagggatggcaagcacagagcagtcactagtccagagaaacttgaaattcaactgggtacctgtcaccagttctttgttcatgtcatccagtactgtggattgtactaatactgatttgtactaattgtactaggggattgttcatc…
fp308	gggcaagggattaaaaagggga	rp308	attgtattcagtctaattcttgcatgtct	17	rs6838393	24783349	G	A	ttgatcctagatgtgtggagagtgtggactggctcacttcaactccttccaaccaaccttaccaggggctacaaaacgacaaactatattctctaggctccctcccaactagcattccagaaacaaatcaagtttggccattagattatactcaactgagatttggaaggtggatctggtggagaccaacttcctgttccatgacaagcctttgatgtcattggcaaacaaggtagtaggaacatgaggcttttcagcctttctgcatccattttccagccttctgcgtgtctagaggcagcgtgaggagcagcgctgtaaccaaatgcgggtccggttgcttgttgcctacagagttcaacaagagcaaggtctggtggaaagaaagtgactttatta…
fp309	gggacgccccagattgtc	rp309	cgctaatggggagcaaatctcc	17	rs3733545	25287494	G	T	tgatcatcttcttcttcctgatcccgctgacggtgtttggcctctcgctggccggctggcgggtgctggttggtgtcggggttcccgtcgtcttcatcatcatcctggtactgtgcctccgactcctgcagtctcgctgcccacgcgtcctgccgaagaaactccagaactggaacttcctgccgctgtggatgcgctcgctgaagccctgggatgccgtcgtctccaagttcaccggctgcttccagatgcgctgctgctgctgctgccgcgtgtgctgccgcgcgtgctgcttgctgtgtgactgccccaagtgctgccgctgcagcaagtgctgcgaggacttggaggaggcgcaggaggggcaggatgtccctgtcaaggctcctgagacctttg…
fp310	gggaatagactcttaggataaattttctgc	rp310	cagtgtggataggaaatgacagttattc	17	rs4315771	25783157	A	G	atgggctttaggtctctggatccggtaagtgggaaatactggagagcaaatccaaggctgcctgctaagctggaggttaaaatcgccccagactgtttcagtgtaaggccggagggcagcgaaggctggaaatccacatcgtcaagctccttccatccttgtgcattgatgatatcatccaggaaacatttcaacaacatggatggaactaaatgtcttgccaggtggtagctcgtgatatatacagacagcccctgagtcacaaagaaagactacagaggtcccatacatacaaacagctgccgccatccgcctggcccccaccaccctgcagctgccgtgggctgtgtgaaaaaaattaaaaaagaaagaaagggatagaaaaaaaatttggaccac…
fp311	ggatatagcagtttattcattcattcgc	rp311	tgcacagagacatttatagcaacttt	17	rs4334744	28257360	T	C	ttcacacataagcaatcttctgtattgtcagcatctcacaccagtgtggaacatttattacaactgatgaactactatggcacatcattatcacccagagccagtggtttacattaggactcactcttggtgttgcacattctatgggtttgtaaaaatttatagtgacatgtatccaccattatagtgttatacagaatagtttcactgccctgaaaacctgtgttctgcctattcatccttccctgccctctaaaccctgccaaccattgatctttctactgcctgcataattttaccttttttcaggatgtcatatccttccaatctcacagtatgtagacttttcaaattggcttgtttttttacttagtaaaatacatttaagtttccttcatg…
fp312	ttgatcaaataatgaagaatatagctcctcata	rp312	aattctttagccaaggatcatatagcaaa	17	rs1436058	28948610	T	C	cttcagcttaggtctctttaaacgtgtgcaatcataagaatctttaacccttgcttcttcccaagaatttcacacaatgtctgaggaagggtttatggtggagattcatgaagttttcatcctcctcatactcctttctgattagtgagaataacaagttgtggcctgtatattgtttggatcatgatatcaggagacaacttactaattcaccagtttggctttgttgcacagatttaacaatatgaagctttattaggtcaggaaatagtgtaagtcctgagtcctctttacttctattttatttagtaagtacttgccaagtggttcagtagtccaattctatgacaatcaacttgttaatctctattagttcctcaatgagtcccattactatca…
fp313	catgtcatctccctaaactcacattac	rp313	tgttacgtagtgctcaaggatctg	17	rs260933	28982993	T	C	tattcatagttggaatgcataaaatgtgtctttaggcagtagtttttgatgtttattgaaaaaacagaaatactgataaattgtattgcagtttctatttcaaaacaggcaatgatgtaattataattggatgtgttttattattaagtatcttactgacttgagagaactttaatttcaattacatggtgaaaagaaacaaatctccccttatatctaatagttggatagtccacagtggttatcagtttaatacatctgaatctgtttctcctccattacccacatcttctggtattgacattattggaagtgtttgaattatattacctctggctctgcagcttgttacctcacctggtgaggcaacttggtgggaagtaccagtattcctggaag…
fp314	agaaacataactcaaagaaataagagccatat	rp314	gtctttttccagttctcaagggg	18	rs2221143	21030855	A	G	aaacaaaagcaatgtgatcatcccaatagatatggaaaaaagctttagataaaatccaacatcccttcaacatggaaatccctcaaaaattaggcatctgatgtggtttggctgtgtcccaacctaaatcttatcttgcattataagtcccacaattcccatgtgttgtgggagttcccttgtataagtgatttaatcatgggggtgggtctttcccctgttgttctcatgatagtgagtggctctcacaagatctgatggttttaaaaatgggagtttcctgcacaagccctcttctcttgtctgctgctatgtgagatgtgcctttcacttctaccatgattgtgaggcttctccagccatgtggaactgtaagcccattaaacctctttctttggt…
fp315	ctgtcctttaatttgatcagattttctttct	rp315	ggcaactcactttgggtataagag	18	rs7701627	21103989	T	C	aaaaaaagagtttgaaatgaagggcatgtaggagagacaaggcagtttaggtctatgtgacttattccaattacttatcttgaattattgccccatctgatgaatgggctaatgccatcttggacctgagcaggttgtaaattcatcatagccttgaaataatctcttggggcgggggggatttccataggcacctgtattatctcaagattagggctctggaactctaagcaagcatatgattacataaagtagcaatataagagagtatctggtggaaatgaaagtaaaggttactgcctcatttagcacaaagcatgaaaggaggaaggggaaaaaagaaaacactttaaaatagggtactcagttacagttagaatgtccctgcctgtatgtgct…
fp316	gtaatcaacactttcagtatgtttagatatttagat	rp316	tggatgcatctcattaacctttctg	18	rs172433	21244885	T	C	acgcctacgtgtggctgagacatgtaggtattggcttaaagggaagaatgaactccagtagcccctactgggcatttagattctgagctaaatgaggaggacttctgtttgtgaggttgatcccgtggatgaggtgttcaaggccttattagtgagagaagggtgtcgctgtggtggggtacagaggtgaatttgggtgttggaacatgtatggggtcatcagaatgtttgtaaaatgagtattgcgagtgtcagctacaaagagaggttggttacaaacagaaggattggtcaaatacattaacaccctgaggataatggtagcaagccttcttatatcagttaggtgaatcacaaatctgaaaaaggagaaaattagaattaatagaatgaactatc…
fp317	tcagcatgcttttgttgaagataaac	rp317	acctgcctgggcaggg	18	rs13354466	21734892	G	T	aaaaaaaactagagatataatatataacctagatcaaatattttattttataaatgaaatgctgattggaagaacaataagttactcaggtggttagcagcagtgatagatttagaaaccacttttccttattactggaccagggacagactttctaaataatgattattactttactatcacttttgggaaaagcttcaacttaagacaagtttggtctgttggaatgccaaaaagctctttggataatctgaatgtgcagtggaggttgagagcccttgcttggggatctttacttttataatcctccttaagtttctcctctttcattaaaaacaccaaaaatctctctccgacattgggcttccgtgctcttttaagttaaacttataatttttt…
fp318	ctcttgaaggcaagggcagt	rp318	tcaagtatctattttctaaaatggccttatacta	18	rs6862581	21935189	C	T	tgtaatcatgaagaaaggagaggaaatctggtctgtatcgcttgaattttatcatggaagttaaaacaaaaatgagttgatctaagagaaggaatttatgagggaaaaggcagatcttcatggcccgaaactctgttttagtctatctcacacaatttctcctgctttccaggaaaactttacttttcacctcgccaatatggtctttccacctctgtgatttagttcttactctccttcccacctgggggttgttccctcctaccttttctgtatttgctgtaaattacccatccttaacatctaaatttaacaatcataaataccatggagttatctgtgatctttctagctagaattaattttcttctctctgatgctttcagaacagtttctgct…
fp319	gaagccattaatagtcctcaagtgtt	rp319	ccagagacagaaattgctaattggat	18	rs9687594	21946771	C	G	cacctgccagaaaattcagttttacatgttttctcccagccactgtaaaagaaagaaactgtccctttcttgcaagatcgtgcaaatgtatgtcctataattggaactcattgaccagaaatggtttggcatgggtctcatggcgtccctgaatttgcagtgggttggccaaatctgctttacctgaggagctgatgctactgtgacctacagcaaaagaagtgggaacatgtgaaggagaggtattttccaagagaaaggtaggatttatctttttttttttttaatcaaaagaatcagtagagaatgctgggatgctgggcaggccaaaacacagattccaccacaccaagaaacctcattccataaaccactcactaaggtttatctacaacaaaa…
fp320	catgattgtggaggaaacttttcttattatta	rp320	tggatattgtattactaagattacactttgtgt	18	rs10473565	21966241	G	T	ctgggcaaagatgacagataatactgctctcatatatcctagataatcccacagcccaaaatgccctctggaaattctaccatggttcactcattttgagtatcagatggttttctgaagggcagcacaactccatttactgttattttggtgttagttactatgtaatcagaaattttgctttaccagttagttagtaacatagtaaatatggataatcttgatttggtagagacagtgtctcaaatcacagatttaatgagtgaaggatggacaaagagggctggcttcagtgagctgtgaaagtgattagtgcttatgtttggagcaagaaagagggtcttgaaaaagattgattggtaattctgagaggaaatgatgttgccatgtttaactgct…
fp321	ttgtccatgctgtccaagct	rp321	gggcaaggaaatctcaaggttactt	18	rs9293030	22719713	A	G	gaggagattcagggttatttcagtcaatactgttaaataagtgtaaacagtaacttcagtaacacacatgtaatctagtaggtaagaaagagtagcaataaaaggaagtaaataatgataatgctgcagtttcttcatttcatttatgcttataacagatatatgcttataacagggaagaaacacactgcagtgtcatcaaacccatggaattatttcactgcaacacatttttttctgcattgaaaaagcaatttctcaaacaagtaaaagcaaattgagctaagtgcctaaaataaatcagcatctttccctcctttctttcctttatatcacctttttcgctaaagaagaaattggacaaataacttgtaatgaaacttgggcaagagaaatttc…
fp322	ggagcaatgacaattttctaaaagctc	rp322	ccttgcacttgttagagattagtgtatc	18	rs6452095	22777592	A	G	ccacaaaatcaggtccagggattgtctttgagaaaatcttctgtttgaaaatctgtgatgaacattgtagattctttgcttttacatttattaattttaacatgcatgtttctagagatttgaggttaagttttaatgaaacaagtatgctatttcccatatttgctatttttattattagcattatatccgttaggatgcttttggtaggaaacctcagaatatttcaaaccaaactggtttaaatggtaagttttgttgttgttgttgttgtttttaattctgaagtatgtctagaggtagggtgggctccaagattggaggttgcctttcagcctccatcatctcatgcaaaatgtgaaaagtctttgctttttaagttagcctccctcagtattg…
fp323	gaaaactgcacataaataaaagccataca	rp323	ttttaattaaaacatctgttacactccaagg	18	rs1519426	23025669	A	C	catgatttcacattctatgcatgtaccaaaatatcaaaagtatcccataaatatatataaatattatgtatcaataaaataaataataggaacaactgaaataaaaatactctcccatgtacatgcatttacttacatatagttatgtctcccaaattacatttcagaatgtttcaatataatttctattgactcatttcctattggaataaaaccactagcctctcccatgatgaataagcaaagacagatagggcacttgtcttgtgatgggagatgctggagtgatgatcaggctgtcctgattttctctgaggaggccttccttgactatgcagttatttgttctttttgcattattgttcatattttgatcttcttttgattatttgataatag…
fp324	cagatgtatactgaaatccatgcatactc	rp324	tgtagactgtattcttaggatgcaaaac	18	rs10071824	24882711	C	T	caagatgatgttctgttctcatcttataatttctgtatccattagggctcttcaggcatagctgaatgaccaggatacattctgagaaatacattgttaggcaaatttgttattgtgcaaacatcacagaatgtgcttacacaaaccagatggtatagcctaccactcaccaggatatatggtatagtctattgctcttaggctacaaactggtacagcgtgttaccatactgaatactgtaggcaactggaacacagtgatatttgtatatctaaacacagaaaagatgcaataaaaatatggtattataatcttatgggaccaccatcatatatgcaattcattattgaccaaaacatatttttcatatgatgataaatagaaaacagaagaaaaac…
fp325	gctgcttagttctcaacaggc	rp325	gtttataagtcaagtctgcagtccc	18	rs7705483	25551692	A	G	tcaactgattggtagccttaattacatatgccacatccctttgtcatgtaacgtaacaatcgtgggtttcatatttcatcatataaacaagtggctcagaacttttttggcaccaggaaggtttcctaaaagaaaatttttccacagaagggagtgctggggctgaggatggtttctggatgaaactgttccaaagaaggtggtgctggggctgaggatggtttctggatgaaactgttccacctcagatcatcaggcattagttagattctcataaggagcacacaacctagatcccttgcgtgcagagttcacaacagggtttgggctcctatgagaatctaataccccactgatctgacaggaggcggagctcaggtagtaatgtaaacaatgggg…
fp326	acctctttttgattaagttaccaggac	rp326	agtttaagagatcaattcagtttctagtgg	18	rs2619780	25652008	C	T	agcagcactcaatagtccaacacagacccaagatatttggagaacatggtcgtttttgttcaccctggttttcccaagctgcatgcaacctgctcctagaacacgtgcatggcaacagagctgggtgtgtggagtgggagctgctaagtgggtagctgctttcagtgaagagctgaaattgaccacaattaatcacaatttattgcccaagaatccccctggaagttgcaagccttcagtaaataccagagttctgaaatagttatattacacagattcttcaagtacaatttttgtctagatggggaaccagattcccgatgattcctgccctgccatcttcccaaacctctctcacattacttttaagtgatataaccatgtcactggaacaactgg…
fp327	gagttttaagagctcattttatattccgttta	rp327	cattgggagaaaatatttgcaaaacaattac	18	rs12188325	25692113	C	A	catggcttccttttgctaggaaagggaaatctcccaacctcttgtgcttcctcggtgaggcgatgccgcgccctgcttcagcttgctctctgtggtttgcatccactgtctgaccagtcccaatgagatgaaccaggtacctcagttggaaatgcagaaatcacccatcttctgcatcgatcacactgggagctgcagaccggagctgttcctattcagccatcttggaacggacccccattacaaaacttggcaggttagtcttttgataacaatctttcttactgttctacttggtttgtagtggtatctcattgtggttttaatttgcatttctctaatgtataaggtagttgagcattttttatgcactcactggccatctttgtatgtctttgg…
fp328	tggacatcaaagaaaaaaaaatcttcatact	rp328	ctgtgtaaagaccaatagtttggctt	18	rs2035996	28045247	C	T	tttgtggaacaaaaccggtacaggtgaaatattatgcatgtctatgaatgttggtgctggccacagcactatagccaaataatgcacatctattacctcagtatgtctgttccaatgttgagaaagcattgactgtccatgatgaaaggtgtttagtgccattactcagctattgagaactgtctgattgccattcaccccaccacatccacggaatggtgccacatctggagttatgtgtcaacctcagcagtagcagacattcagctgtgatgtcaataggaccagagtgggtgagtgaaagttcatattgctgaggccagttttgatcttgatcattgccatcatgagtacttggtacagaggccctttgaacagaggaaagggtctaactggcat…
fp329	gaaactcacaaagctgaaatattaaaatactg	rp329	gactgaaccatttttgtagagtgataaatatt	18	rs6865063	28671582	T	C	tatcattgcacaacttcagccatggaatcttaattttacacaatgactttttacaagagatggtctttgatgatacttttaatttttgtaatatatctttctaaatttaagcatacttttggacttacataaaagttgcagaatgtccatgaatcctactcccagagtcctcaactttaaagtcttactttactattatacatgtgtttattattaatattttaaaaccaaatacataggcctaggataaacaaagctaggaacaggctgagtcactactttccctccttacctttgttgtctctccatatatttcagtgttaatcctcatagactgataaatgaagtacagagaaagggaattatctgagcagcattagtggatactccacattttcc…
fp330	gctacagatgaaaaggtcttgaagaa	rp330	tctgagctcatatcaagattgtcaatatataattt	18	rs13171652	29941560	G	A	aataaaattacataccatttgcactgtattatatatatttaataaaatataaatagatattttaaaaaccatcgaataaaattaaataaggttttcaagagagtaaaaatatatgtgctttatgtctcatttccaaaattgtattaaaattacaaaaaagtgtaaatatagacattgataaaattgaatgaaaatatacaagaggacagaatgttatctgcaattcaaaaagtttggtaagtgataaaagatcataagttggcctgtttcatataatagacaagcttaagaaaagaaagccacatctgcagataagcaaatgtatgtaagcagactccatggcattcattatggtaaataattgttgttattttgactaattatgacattaattatagt…
fp331	agggaaaaataagtttaacatgtccaaag	rp331	aaacataacttttcttggaaagattcgac	19	rs17560702	20084196	C	T	tcccagcctcctctcttcaagtatatatacttcaagcaaaacagaggcaacggaactggaatgtataaagtcagggaaaacacacgtgcacacgcgcacatacattcatatatgtatatactaataataacttttattcttttacaaatgaaggcagtactttttgtgatctaataacattttaataaacttgaatttcaaactgctactaaacataacattaggtaacgtattaacttgtgttacataaagtctccattattaattactttttggtttttgtattttgtattttcgcaagaagtgaatgctgtcatcatgctcgtagtctgtttctcttgagtatatatgagaggtatttgaaggcaaaccaagaaacaaggacaaatatcattactg…
fp332	gctgagagactgagagccacat	rp332	gcccagcattttttgtgtgtagaatt	19	rs9350228	20361333	G	C	ctgttgttgagagatggataaagagaccagactgatgggccagaacctgaagtatctgagtgctgccaaagaacatcactctcaaaggaaggcacatgaggaacagataaagagtcttattaggcagggcgccatggctcatgctggtaattccagcactttgggaggctgaggcaggaggatcacttgaggccaggtgtttgagaccagcctgggcaacatggtgagacaccttcactacaaaaaatttaaaaaattagccaggcatagaggcatgtgcctatagtcccagtgactcaggaggctgaggcgggaggattgctggagcagggaagttcaaggctgcagtgaattatgatcacactactgtaccccagcctgggcgacagagcaagaccc…
fp333	gaacacctcccagctcattctat	rp333	tgagataatgttctttgattttcttgcaatg	19	rs12207062	20393598	T	C	ctatttgctgcaacatggaagcagttagagaccattatcctaagtgaattaatgcagtaacagaaaaccaaatactgcatgttctcacttacaagtggaagctaaacactgagtacacatggacataaagatgagagcaatggactctggggactgcaggagcgggaggagcaggaggtgggtgaggaccgagagactgcctactgcgtgctgtgctcactgcccaagtgacaggatcatctgctctccaaaccagagtgtcacacagtgttcccgtatgacagacctgcacatgtaccccctgaatctaaattaaaagttgagataatttttttaaaaaaactacccacaaaggaaagtccaggcccaggtggcttcgccactgaaattgatcaaaca…
fp334	gaatgagtgaagactccaacatcc	rp334	tcatggtctgttccgtctatcac	19	rs6937213	20481752	G	A	ggcgacactgtaaaaaaaaaaaaaagtctgctttcacctcactgtcaatcctcctccccttctcagaggtaaaccccactaactgctaggtaggtttcccagattttcttctatgtgtggtggaatactattttggtatcttaatcactgtgattttgtcttcaatattttttggttttgttattcatgttttttaaaaaattattgttgtttatgttgaactcttttcatcatactccccactacatacacacaaggtgaaagcagggccatgaagtggggtcattgcaggcatcaagatgactcatggtcaaggctttcaattccaaagacctgagctttggaagaaataaaagtattttcagttcccaaatcttagtattatgtatcaacatcaaa…
fp335	ctttggtgttggctttggct	rp335	gcacagcccctgactcc	19	rs7760528	20550333	C	T	ggagtgtagtggcatgaccttggctcactacaacctccacctcctgggttcaagcgattcttctgcctcaacctcctaagtagctgagatcacgcgtgggtaattttttttttttttttttttttagtacagacagcgtttcactgtgttggccaggctggtctcgaactccttacctcaagccatccacccaccttggcctcccaacgtgctgggattataggcatgagccaccgcttccggccatatgtttaactttttgaggaactatcaaactgttttccacagcgggtgccccatcttacaatcctactagccatgcactaggggattgacgcggatcctttctttgacccatccgcatgtcacccaacctttttttttttttgctaaccagca…
fp336	tcccccatcagccccc	rp336	tcagcatatatggtatgacttatgttaagtc	19	rs10946384	20603525	T	C	gcctcagcctcccgagtagctgggattacaggcatgcaccaccacgcccagctaattttgtatttttagtagagacggagtttcaccatgttggccaggctggtctcgaactctggacctcaggtgatccacccgccttggcctcccaaagtggtgggattataggggtgagccaccaagcccgacctattttgttttgttttttgttttttgtttttgtttttgtttagagacaggatctcactctgttgcccaggcttgagtacagtggcaccatcatggctcactgcagcctcagactcctgggctctggtggtccttcccgcctcagtctcctgagtaggtgggaatagtaggcgtgcaccaccaagcctggctatttttttttttattattttt…
fp337	actactacagcgttggccatt	rp337	gcctccattctagaatattctctttaaaaaaaa	19	rs6902505	21316195	G	T	agcctgggtgaaagaatgaaaccttatctcaagcaaaaaaaaagtactttgcgttcatggatttcactgtacattatagtatagcaattaagaacatgaattctggattccgattacccaggtttgaatcttgattctactattacaaaaaatatgatcttgggcaagttactcaatgtccctccacctcagttctccctatgtaaatgagtgatagtactacctgcttcataggatatacatggaaatggcttagcagtcaataaatattgactactattttcattattaatttgtggtgcatgccaaggcattattttactttaacttgtgaagtaaaagttgcccaatatcttatcatttcaaatgttgtattcatcagccatagatttctgacaa…
fp338	gaggtgattatgcacatttcttctcaa	rp338	ccagggggaaaaaaaagaaaaagc	19	rs4712608	21459391	A	T	actttttttgttgagatgaatggtgttcaagatgtttgggctggctagcagtagtctacaggcacctctgccctagcacaagcaggctgtaggaatgcagtgatcctagtagcttacactcttcagaatctcatttggtttggccctgattctgttacctgaaacccacaggaaagtaaactgaatcctgctgctaggatttgggaatatatgccttaagtgagtcttttccagaaatctcttgttgggctgcttaaaagggcagagacctaggactttattcaccttccagacaacctgatgtgactgtgcgtgtgcctgtttactaataaatatttgcagaatcagtccacgatttgctttcattgtaacatatccctagtgacgagtgtgtgtgcc…
fp339	ctcagtgacaacatctcttgcc	rp339	aaaaagtgaggtcaacaattgcattc	19	rs2093585	21869057	T	C	cacacactacctgctgaacacaacacaacaatttagattgagaaaatgtgaatacacctccagtgactggaaatacatctcaatatacaagtaactttataagcacatgcgaagtttattatctttatgtgcatgaaagcttctgttatcagtttatcaaatattacatctttgacaaaaatgcgtatacatttgtcactatgatagtaaggcatgcaaactgcactagtacggagttgttttggttttgcttttttagaaaactctgatgttcaggtgggggtgatttgcgaccttatagcaaatgcacaaagaaaaatcacatgtagcttttaggagtttcagtttggggatctaaaggagcctacttaaaaggaggttgcgtggagctaaattaat…
fp340	gaggttcaactctcagttttattagttgt	rp340	gcatccttattatcatttataaaatcaaggtcc	19	rs9368431	22348522	A	T	ctgtcaagagtatgttatgtgaaaagtaatattaagaggctgaacttctaaggcaagacctattaggcttccctaaagttgtagggaaacttattacctctctgaattatgcttctcaatctttctcatgtgtcttcttgtcttacagtcttaacgcagttgtataatagaattacaatttagaaaatgtcagaactgagggttcattagtccaacctcctaaccctactggtaagagaactgatgaaaatatttactttgaaagaatattttaaaagcgtatatattgtcttaaagataatcagactgttaatattggtaacaatcctatgaaaggatacttaagccaaggccaaattaaagattgagaaaccaagttgctcatgtgtccattgattg…
fp341	gaccattagacggtgcctcatt	rp341	cttaatgagttgccaatttttacttccttt	19	rs9348530	22764950	A	G	ttagtaacaacattcaactattcttgagaatagctgagcctcaaattgggtaacaccacctcatagtgtcatagaactgagatcccgtgaccctaccaacctataggtgtgcagtgcatcagctgctgcaacttgttacccaactgctgcctctggtcaattaacaaaaataaacttctttcataaaggcaacttgttggcaaagattttcttacttagtaagtctttccacctctggtattataacagagaggccaaaacaaaattaaaattaagattgtcatcagtaagttctcagggttaagtacgtataccgcttttgagttatctttaaaacaacttaagccaaatcctcccttaaaaataatggtttgaattaaatctcatgtctcccaacct…
fp342	gggatcagaaatattgccatgatgttt	rp342	tgtggatctgctgactaaatctctt	19	rs942767	23488762	C	T	tcaggtgtttggacaaaatgcagcggagatagcttcctctgctccctgatgtgttctgaggtctcagtggaagactggaagtttggaactaggatcatctgaaggtactgtagtcacttaatgtgtggttgttgatgctgactggtctgggagccttggtttctctccctgtgggcctcttcatttgacctctctaagtgaacttgtttgggcttcccttcagcatggttgctgtattccaagggcaaatatcccaagagaaagacagccaagaggaagctatgtggtctttcctaatctagctgtggaagtcatgtagtattatttctgcccagaaataaaagtgaaaaacctgcccaggtccaagcagaaagggaggatgagaggaggcttcccctc…
fp343	tgcacacatggaagcaggaa	rp343	ggtatattatggagcaagcacagttt	19	rs2764717	23504976	C	A	agctatcatgaaaataaatcattgctgaggatacaaaaaagtcaagaccaatttatttttaattaattatgtatttttcaaaattcaaagaataaaatctgattttattttaaaagacattcctcataaatttttttaatcaacatatatttgtattatatatatttatgggtacagtttgatgttttgatatgtgtatacattgtataatgattaaatcagaaatatcagttagctggctagataaatgcatatctcttcctctcccatgtaccaggtacaaaacaagttgaagaaataatatatacaaacataacatatttgtcttgcatatttatcttgcatatctctaggggtcttgaagagcttgcagaattcataccattaattcttactata…
fp344	caatgctttaaaatctcatccctattttctaata	rp344	gccatcaaaattcaccaaatgttaatgaaaa	19	rs9295592	23626250	C	T	tttttctaaatattgttaaaatatcctcaagaaaagactgtctcgttccattaacattataattttaagtaaacgttaacgtgctccaagtcttgtgaacctgagcaccaagtttgcagctcaggatcctcaattataaaataaggaaagcaatgtttgccaaatctatttcacagcactgccataaaagccaaataaaatattccatctgaaagcatttgtaaaatgtttttatttcaaaatccaatctttcaactaaaagagagtacctgcatatggtaaaaagtacctgcatatttgtaaatgatacaaacaagtattataatcaaaatgtcccttggacagatggccagtccctttctgtggagccacaggaatgtctaaacatgtatgtccaat…
fp345	tgaattaactgccaaccaggtataaga	rp345	cctaggggttgtagcgtcc	19	rs1359432	23933022	C	A	ctatttggaccaaaattaaacgacaagaatgagcaatgctttcattggaagtggtttcaagaccttattataactctctgtcatctgctataatcagggaaagagtatttggttaatcgaatttattttggtgttaagaaatcatctaagtacataaggcatggcacatgagctctgacttgtacaacagcaaatggtgacatgattaaatgagacacctctctaggggaaagtgattggagaatgcataattataggttttagagtgatttgcatgtaaaatccaatcaactaggagacaaggttacttgatgcagacttaagctggcttcttatgtttagaggattaagtatctggaagaataaggatggatttctgcatcagtcaaggtcttgtct…
fp346	catgtatattgctcatgtatgtacacatctataa	rp346	tgatctgtgtggtaattagttaaatgtatca	19	rs10946645	24002806	T	C	attttactttagaatagttttctgttcacagaaaaaaaatgaaagtataatgttctcaataccctatacccagtttcctctattagttaacatcttacattagtatgttacatcccagtgacgtcccagcatttgtcactgggaactctttcagtcagctcctgtgtccctttaacatatgcctctcattatggtattttatgtgtgtgtgttgtactgttctgttttgcaagagggcattgaaaaattcctttttggcgctacgagatgctccaggcttatctcgtatgtttcctgcaaagtcctaaaatcagccatttcttcaaagaaccctcattcattttattgaaaaataattttggaaatcaagatctgggtgctaggtgggcttcttgctac…
fp347	ttttacttctttggtgtttcgctct	rp347	aagcccattttaagccaggaaag	19	rs474833	24023849	G	A	atgtaatcatcttaacaagggctttcttcaagtctcaagcatcttctccttcctctctacttggattgatatggaataaagggaaaaactgatttcatgccatggatgcaaggaagtcatttctagtccaaagtctgtcctctgagatctcaatggattctgttcagtgtactgctgaaataaatggtcccaataaagtgtttgacagcaacttgagggccttactaccaaagatttgatgtccacttcttgtcctgaaaccaggactcttgtggtctcccagtctgatcagtgtttgcatttatgctacaagaaattctgagtattctccctctaagcttaggttgcaggaaaacagctgtatttgttcagacctttggtctgcctccatactccaag…
fp348	tgcgtgaagaacaccagatatgtt	rp348	tgagccaccgcgcct	19	rs10946673	24231293	T	G	gcctccttctatccaaatcttacccacctatcaaggactgtctctagatccacattattcatttgctaatttattcatttgccaaaaataagtacttaatttgtacaaagcaatgtgctagtcattgcgtggaatactaggtaaattgtgggcaagtcttttctttgtgatgcttataagcctaacatcggagagcaaacagataccaaaataattccaatataaaataaaagaaaaagaaaacctgttagtaccctaacacaggtgaaactagatgcttaggagtacaaaacaaagaacaaagagttgtactgaagcacatcaaaggttttattgaaaaggtgacaattgtgccaggacttgaagaacaggtagcacatgaggacacagatatgcaga…
fp349	aggtttgtttacaccagcatcac	rp349	cacctagtgatgtcgtagccat	19	rs2744604	24648518	C	T	tttgttttgttttgtttttgagacagggtctcactctgtaatttaggctggagtgcaccggcaccatcacagctcactgcagccttgacctcctgggctcaagagatcctcctaccccagcctcctgagtagctgagactacaggcattcgccaccacacccagctaacttttaaacatgttttttatagagatggagtctcaccatgttgtccaggctggtctcaaactcctgggctcaagcaatcctccagcctcagcctcccaaagtgctggggttacaggagtgggctactgcacccagccacatactgttttacaataaactgtttttaataagtagaaggagtacactgtaaaataacaatgaaaagtacagtataataaatacgtaaaccag…
fp350	ggtaaagattacacaacagctttcatattact	rp350	cacttatgttcaccaagttaggcatt	19	rs1053598	24812517	T	C	tcaaaagtaacatcaatgaagagcagatggagagtatacttgagaagggcgttaagcatgaataaacaattcaaatgcaaaatgagtaacaatttacaagaaaaattgccctgtactccaaaaaacatagaggtcatggaacacataaaggctaaggaactgttccacattaaagacaactgagaacaactaaattcaatgatcctgtactctagagggggggatctaaaacaagctaccaaggatactgggacaacaaaacgaatatggatgataaagagtatcaacattccctgagtttggtaattttactctagttatatgaaatattcttgtacttggaacatatgccgaagtactaaggaaggggtaaggaagcacaaagtgtgcaacaaactc…
fp351	ggtgactaggttacaacatgaactc	rp351	ggcctaggtctgcagcttaat	19	rs6935318	25201293	C	T	ccccaaatagaaaggacttagtcatggaataataacaattcatcccaagaaaagagagttgatatacatacctgctctcttacttatttcactatttgccagcaaaaactttgtcacagactggccatgggccccagctaggtttctggggatcattgcttttgagaatagcaagtattatctggcattaatgttcaggaattgaaagataaacttgggagtacttcttaccctgagggtaatgaatacttgtgtcttaagagtgtgagtgttgtccatttcctgatgacatccctaaactttgctcccctgtacaacttcaggcatctcatataagccacaggtagctggttactcactgactttgcagttactcctgtcccatttcagacctcctct…
fp352	tgaacttagaatgtagatcctctgattca	rp352	gctgtcaagagctattttctgttactg	20	rs1019248	20052520	T	G	tgtagaaggaaaaatgatctgaggtgagctgaaattattttgatttttatctgacagaggacaggagccacattttaatcatttccacatccctaccaccaaagaaggactccacaaatgtctgtatttgaatagagtgcctatttatgattatctcattgaatagaaatatatttgccattttaacagagagtaatgtaatgatgtcttcttacttcctacctccaagtttttataatcttggtaataaaggcaaaggcataagatgacttgcctgaagacaaatgtagttgtaatagcatttcacttaggtttgagtgagtatgtctgtcctaagagtttttgtgaactataaacctctttagaagaagagactttcaatatagaatttttcttatc…
fp353	gagatcgcagagaagctcctg	rp353	aacagatactgtcgtagggtagc	20	rs11970927	20090439	T	C	aatcaacaagtagtctatacaaagtaaagtgtgtagaaattgggagatggttaacaaagaaattccttttgcaaaagaatggcatgaggtgacagaagaccatctcataactccagattatgactaaaacagcagcatgcagggagcatcatatgtgttctctgaagttgagcaatgaaggggactggtgtgtgactcatgctgaaggaaactaaaagtagcctggggcagcaaagagcgcagcttctgggaagccactgtggtcccctccaatggtgaacagagcacaaggtacatgtgaaaactacagaagagagggtagacttgttgttttggcttctgtcagtgagttcttgaaaaggcagtggctttccaacagtctcctgtaaaccaatataa…
fp354	gaacagagggcatgtttttatttaagac	rp354	aggaatcaagatcttatttcctcttaaaaaataac	20	rs10488575	20801965	T	C	gtgtttttagtagagacggggtgacaccatgttggccaggctggtcttgaactcctgacctcaggtgatccacccgcctcagcctcctaaagtgttgggattacaggcgtgagccactacgcccagcctgggaacccgaattatttatttcatcaaccttggctacaaatgggtttactcctgcttatggtgtcaagtccatgcagcccctcaccccctttaaatagagaggcattggccgccttaggctccccctgccctgagtttagggctgttgagtgtaggcctacagggagggggacccactgaggagaaaccggctccactttagaaggtgctggaaataaaatatccgtatcaactgtcggaaacttggtttgatgcgctaatcactcggtt…
fp355	cacccctgtccaagttggtac	rp355	tctcagcacaactcagtgctt	20	rs17679859	21128344	A	G	ttgatgtttagcctattcagccttccggaaaataagtcgcttatttccagggacttgtttgaaatattaatgagcatttgtagatcctgattcttccctttatagtcccctataaagggaaaaccagtttgaatattgtttcctaagtgtttactatggttagttactgtcctaagtgatttacataatggttttatttcatccttgctgcgattcccacttcacagatgtagaaactgagggtgagagaggtcagataacttgcccagcatcagtggtaaatggggttacagaatattgacatgggaagggcttggccaaggcaattttgttgaaagaggtgtgcaagccaggagagtcaccctaaagctacatttgcagtcaggggcatgtttctgc…
fp356	cttcctttctgccaccctgt	rp356	gggttaggaagctctatcacacc	20	rs4721986	21164413	T	C	aaaaaaaaaataataataataacatttttttaaaaaaagagaaagcttgtgaaccccaagccactttcaagttgcctgagggaataaaataaaacgtactgcacagctttccaggagacatttaggagtcaagaatcttcttggatctcctaaatttcatcagcatctaatacacgctaaggagcagggatagctccgcctcattcattcattattttattcattaagaaaatggggtttagtttatactatgtgctaggcacagagatgggtcacaggggcaaaggacacacaggcctagtaagagccatgtcttcaaggttagcacaaacgtgttaaagaaaacagacaagcaattgggccgttatattgcactgcctcagagtctaagactgacac…
fp357	tcagcagctcttctgtaccct	rp357	ggggtcatgttcatcaacatgtttatt	20	rs7789505	21358992	A	G	cataaagccttttcctttcacctcttctggtaaaagaagccctcgcctctatgggaaacagggaacatatcttcctatttagaaggattgcagggatgggaaagtcagccaacttcggccaatcaggctcatcctctggacttgtgctgtaccctttctctaaccaactgtaggctatggcactaacaatgtatccctggagcagtgtagggtaccatgtattttaccagaggaaagacattttcagagaataaaggcaacatagggaaaagcagagcggagacatgtagagagagaagattggatggctggggaggagaaaggagtcagagcaaaagacagagaggaaacaagacagagaaaaagacaagacagagaaaaagagaggaaacaagaaag…
fp358	gaagtgtacgagtgcagtatgttag	rp358	gtgtccttctaccattaactccactt	20	rs11983366	21578908	C	T	gatctgatgtccatgtaactcgtgctttattttagcattttcttgaatcactggatgttttgttttttgattcacctgaacacttgctttcaccccagtcattaagtgtatcatttacatgttggttgtttcttataatttttgttattcttgagagctgattataatttcatatttccaaccacaggaaagggggaacctttctgatttaagctgcttctgtgctctgtcagttccagcatgttagtagccagggagctacctgtgagcatccctgcagttctaggataaaaatagcttcattttagtagtttgccaagaacagcgaagcccaagtccaaaagaatgaagatttagctcttgttcttattattgtatatgtaatgtgagtttattcac…
fp359	tgcaactatttactattttgacacattgac	rp359	gccctggtcttttgtggatgatat	20	rs16872826	21657195	A	G	ttttttttccaatttagattcttaaccatattgcatgcctatttccctgtaccatcaccaaaactgttatttaattttattattttattattatttttttctttggagatggagtttcgttcttgtctcccaggctggagtgcagtggtgcaatctcagctcactgcaacctctgcctcccgggttcaagcgattctcctgcctcagcctccagagtagcggggattacaggcacatgctaccacacccagcacatttttgtatttttagtagagttggcgtttcaccatattggccaggctggtctcgaactcctgacctcaggtgatccacttgcctctgcctcccaaagtgctgggattataggcgtaagccaccgtgccgggcccaaaactgtta…
fp360	agtaacatgagaatcaataagcagtaatagtt	rp360	agacatcaaaactgaagctcaaaaaac	20	rs2965362	21745491	A	C	atattgattatggacattggtaagcaagtctctgtagtttactctctcccaaaatctaataattattatggataataattactatggatgaataattattatgaataattattatggatgaattattatggatgaattcaagtgcaattatccccagtttcttctaaggaatatcttttgggtttgctttgtatctcttttcatcatattaagtgtaatagtttccctttgtatctttggaagattggattgaaaagtgtctcagaaatgttaagactgtccggaaatcatgtcctctttaagaattaactcacacttaattatttaagagaaatttgatcttgtttggcagggtgtaaatgtttgggcactgtagtctgcaatccctgacaattaact…
fp361	gtggaagcaaagtgggtttaatttg	rp361	cccttcagtggcattttcttctga	20	rs12700326	21922263	G	A	aaaccccatcactactaaaaaaaaaaaaaaaaaaaaaaaacacacacacacacacaaattagccaggcgtggtggtgggagcctgtaatcccagctactcgggaggctgaggctgggaaaattgcttgaacccgggaggcagaagttgcagtgagccaagatcatgccactgcactccagcctgggtgacacaatgatactccatcttggaaagaaagaaaataataataacaaagagcaaaaggtgtaacagagaggaagaaacccaggtggttagaaggaggtctactggtggggtcaactgctgtggagatgccaaatgagatgaggacgacagagaccagggagcctccagagatctcagaaagcacagctcccaccaggccagaacttacagtg…
fp362	gatgtgagaatagctgatacctattgtattatt	rp362	ctttgggaataggatattacatgaacttttc	20	rs41362248	23071277	G	A	gtgggaggtgattggatcatggggggcaggttttcccccttgctgttctcatgatagtgagtgagttctcatgagacctggttgttcaaaagtgtgtggcaccttcctctgtgccttctttttccttttctagtcatgtaagacacgcttgcttccctttcgtcttctgccatgattttgagtttcctgagcacccacccccgatccccactatgcttcctgtacagcctgtggaactttgagtcaattaaacctcttctttaaataaattacccagtctcaggcagttctttatagcaatgtgagaatggactaatacaatgcccctcgttccaaatctcttgaaacttgaatgtttcccatcctctgagataacctgggagtgggtcatgggcagat…
fp363	tggccagggaaatgtaaatttgc	rp363	gccagggtagagaagcccata	20	rs1859289	24139848	C	T	gctgtggaaagtctgaaaaggacttccttaggaggactcttgatgtggtgattaactgacataataacctttttcctaccagttttggagattgctgagaaacactttctctacctggtcagatttaaaggagcactgtgatatgggtttttaatttgatgcagtactcagcaggtataacaacaattgtgtttttcttactagaaagacctttctcttgtgtcttttaaggtttcgtagagaaaaggtggatcactctgtgttcttttctcctttaggccatttctaaagaaaaaaaaatcaggtcttctgtgctcacaatgccttagctatatatgtaggtatataggatcaacaacttatgcaagagaactcagtcatgccaggaagaccagcaaa…
fp364	caaggttgggagctagcgt	rp364	catctcaatgacttcagtggaagc	20	rs16194	24241050	A	G	aagaggaagtgatgatgtgacaggtacggtggaactgaatgaggagaataagatatttctaattcattactctcttaggtgaaacttaagccaaataagatattttttagtccattagtctgtgaagtttttagcaacccctagtgtacaaaacagcttagaaaaattgtttttttattcaccctctgtatagaaatacactagtgggggatctggaaattatagtaattcacagaaatctgcataaatagggagactagaattttatttcttaggccttaagggggaaataaaaaccttctacagaagtggttcccatccttggctgcccattagaatgacctggggagcttttaaaagccttaaatgccaggtcattagactcagaccaataccagt…
fp365	gcctcttgcttaccattcgaga	rp365	aaaacagatttctgagacaatgactga	20	rs2390975	24372402	A	G	tggcattctgccctgtgaaattgcagctgctttagcacccccaaacatggatctctgcctactcatctcagtgagactgctatgctgtgcctgtgccctacttccctacactgtgttccagaaagtgcatccacacagaagccaaggtgcttctcttctttcaaggatcagttttgctctgccttttatccaatgtctgaaagccattgtttcatacatttttgcagttatacagttgtttactgtaagagaactaatccagtaccaacgactctggttgccccagaataaattccaaactccttgcccttgtttataaggccctatacaatctggcctgcctacttctctgagttcaccctggcctcctttcccctcccgagacaaccaaaatacttc…
fp366	cagtgtaagctgtctttcttagatgac	rp366	gctccccgaagggatacagg	20	rs10267583	24443455	A	G	gcttggtaggaacctggccttagtggcttctttcaacattatattacactgcattgcccaaggtcattatcaatccaaaccccagtggaactaggccaagctgctcataaacttctctttgcgatctaccacaggaatgtcctccatctctcaaaaagggagttcattctgtaccaatgatgttaagacctttacaatgtagatttaacttgaaagaatatagaatataggaaactcatataatcttatggtaacagggtctaaaatttatattcatcactcaggtatgtaaaacaaacatagtttatctattccctataaataatctgacattcttcaggcctaccttattgactagttgggagaaggtattcagatacaaaatttgaattcgccaca…
fp367	acctcccctacgtgattccaata	rp367	ctttagaaataacctggaccaacctc	20	rs6943268	24483170	A	G	caaggagtcaaaacaataaaaccgggataggataatggccaaatagtggattaaaacccacactacgaagtagtgtgtccaagagtttcattttcattggtatttttggccatagtaaggaaatagtttagtatgttgcaaattgtttactactgccttcagatcttcaaagagcttcagtgagggagggagctgattggttctatgcggcttccagagaagcattaattcctattagttctattcggaaggactgtctatcagtgtgcaaccaaccccacaaagcaggacttcaccacagagcacagccgagcagaagcgaggtcactggtcaggacttggctgctcattataatcccctgggaagttttaagaaagtctgatgccttggtctcaccc…
fp368	gggttgttgggttggggt	rp368	agctatgtatacataataacattctctatcacc	20	rs713571	24685599	A	G	gtatggctgtggtccaataaaactttatttacaaaaataagaagcagatcagatctggtcatagcctacagtttgctgcacccagtggaaaaacgttaagccaccctatgtattttagtctattttttatgccctaaaatttctttgtacaaaaatctcaacactattttatttagttacttcacggaaaccaagggaagatgaaaaagatggccaggcatataagtttgtgtcacgatctgagatggaagcagatattaaagctggaaagtatttggaacatggggaatatgaaggaaatctctatggaaccaaaattgattctattcttgaggttgtccaaactggacggacttgcattctggatgtcaacccacaagtaagctgcttggattccaa…
fp369	agcaggaaaagcctggagaat	rp369	ggtgccagcacgttatgc	20	rs2285652	24810395	G	A	acagagcgagactctgtatcagaaaaaaaaaaaattatatctattttaacaagaccttcttggcaagttattttaaagataacagtaaatgtaagcccaagtgtactggaacttctacaatgcaagaaacagactgcttggaatttccatactgcttaactgtggagtgatcgtgaatgatctctgtcatggtgtaaaacatgcctatgggggtgaccaaccttagctgtggatttaataagctggcctggtgctgggacccagttctggcaggctccctgactgaggagctcctctgcaaactcactggctgagggcactggaaaagctcaaggaatgcaaaaatgcaggccctagtcctgtctgaagtcagcaagagggagagcctgaaggtaagtg…
fp370	cccctcgtattttttaaatggaaatgatg	rp370	acgagaatcctgtgatgtctcc	20	rs3817077	25556981	C	T	agacaggcaccagcaatgtccagaggaaaatgggtaaggttaaatcagtagcatccttaataacgtggccgttcctttctccttctcccctctgggattaaagcttgtgtgctgactgttgaaaaatcagtcattaacagctaggaaatgacttccccatccatcagaacactgctcagccatgtttcagcttttccccctttctctgtgtaattattctcatccaccactgattacagtttataatagccataattctctccaaatcaatcattactttactttaccacggggttaccagcagaaacatgagggaatgcagatacccccggctgggctttattttttggaatttgcaggctttcgtctggatctcatttaatcatctggatgttcaaa…
fp371	ggagaaccatgaaactcttactgga	rp371	gcatgttaaacatattagaggtggtcaata	20	rs12670768	25579771	C	G	tggcatagcatttttttgttttctttggacattttctactctttgatagtaatatggtgacttgtaaactgtaaactcatcaccttttcagacttctaggtggaaggtgacttctaccaatgtcctttgcaacctatcatgcatatacatatacatacacatatatacatacatatatacatatgtacatgcatacacattttatatatacatatgtgtatatatacacacactcagataagatcaaggcttagaaaatgctgtttgatggaagagagcttcaacaagccaaagaggatcagagcctaaccatggtacatgtgaacacaaggacctcattctccagtgcctagggaattcctggtgtgtagagggtgctcgaaaaatattttttgacgg…
fp372	cccccatagcgtctggttc	rp372	gaatccctggtttccagtttagc	20	rs17152030	25621618	A	G	ttataaaaccagatcccagaaagagcccctcagccttcactttggcacgagggggtttcgtttctctgcaagactacctctgcgtgctgacttctccaagtttttactgcattccagggagggagatagaaaccaaagcaaataaagtgcccccaagggccctctcctccctctgaaaagcttctatttttaattctctgcagcttttaaaacagtcaaatggggaagtttcaacagtctgtggtggaagagaatgcctgccctctctaaggacacccactttagataatcccagttggccacgggacaccagggccagggctgggcaaaggggttttcttggcagtttcttttcagcacatttctgtcatcacaaagtaacttttaacaactgtgttt…
fp373	acagggcagctacaggga	rp373	tgctacaaggcaccatcagttt	21	rs10503673	20032169	A	G	ccctgaagcctgggttctcttctgcatataccagatggcctggtgagcaagggttgggtattccttggcaaggggtgagcagggctgggatccagggtgagttgaagtgggctgaggactttccaggactcatagctccagccggaatgtgaacaggccacacgcaccgaaatcagtctttagagctcgctgtggccacaagtgggtgctgggctgaggtggtggcttgtggttgtgagtgttgaagatcatagttcaacgcaggccgggtcccatacaggcaggaggaccaggcactaactggcctgctctgccgtcgatctggtacctgtgtgtctgcctgacagacacagctcaaaggccaccagggctgagccgtggccccagggccaccctctg…
fp374	ccattctctgtcactccatcaattc	rp374	ccagcaggtcagtaaacgacc	21	rs4922176	20282855	G	A	ctgtctgtgcaggtgtacatgtggcgttcttggggtgaaggacaatacagtgaaggagcctgaagtaagaaggaacatgctaggtccctttttttgtcaatggactgcatccttgatacttcttgttatacttcagaataaaaattagcggggcagaagctgtcatctgtgtgtgcacctcaggaaagacccactgctccttgatcgagccaagcggccctggtgcagcccgtctgtgaatcatttctgatgagttctaaatggctgccttttagaaccatcccagcctccttgcagatttagcttgcattgctgtctcctggctgtggggccggcatcctcatttccagggctggagcagcctgaagcttccggctgtaagacagcgagtgtccacca…
fp375	agatgcaatatacaataatttatcctttaccttg	rp375	agccgactccatccctga	21	rs13258370	20466906	G	A	tgtctgaaaatatccagctcatctttggcacctacagtaatatagtcatggatattgcatagccagatgacttagtagcatgccaggagctgccttttcaatagtgagtaatgttctcctgtagatgtcttgctccaaagccctaggattctgcacctcaactctacaattcaggctttctagaaatgccattaagcactcttatctgccacaaatatgtctaaaaatcatggaagctgatgaattatatgggcaaatcattagggccacttgtaccataacctattgcaaaatgctgtttggccctgctcaccactcaaaactgacaattctaagtcatcaggagtcatagcagtattcctaagagggacatgtgctgccatcaaaaatccaaagaag…
fp376	gaaccatggtggttgtgggt	rp376	gcacgtctagtggccctt	21	rs13275957	20510385	A	G	agccacctccttattgcatcttatgtgacacatggttttgattgttctcatctttcttaatcattttattaagatgatgccttctaggcatcttgaaagttacttttcccatttgtgattaataaatatttgatgaggagttacttaaataatctctaaataccctgttcctcatcaaacattttattcatttattttgatgctcccactggccaaaactaggaccaattgagcatcaaaataaatgatgaaagtcacaggttacaagtcattgagtaaaatagaaaggacaatcccatgttgatataaggtggcttgtgtgttcttgtgctatgccaccatcctttttgtagctccttagtttatgatacaaccagatattccagatttgtcttgtat…
fp377	tgccaaaataactttgttgtataaaggaga	rp377	tgaggaaacagtggaaaacctagtat	21	rs6988396	20545220	A	G	tgtgagcttcaaattagcacatttttataacatatcttttaacaaacattttaatctatatagaacttaatttgtggaactcctagtacacagtcggcctctgacacatgaggactgagtacacctgtttatttccagagtgaatatttaacagttacaaactatcaaacgtgctctggaacacagtcagtgggagagcataattttgtgtttgaacagtggataagaaataataatagcacagtgattgtaaagataaacgtaacttgagccatgtcagttctgtctttctatattatcctttggaatattttgtggttataatttaaaatagtaaaacagaaggagaactgggggattcaataattcttttttggtaagtccaaatttttgttaata…
fp378	gcactagagatgatctaggacaacg	rp378	gtctgggttgagcgctttg	21	rs2616211	20720574	A	C	ggtggcacgcaggagtggaacagtatgtcctggtgaaggcacagtgggacctcaaaatctattagaaaaatgctccccaaggcctgaagttgagctgtggatgcaacgggcttgactggtgcttagatagatgcaggttagagccacacttgaaaaggttgcacccggccttgggaattttgatgagcttttaaaattcagtggacaccagcaccaaaatcttaatctgagttttgctgcacatactggaaagcaggaagctctcatcacgtggaaccagccgcatcattactgccagtaacgacggtaatgacccctgccactccgcgcgctttctgctcgtcaatggcttcccagagtttctcttgggaaaacctttctccattaccctctgtcacc…
fp379	tgttttgttcttggttttaatattctgca	rp379	tttacatatcctcagttttctcttccatatc	21	rs11204158	20987208	T	C	tacatttggactatatagttgcaatgtttaaaataattaaatgaattttcttaattatcaagattaataatgaaactaaaactattaactttgttctgtataaaacttagcctgctctgattttttatcttcccactaaattattattcatattacgcatcttattttataagaatagactttttgacattcatattatatttcacagctataacaataacaattatataattctatgtttacttagtttcattgttcattggtaattctattgtaaaacaactatcattttaaatcattttattattattatttcctcaattcattgagtaattttaattcataagagataaattggtggtaacatttctgaatcacatctaaaaataactttgtgac…
fp380	tccaactttgattgtttcttacggtc	rp380	ggctttggtgtgttccagaaac	21	rs1480995	21481273	G	A	ctaggaactggggaagggcttccagcaggtgaaggtcctatgggtaatgtccctctcttccacccccaccactcacacaaacctacggacacactcattcatacactcaaaacacacacacagacacatgcacactcacacgtgttatcagccaagcttcagctcagattagtgaggtttacatcagcctcagcaaaattagttccccaaaaaaagtcaatgcagtgactttttcacaaagctacatttattcaatttaaaggactatatatgtcattctgagattatgttgtttctctcttctttgatttggggtggagggaggtgttaaagtattcgttctttttgggaagggtggtaataatagatagcaagggtttttttttttctttgtgtcct…
fp381	caccgtgtgtacaaaaccgatt	rp381	ttaaatttccaggacagttggatgaaa	21	rs13252526	21503191	A	G	attgaggttctaagagatcaaatgaccttctgcattgcccatggccaatcccagctacacagaggctgcaagaggtcatcttgagcacacagcagctgccccttcaccctccacacttccagacctgcttacatgataatgtccaaacgctgaggctggtctgaaccaagactgtgcaaagaacagtttgactctctctacttgggctgcagttcagctacatagtggaacacggactattggttttcttaccatcttctttcctcagagccataaaaccacagaacactaaagctaaaagagacctcagagatcactcagcccaccaccccctttttcctaaaaggaaactgaggcaaaaggatacttaggcccagactcaaagacaaagcagagaca…
fp382	ctgagtttcccgtcaggcc	rp382	gggcctcggggcactt	21	rs6558170	22543333	G	C	ggaccgagggaataggcctgtctgatcactgaccagggcctgcccaacagaagatgagcctcatagaagcattcctgaccccaacaggtcacaagctagaggaccttcccgggccagaccccgctgccacgcccctccctgtgtgcggccacccccacgtttccagagccgagtgctgcaggcagctgctctcccaagctggcggggcaagatgaaaggccttgctcatgtccgctgagggctggccaagatctctgctagctccattcagcaagccctggccccagtggctctcaatcaggaggaagcggtcaaatgaccaccagaacagcggcggttgctgggtggggtgggaagggggtggtggcaggggtaccctgagctcgcctgggccatgtg…
fp383	caatcttcttgccatagacaagcc	rp383	gcatcctcaagggaattaggga	21	rs11781095	22657732	A	G	cacgcccctttcctctgcccaggtactgataggagctccctgaatcatcccagttgcaattccaacacctgagcagaactagactccgtggagggtggggctggcccgctgaatcaccagtaacacctgtgttttgcttgtgaggtctccctgctcactcggggaccagccaagcctgaccctgtttggcttctcggagcttggtgagatcacagcctgggggttgtggctgcaggccagtgtgacctgctgtgcagggagtatttttaaagagatacttgccctgtgttcccaggatcagctccctgagagactcaagttgttctttgaattctgcctccctctcccaatttgattgtagacattggtcaggggaacataaaatcacttgggataaag…
fp384	gcacctgagcccttcatttac	rp384	gttggactttccaaggttccag	21	rs13258613	22826471	T	G	agccagggaagctgccatccggggctggttctcccacttcccaggtttggcaagtgtgaccctgggcagcgccctcatctgtcatcaaggggataatccccgctctatccatcgccccatgttgctaggaggatctgtcctgtgaagtcctgcataggaagtgtctttgcaacctgaacatctaactgcaaaggttagaaatgctgacaatcctcactcccctttcacccagtccagttgcacccagaggagccccggatgacctggctggggacctgggctagagtgggacacagctgagtgatgttagcactttgactacttgcactgaaggagccagggacaaaggataaaatgacctgattcgtccttgcctgggtgctgcgcgccctcctcacc…

## Sheet: 96 Plex Info
gene name	chromosome	mutation pos	mutation	exon length	exon start	exon end	exon ID
ABL1	9	130862976	c.763G>A	273	130862763	130863035	ENSE00002065214
ABL2	1	179118691	c.1011C>A	178	179118764	179118587	ENSE00003484429
ACVR1B	12	51981089	c.701A>G	231	51980969	51981199	ENSE00000837889
AKT1	14	104792637	c.7G>T	129	104794124	104792598	ENSE00002496561
AKT2	19	40235953	c.1112G>T	215	40236104	40235890	ENSE00003560725
AKT3	1	243637676	c.496C>T	132	243637742	243637611	ENSE00001069794
ALK	2	29193615	c.4472A>G	1149	29193922	29192774	ENSE00001140354
AMER1	x	64192215	c.1072C>T	8628	64193384	64185117	ENSE00001298168
APC	5	112839942	c.4348C>T	8687	112837553	112846239	ENSE00000972230
AR	x	67545319	c.173A>T	2727	67544036	67546762	ENSE00001326500
ARAF	x	47571437	c.1801G>A	598	47571323	47571920	ENSE00003739131
ARID1A	1	26779863	c.5965C>T	3088	26779023	26782110	ENSE00001883917
ARID1B	6	156778871	c.768C>A	1542	156777930	156779471	ENSE00002076297
ARID2	12	45836908	c.940C>T	251	45836741	45836991	ENSE00001238746
ASXL1	20	32434789	c.2077C>T	4888	32434432	32439319	ENSE00001914317
ATM	11	108304735	c.5557G>A	178	108304675	108304852	ENSE00003472092
ATR	3	142562770	c.632T>C	878	142563109	142562232	ENSE00001229477
ATRX	x	77682915	c.2341C>T	3074	77684593	77681520	ENSE00003519307
AURKA	20	56383144	c.407G>C	192	56383176	56382985	ENSE00003790958
AURKB	17	8204877	c.1029C>T	312	8205044	8204733	ENSE00001235921
AXIN1	16	297909	c.1597C>T	530	298251	297722	ENSE00003634017
AXL	19	41259671	c.2425G>A	2214	41259553	41261766	ENSE00001361520
BAP1	3	52407236	c.518A>G	143	52407316	52407174	ENSE00003520532
BARD1	2	214780909	c.965G>A	950	214781509	214780560	ENSE00003747825
BCL2	18	63318601	c.66G>A	2047	63320128	63318082	ENSE00001531678
BCL2L1	20	31721724	c.495G>T	694	31722348	31721655	ENSE00003788543
BCL2L2	14	23308017	c.250G>A	440	23307760	23308199	ENSE00003798589
BCL6	3	187729986	c.419G>A	972	187730021	187729050	ENSE00003602776
BCOR	x	40074086	c.1260T>C	2832	40075180	40072349	ENSE00001619092
BCORL1	x	130055979	c.4979T>G	2230	130055854	130058083	ENSE00002224260
BLM	15	90749737	c.469A>G	701	90749367	90750067	ENSE00001316594
BRAF	7	140749350	c.1929A>G	132	140749418	140749287	ENSE00003587655
BRCA1	17	43092919	c.2612C>T	3246	43094860	43091435	ENSE00003522602
BRCA2	13	32332592	c.1114A>C	1116	32332272	32333387	ENSE00000939167
BRD4	19	15256135	c.1680T>A	200	15256263	15256064	ENSE00000689052
BRIP1	17	61683835	c.3211G>A	2875	61684140	61681266	ENSE00001132193
BTG1	12	92144240	c.356G>A	4170	92144447	92140278	ENSE00001283397
BTK	x	101356176	c.1442G>C	217	101356268	101356052	ENSE00000673980
C11orf30(EMSY)	11	76545974	c.3451A>C	501	76545797	76546297	ENSE00001040001
CARD11	7	2937177	c.1201G>A	198	2937234	2937037	ENSE00000976290
CBFB	16	67082267	c.454G>T	127	67082213	67082339	ENSE00001301640
CBL	11	119278541	c.1259G>A	204	119278510	119278713	ENSE00001128273
CCND1	11	69651251	c.857C>T	3357	69651118	69654474	ENSE00000894873
CCND2	12	4274146	c.106C>A	464	4273772	4274235	ENSE00000802837
CCND3	6	41935950	c.869T>A	1174	41936107	41934934	ENSE00001517832
CCNE1	19	29823764	c.1220C>T	654	29823655	29824308	ENSE00001101802
CD274	9	5457282	c.256C>T	342	5457079	5457420	ENSE00003541119
CD79A	19	41879049	c.139G>A	400	41878990	41879289	ENSE00000708640
CD79B	17	63930138	c.366T>C	312	63930385	63930074	ENSE00000857852
CDC73	1	193141918	c.581G>T	217	193141850	193132066	ENSE00000995910
CDH1	16	68822190	c.1901C>T	225	68822001	68822225	ENSE00003463070
CDK12	17	39526280	c.3724C>T	453	39525864	39526316	ENSE00001121671
CDK4	12	57751647	c.71G>A	237	57751736	57751500	ENSE00003593565
CDK6	7	92833250	c.74G>T	600	92833690	92833091	ENSE00001132651
CDK8	13	26353826	c.402G>T	141	26353740	26353880	ENSE00003633174
CDKN1A	6	36684352	c.251G>A	450	36684097	36684546	ENSE00003747087
CDKN1B	12	12718054	c.215G>A	1191	12717124	12718314	ENSE00000721808
CDKN2A	9	21971121	c.238C>T	307	21971208	21970902	ENSE00003513347
CDKN2B	9	22006195	c.209C>T	3345	22006247	22002903	ENSE00001941512
CDKN2C	1	50973977	c.214G>C	741	50973893	50974633	ENSE00001064515
CEBPA	19	33301525	c.890G>C	2631	33302564	33299934	ENSE00001973852
CHD2	15	92967419	c.2095C>T	189	92967325	92967513	ENSE00001255136
CHD4	12	6606361	c.13C>T	178	6606451	6606274	ENSE00001403794
CHEK1	11	125627728	c.187A>C	224	125627607	125627830	ENSE00003731018
CHEK2	22	28695793	c.1176G>T	164	28695873	28695710	ENSE00003559542
CIC	19	42294897	c.4533C>T	974	42294824	42295797	ENSE00002670915
CREBBP	16	3729577	c.5470G>A	4821	3729874	3725054	ENSE00001292463
CRKL	22	20917952	c.18C>T	820	20917426	20918245	ENSE00001426302
CRLF2	x	1202474	c.411G>A	134	1202535	1202402	ENSE00003756004
CSF1R	5	150080990	c.84T>C	258	150081024	150080767	ENSE00003479789
CTCF	16	67610872	c.40G>A	790	67610824	67611613	ENSE00002242686
CTNNA1	5	138924600	c.1637G>A	201	138924510	138924710	ENSE00003648114
CTNNB1	3	41224633	c.121A>G	228	41224526	41224753	ENSE00003464041
CUL3	2	224503753	c.1276G>C	171	224503822	224503652	ENSE00000786385
CYLD	16	50749861	c.163G>A	627	50749576	50750202	ENSE00003516554
DAXX	6	33320123	c.1353G>A	214	33320224	33320011	ENSE00003691755
DDR2	1	162776212	c.2125C>T	235	162776136	162776370	ENSE00001165607
DICER1	14	95091292	c.5438A>G	163	95091365	95091203	ENSE00000660087
DOT1L	19	2226410	c.3889C>T	945	2226183	2227127	ENSE00001150617
EGFR	7	55191822	c.2573T>G	156	55191719	55191874	ENSE00001681524
EP300	22	41176346	c.4879C>T	282	41176247	41176528	ENSE00000655442
EPHA3	3	89210112	c.406C>T	661	89209860	89210520	ENSE00001329887
EPHA5	4	65601720	c.831C>T	664	65602304	65601641	ENSE00001139187
EPHA7	6	93410659	c.674C>T	670	93411170	93410501	ENSE00000918734
EPHB1	3	135201627	c.2284G>A	216	135201474	135201689	ENSE00002399951
ERBB2	17	39725079	c.2524G>A	156	39725049	39725204	ENSE00003657083
ERBB3	12	56085070	c.310G>A	187	56084995	56085181	ENSE00003556206
ERBB4	2	211947568	c.283C>T	187	211947616	211947430	ENSE00003570459
ERG	21	38383755	c.1037A>G	3894	38383923	38380030	ENSE00001417176
ERRFI1	1	8013679	c.920C>T	2678	8014396	8011719	ENSE00001474071
ESR1	6	151944320	c.908A>G	336	151944173	151944508	ENSE00002178920
EZH2	7	148828812	c.553G>C	141	148828880	148828740	ENSE00003631618
FAM46C	1	117623022	c.154G>A	5531	117622842	117628372	ENSE00001450050
FANCA	16	89738666	c.4303G>C	1160	89738708	89737549	ENSE00002216263
FANCC	9	95101785	c.65G>A	2797	95101850	95099054	ENSE00001466652
FANCE	6	35455920	c.422G>A	607	35455747	35456353	ENSE00000849632

## Sheet: AmpliSeq_Target_Info
AmpliconId	SolutionId	RegionName	Chromosome	StartCoordinate	EndCoordinate
AMPL1198327	IAA26803_152	ABL1	chr9	130862923	130863019		96
AMPL1820013	IAA26803_152	ABL2	chr1	179118649	179118736		87
AMPL1820080	IAA26803_152	ACVR1B	chr12	51981041	51981134		93
AMPL1820069	IAA26803_152	AKT1	chr14	104792632	104792726		94
AMPL1820018	IAA26803_152	AKT2	chr19	40235922	40236009		87
AMPL1742209	IAA26803_152	AKT3	chr1	243637629	243637697		68
AMPL1198792	IAA26803_152	ALK	chr2	29193553	29193639		86
AMPL1428874	IAA26803_152	AMER1	chrX	64192168	64192260		92
AMPL1121822	IAA26803_152	APC	chr5	112839871	112839959		88
AMPL1610468	IAA26803_152	AR	chrX	67545313	67545414		101
AMPL1819996	IAA26803_152	ARAF	chrX	47571380	47571480		100
AMPL1003634	IAA26803_152	ARID1A	chr1	26779804	26779890		86
AMPL1819972	IAA26803_152	ARID2	chr12	45836878	45836966		88
AMPL1820024	IAA26803_152	ASXL1	chr20	32434786	32434876		90
AMPL1797194	IAA26803_152	ATM	chr11	108304707	108304798		91
AMPL1820005	IAA26803_152	ATR	chr3	142562725	142562813		88
AMPL1819980	IAA26803_152	ATRX	chrX	77682914	77682995		81
AMPL1820034	IAA26803_152	AURKA	chr20	56383092	56383178		86
AMPL1820014	IAA26803_152	AURKB	chr17	8204862	8204964		102
AMPL1820062	IAA26803_152	AXIN1	chr16	297893	297997		104
AMPL1820052	IAA26803_152	AXL	chr19	41259595	41259692		97
AMPL1820015	IAA26803_152	BAP1	chr3	52407183	52407275		92
AMPL1820056	IAA26803_152	BARD1	chr2	214780871	214780953		82
AMPL1752536	IAA26803_152	BCL2	chr18	63318576	63318679		103
AMPL1819990	IAA26803_152	BCL2L1	chr20	31721686	31721779		93
AMPL1820028	IAA26803_152	BCL2L2	chr14	23307927	23308018		91
AMPL1820030	IAA26803_152	BCL6	chr3	187729975	187730067		92
AMPL1819992	IAA26803_152	BCOR	chrX	40074065	40074159		94
AMPL1819995	IAA26803_152	BCORL1	chrX	130055920	130056015		95
AMPL1820068	IAA26803_152	BLM	chr15	90749671	90749758		87
AMPL1820051	IAA26803_152	BLM	chr15	90749720	90749802		82
AMPL1819993	IAA26803_152	BRAF	chr7	140749300	140749383		83
AMPL1820058	IAA26803_152	BRCA1	chr17	43092859	43092934		75
AMPL1819985	IAA26803_152	BRCA1	chr17	43092918	43093004		86
AMPL1239728	IAA26803_152	BRCA2	chr13	32332558	32332634		76
AMPL1006939	IAA26803_152	BRD4	chr19	15256123	15256224		101
AMPL1820027	IAA26803_152	BRIP1	chr17	61683776	61683862		86
AMPL1820025	IAA26803_152	BTG1	chr12	92144161	92144255		94
AMPL1820026	IAA26803_152	BTK	chrX	101356093	101356180		87
AMPL948196	IAA26803_152	C11orf30	chr11	76545922	76546003		81
AMPL1820035	IAA26803_152	CARD11	chr7	2937096	2937190		94
AMPL1819989	IAA26803_152	CBFB	chr16	67082218	67082298		80
AMPL1820044	IAA26803_152	CBL	chr11	119278499	119278578		79
AMPL1611585	IAA26803_152	CCND1	chr11	69651170	69651274		104
AMPL1820031	IAA26803_152	CCND2	chr12	4274067	4274170		103
AMPL1819970	IAA26803_152	CCND2	chr12	4274121	4274224		103
AMPL1820064	IAA26803_152	CCND3	chr6	41935868	41935960		92
AMPL1820071	IAA26803_152	CCNE1	chr19	29823699	29823787		88
AMPL1820081	IAA26803_152	CD274	chr9	5457238	5457323		85
AMPL1820017	IAA26803_152	CD79A	chr19	41879036	41879120		84
AMPL1820033	IAA26803_152	CD79B	chr17	63930089	63930190		101
AMPL1819999	IAA26803_152	CDC73	chr1	193141872	193141960		88
AMPL1820003	IAA26803_152	CDH1	chr16	68822114	68822206		92
AMPL1820041	IAA26803_152	CDK12	chr17	39526257	39526339		82
AMPL1820023	IAA26803_152	CDK4	chr12	57751567	57751665		98
AMPL1785133	IAA26803_152	CDK6	chr7	92833184	92833285		101
AMPL1819984	IAA26803_152	CDK8	chr13	26353778	26353864		86
AMPL1820045	IAA26803_152	CDKN1A	chr6	36684261	36684359		98
AMPL1820067	IAA26803_152	CDKN1A	chr6	36684336	36684435		99
AMPL1820053	IAA26803_152	CDKN1B	chr12	12717973	12718058		85
AMPL1121930	IAA26803_152	CDKN2A	chr9	21971085	21971189		104
AMPL1820060	IAA26803_152	CDKN2B	chr9	22006165	22006251		86
AMPL1820037	IAA26803_152	CDKN2C	chr1	50973938	50974028		90
AMPL1819974	IAA26803_152	CEBPA	chr19	33301472	33301569		97
AMPL1820012	IAA26803_152	CHD2	chr15	92967365	92967455		90
AMPL1819981	IAA26803_152	CHD4	chr12	6606328	6606428		100
AMPL1820022	IAA26803_152	CHEK1	chr11	125627696	125627787		91
AMPL1819973	IAA26803_152	CHEK2	chr22	28695736	28695819		83
AMPL1820011	IAA26803_152	CIC	chr19	42294818	42294900		82
AMPL1820007	IAA26803_152	CREBBP	chr16	3729552	3729641		89
AMPL1820002	IAA26803_152	CRKL	chr22	20917872	20917975		103
AMPL1820042	IAA26803_152	CRKL	chr22	20917942	20918043		101
AMPL1820055	IAA26803_152	CRLF2	chrX	1202444	1202531		87
AMPL1820070	IAA26803_152	CSF1R	chr5	150080913	150081003		90
AMPL479869	IAA26803_152	CTCF	chr16	67610808	67610887		79
AMPL1819975	IAA26803_152	CTNNA1	chr5	138924526	138924616		90
AMPL1055035	IAA26803_152	CTNNB1	chr3	41224583	41224662		79
AMPL1820021	IAA26803_152	CUL3	chr2	224503720	224503803		83
AMPL1820078	IAA26803_152	CYLD	chr16	50749825	50749914		89
AMPL1819977	IAA26803_152	DAXX	chr6	33320080	33320165		85
AMPL1820061	IAA26803_152	DDR2	chr1	162776159	162776244		85
AMPL1819987	IAA26803_152	DICER1	chr14	95091266	95091352		86
AMPL1820048	IAA26803_152	DOT1L	chr19	2226338	2226429		91
AMPL30324	IAA26803_152	EGFR	chr7	55191788	55191869		81
AMPL1799188	IAA26803_152	EP300	chr22	41176309	41176399		90
AMPL1819976	IAA26803_152	EPHA3	chr3	89210067	89210157		90
AMPL1820043	IAA26803_152	EPHA5	chr4	65601649	65601743		94
AMPL1820057	IAA26803_152	EPHA7	chr6	93410653	93410738		85
AMPL1820054	IAA26803_152	EPHB1	chr3	135201608	135201691		83
AMPL1119328	IAA26803_152	ERBB2	chr17	39725038	39725125		87
AMPL1600787	IAA26803_152	ERBB3	chr12	56085020	56085109		89
AMPL1820073	IAA26803_152	ERBB4	chr2	211947523	211947610		87
AMPL1819991	IAA26803_152	ERG	chr21	38383725	38383810		85
AMPL1819982	IAA26803_152	ERRFI1	chr1	8013627	8013723		96
AMPL1820019	IAA26803_152	ESR1	chr6	151944317	151944402		85
AMPL1820047	IAA26803_152	EZH2	chr7	148828757	148828838		81
AMPL1819971	IAA26803_152	FAM46C	chr1	117623011	117623101		90
AMPL1196738	IAA26803_152	FANCA	chr16	89738617	89738715		98
AMPL1820004	IAA26803_152	FANCC	chr9	95101728	95101822		94
AMPL1820029	IAA26803_152	FANCE	chr6	35455861	35455954		93

## Sheet: AmpliSeq_amplicon_Sequence
[Header]
Manifest	IAA26803_152
Manifest Format Version	1
Manifest File Version	20210901
BuildID	grch38.p2
source	ConvertTsaManifestLite 1.22.0.388
[Probes]
Target ID	ULSO Sequence	DLSO Sequence
AMPL1819982	CCCCCAGAGTTCCCATACCTCCTAG	TTTGTCACCGAGTAACTCGCGCACA
AMPL1003634	CCTGGGTGTTTGGACATCTCAAAGT	GTACACAGTGGGGTCTCATCCTTAC
AMPL1820037	TTAACATCAGCTTGAAACTCCAGCA	TAAGTAGCAGTCTCCTGGCAATCTC
AMPL1819971	CAAGCCATTGTCTTTGACCAAAACG	AGAGTTATCTCCAAGGTTGGAAAGT
AMPL1820061	CAGCTATCTTGATTGTGTAGTTCTT	GCCATAAACTTCAGATTGGTGTAAC
AMPL1820013	TGTGTACTTTGGAGCCACCATTTTA	CTACATGGCCACTCAGATTTCTTCT
AMPL1819999	AGCATCCACAAAACTCCTCTGTTTA	CTGACATAGCTTCAGACAAAGACCT
AMPL1742209	TTTGAAACTACTAGGTAAAGGCACT	AGAAGTCATTATTGCAAAGGTAACT
AMPL1198792	CACGTGAATATGGCATTCTCTCAGT	ACAGAGAAACCCACCAAAAAGAATA
AMPL1820073	ACTGTTTGTGTCTTTTCAGTCTGTT	CTTTATGAGGATCGATATGCCTTGG
AMPL1820056	CTCCTGAGAAGGTCTGCAAAAATTA	AGATGTAGAACCAGCATTCTGAGCA
AMPL1820021	TTGCAGCTAACAGAACAAGAAGTAG	GCAAGGAGACTTCTCACAAATAAAA
AMPL1055035	TATCCACATCCTCTTCCTCAGGATT	TGACTAACAGCCGCTTTTCTGTCTG
AMPL1820015	CTCCCTGAGAAGCAGAATGGCCTTA	ATTGACCATGGTAGGCACCATGAGC
AMPL1819976	TCCCCAAGATCCATTTGAGTGAAAC	TGAATGTCTCCTTGCAAGTTCCTAA
AMPL1820054	TACTTGAGAATGCCAAGAAGGACTC	GTTACTGTTGACCAGAATGTTCCTA
AMPL1820005	TTTACAATCAGCTCCTTTGCAGTTG	AACTCTTACTTTGGCAGATAGGTTG
AMPL1820030	GTCACTGGAAGGTCATCTATTTAAC	CTCAACAGCCGGATGCTGATGCCCC
AMPL1820043	CTGTGTCAACCATTCTGTGACCGAT	CCTGTCAAGGTAAGAGTTTGCCTCC
AMPL1121822	CTCTCTTTTCAGCAGTAGGTGCTTT	CTATCTGGAAGATCACTGGGGCTTA
AMPL1819975	TCTCTGAGGTGACTACGTGAATGAC	TTCCAAAATGTGATTCTCTGGAGAA
AMPL1820070	CCAGGTCAGGGAATCCCAGTGATAG	CATCACCTCACTGGACCCTGTACTC
AMPL1819977	CTGCCTCCAGAGCTGAGACAGATGA	GATCTGGAACAGATGCAGGAGGGTC
AMPL1820029	GGCATCTTTCAGACAGTGGAGAAGC	GGCAATCTGCAGCACAGAGAGGAGC
AMPL1820045	GCCGCCTGCCTCCTCCCAACTCATC	CAAAGTCGAAGTTCCATCGCTCACG
AMPL1820067	ACAAGGGTACAAGACAGTGACAGGT	GAAGGTAGAGCTTGGGCAGGCCAAG
AMPL1820064	CAGCCAGACCAGCACTCCTACAGAT	GAACCACACCACATCTAAGCCTGAA
AMPL1820057	GGCTTGCATAGCTTTGGTTTCTGTC	TAGTCGAGGTTCGAGGGACATGTGT
AMPL1820019	CACTGAAGGGTCTGGTAGGATCATA	TTAGAGCGTTTGATCATGAGCGGGC
AMPL1820035	AAGCTCAGACACAGTACTCGCAGTG	ATCGTCAACCTGGAGAGCAAGCTGC
AMPL30324	ACCTAAAGCCACCTCCTTACTTTGC	TTTTCACCAGTACGTTCCTGGCTGC
AMPL1785133	GCCTGTGCCGCGCTGACCAGCAGTA	TGCAGACCGGCGAGGAGGGCATGCC
AMPL1819993	TCATCAGAATGCAAGATAAAAATCC	ACAACAGGGACCAGGTAAATATTTA
AMPL1820047	GATGAAATTTTTGTGGAGTTGGTGA	TGGAGGATCACCGAGATGGTATGCC
AMPL1820081	CCTGCAATTTCACATCTGTGATCTG	TCTCCATGCACAAATTGAATAATGT
AMPL1121930	TGGCAGGTCATGATGATGGGCAGCG	GACACGCTGGTGGTGCTGCACCGGG
AMPL1820060	GGCTCTGACCACTCTGCTCTCTCTG	TCACCCGACCGGTGCATGATGCTGC
AMPL1820004	GCTCACACTGCTGAGATAACTCACG	AGAGCTGCGAACTCAAGTCTAGAAG
AMPL1198327	CCAGCCTACCTTCAAGGTCTTCACG	ATCTCCCACTTGTCGTAGTTGGGGG
AMPL1611585	CCGCCTGCCTGGCGCCCTCAGATGT	AGGCTTGACTCCAGCAGGGCTTCGA
AMPL948196	CCACTATCATATGTTCTACATTTGT	TGTAACTGGTGATGTCAGCTTAGGC
AMPL1797194	CGGCTCGTTTGCGAGAAGTGTCGAA	TGGAAGTACAGTCTGACAAAAGTCA
AMPL1820044	TGCCACTCCCTCTAGGATCAAACGG	AGCAAAAGATAGTAACAGATGCATC
AMPL1820022	CTCCTCCACTACAGTACTCCAGAAA	ATATTTTCTGGACAGTCTACGGCAC
AMPL1820031	TGGATGTCCTTCTGCACGCACTTGA	GTCCACCTCGTGGCACAGCAGCTCC
AMPL1819970	ACCCCCCGACCTACCTCCAGCATCC	CAGGACGCGGTCGTCTCGGAGCAGG
AMPL1819981	AGTGACTCGGGCCAGTGTAGAGGTC	GAGGAGGAGGATATGGATGCACTTT
AMPL1820053	CCTTCTCCACCTCTTGCCACTCGTA	AAGTCCCGGGTTAACTCTTCGTGGT
AMPL1819972	CTCAGCTGCAATATTTCCTAATGTG	TAACATTGCCCTCCTCAAAGGAAAG
AMPL1820080	GCGCAGCATGACCGTCTGGTATATC	AACCGACCCTTGCCAATAATCTCTT
AMPL1600787	GTGTTATAGTTCAACATGACGAAGA	ACATAGCCTGTCACTTCTCGAATCC
AMPL1820023	GCTGAAATTGGTGTCGGTGCCTATG	ATCAGCACAGTTCGTGAGGTGGCTT
AMPL1820025	GTTGACCCCTATGAAGTGTCCTACA	CCGAATCAGCTGTAAGGAGGAACTT
AMPL1819984	TCAACTTACCAAATCTCTGTGCAAC	CTTGTTTGCTTTAGAAGCTCTGTGA
AMPL1239728	TCACAGGCCAAAGACGGTACAACTT	TGGTTCCACTTCAGATACAAATGAG
AMPL1820028	GTTGGGGCCCCCTTGAAAAAGTTCA	CGAACTCATCTCCAGCTGCCCGCAT
AMPL1819987	CCTCTGTAATAGCTTAGGAGATCTG	GATAGTGGGATGTCACTGGAGACAG
AMPL1820069	TCACATTCAGCTTCCTTTGCTTCTC	GGCTATTGTGAAGGAGGGTTGGCTG
AMPL1820068	GGTGTAACAAATGATTTTGAAGTCT	CAGTATCCCGGGATTTCTTTACAGT
AMPL1820051	TTGATTTCTGAGCAGTGCTTACTCT	ATGGTACTTAAAGAATCTGGTGAAG
AMPL1820012	ACCCTGAGAATCTGTTCCACTTTAG	CCTTCCCATGGTCTTCTTCAAAATC
AMPL1820062	ACAGTGGGCACGTGGCCAAGATGCC	ACGTCCACCACAGCACAGCCCGGCC
AMPL1820007	CCTGCCAGAAGATGAAGCGGGTGGT	ACTGCCAAGAAAACAAATGCCCCGT
AMPL1820078	CTGCATGAGGTTGCTCTAGAATTTT	TCGGTACTTTAAGGAGCTTTTGTGT
AMPL1819989	CTGTGAAACTCTCACCTCCATTTCC	CTCCTGCTGTCAGAATACATGAAAT
AMPL479869	CTCTGGTAAGTCTTTCTCTCCTTTC	ACACAGATTGTTATTTAAAGCAAAG
AMPL1820003	ACCCACTTGGGTCGTTGTACTGAAT	GCTTTGGATTCCTCTCACAGAAGAA
AMPL1196738	GCATGGGCTGAGGACCTGCTCCTCT	AGCCTCATCTCTTCTGACGGGACCT
AMPL1820014	AACTGCTCAGGCATAACCCCTCGGA	GTCATTCACTCGGGTGCGTGTGTTT
AMPL1820041	GTATCAACAGCACCTGAGCTCAATG	TTGTCACTGTTGTTTTCCTCCAGAC
AMPL1119328	CCCGAAGTCTGTAATTTTGACATGG	AAGCACCCATGTAGACCTTCTGGGA
AMPL1820058	CAGAATACATTCAAGGTTTCAAAGC	CCTTAAAGAAACAAAGTCCAAAAGT
AMPL1819985	ACATGAAGTTAACCACAGTCGGGAA	GTTTTCAAATCCAGGAAATGCAGAA
AMPL1820027	TGAATCCTCAAATCTGACAGTAAAC	ACATCCGCTCTGTTCTGAAGAAGCC
AMPL1820033	GAAGAGTCCCAGAACGAATCTCTCG	GAGCTGCGAGTCATGGGTGTGTGCC
AMPL1752536	AGGTGCCGTTGGCCCCCGTTGCTTT	GATGCGGGAGATGTGGGCGCCGCGC
AMPL1820048	GTTGGTGCCCGGGCTGAGTCCGTCA	ACAGGGAGTTCTGGCTGAGGGCGGA
AMPL1006939	CGAGCAGCTTGCAGCCCTCTCTCAG	AGCCAAGGAACCTCCTCCTAAAAAG
AMPL1820071	CGCGCAACTGTCTTTGGTGGAGAAG	CCTATTTTGTTCAGACAACATGGCT
AMPL1819974	CCAAGAAGTCGGTGGACAAGAACAG	CTGGAGCTGACCAGTGACAATGACC
AMPL1820018	TGTGCGGCCGCCTGCCCTTCTACAA	TGCTGGGCTGCTTAAGAAGGACCCC
AMPL1820052	GGTTCAGGATAACCTCCACCCTCAT	GTCCTGGGGATTTAGCTCCCAGCAC
AMPL1820017	CAGGGGGCCACGTGTAGTTGCCATG	CAATGATGCTGGGACCTTGTGCATC
AMPL1820011	CCTGCATGATCTTCTGGCGCACCTC	GATAGAAAAACGGTGGGGAGCACAG
AMPL1819990	CGCATTGTGGCCTTTTTCTCCTTCG	TAGAGCCTTGGATCCAGGAGAACGG
AMPL1820024	CAGCTTTCCTCCTTTCTCAGAGAAG	GTAGATCTGACGTACACTTTCCAGG
AMPL1820034	ATTCTAAAGTGTTCAAATTCCTCCT	GCAAAGCAAGTTTATTCTGGCTCTT
AMPL1819991	CGGGGAGTTCAAGATGACGGATCCC	ATGACAAGAACATCATGACCAAGGT
AMPL1820002	CTGGCGAGACACCGGCCCCATATAC	CTTAGCCCGGCAGACGGCTTTGGGG
AMPL1820042	GGGCAGGTGGAAGAATCGCGGACGA	GAGGACATGGTGTTGGACCGGGGAC
AMPL1819973	GGGAGAGACCTCTCTCATGAGAACC	GAGTTTAGGAGTTATTCTTTTTATC
AMPL1799188	ACATGGTGGACCACTGGGCTCTTCG	ATCAACAATGGGAGGCAGGGAGTTG
AMPL1820055	TCCGTTATTTCTTCTTCTCAGTGAA	CTATGAGGTTCAGTACCGGAGCCCC
AMPL1819992	CTCTCCAATGGCAAGTATCCCAAGG	GGAGAAGCAGACCGTTACCAAAGAC
AMPL1819996	CCTTGGCGTGGAGGGCTGAGATTGG	AGGCACTCCGCTCAATCTTGGGGAG
AMPL1428874	ACAGGACATGGACAGTATGACAGAC	CTTGCCAGATGATGATGACGAGGAG
AMPL1610468	TGGGGAGAACCATCCTCACCCTGCT	AGCAGCAAACTGGCGCCGGGAGGTG
AMPL1819980	CACAGTTCTTCTTCAGATACTGATA	GAAAAAGTTCTACATCTGGCTCAGA
AMPL1820026	CATCATCACTGAGTACATGGCCAAT	ATGGAATACCTGGAGTCAAAGCAGT
AMPL1819995	GGGGGATCTGTCGTCCAAGCCTCCA	CTGAAAGATCCTCGAGGAAAGCTTC
[Targets]
TargetA	TargetB	Target Number	Chromosome	Start Position	End Position	Probe Strand	Sequence
AMPL1819982	AMPL1819982	1	chr1	8013603	8013748	+	GGTTCTCTTGGCGGTACTTTGGGAGGCCTGTCTTCATCACTATAGGTGCTCGAAGTAACTTCTGCTGACCATCTTCTATAATCTGGCTTTACTGGT
AMPL1003634	AMPL1003634	1	chr1	26779780	26779915	+	CCTTCTGGACTGGCAGGATTCTCTTGCCAAGCGCTGCGTCTGTGTGTCCAATACCATTCGAAGCCTGTCATTTGTGCCAGGCAATG
AMPL1820037	AMPL1820037	1	chr1	50973914	50974053	+	GAGGTGCTAATCCCGATTTGAAAGACCGAACTGGTTTCGCTGTCATTCATGATGCGGCCAGAGCAGGTTTCCTGGACACTTTACAGACTT
AMPL1819971	AMPL1819971	1	chr1	117622987	117623126	+	GAAGGACATCGTCCAGACCGTCCGCAGTCGGCTGGAGGAGGCAGGCATCAAAGTGCACGACGTCCGGCTGAATGGCTCCGCAGCTGGCCA
AMPL1820061	AMPL1820061	1	chr1	162776135	162776269	+	TACCCAAATTGCCTCTGGCATGAAGTACCTTTCCTCTCTTAATTTTGTTCACCGAGATCTGGCCACACGAAACTGTTTAGTGGGT
AMPL1820013	AMPL1820013	1	chr1	179118625	179118761	+	AGCAGCACAACTGCAGTCACCTCTTCTCGGTTGCATTCTCGGAGGTAATCCAGCAAATTCCCGTATGGCATGTATTCAGTCACAATG
AMPL1819999	AMPL1819999	1	chr1	193141848	193141985	+	TGGAAAAAATTGCTGCAATCAAAGCCAAAATTATGGCTAAGAAAAGATCTACTATCAAGACTGATCTAGATGATGACATAACTGCCCT
AMPL1742209	AMPL1742209	1	chr1	243637605	243637722	+	TTCTTCAGAATCTTCATAGCATAGTATTTTCCACTTGCCTTCTCTCGAACCAAAATAACTTTCCCAAA
AMPL1198792	AMPL1198792	1	chr2	29193529	29193664	+	AAACCAGGAGCCGTACGTTGGGTTCCACAAGCTGGTGGGCTTGTTTCTGGATCCGTGGACCTTGTGCAACTCCGAAGGAGGGTTGG
AMPL1820073	AMPL1820073	1	chr2	211947499	211947635	+	TTTTGTCCCACGAATAATGCGTAAATTCTCCAGAGGCAGGTAACGAAACTGATTAAGAGCCACTAACACGTAGCCTGTGACTTCTCG
AMPL1820056	AMPL1820056	1	chr2	214780847	214780978	+	CTTAGAAATGGGACTGGAAAGTCTATTGTGATGGCCACGTTTTCCATTATTTTCTAATGGCAAAGATTTCTTAGATGTAAGA
AMPL1820021	AMPL1820021	1	chr2	224503696	224503828	+	CAAGTGTTGTTTATAATAACGTTCAAATACATCTTTTTCTTGCATAAACCTAAAAAGGACCATTGCTTTATCCAATATTGTTT
AMPL1055035	AMPL1055035	1	chr3	41224559	41224687	+	CTGGCAGCAACAGTCTTACCTGGACTCTGGAATCCATTCTGGTGCCACTACCACAGCTCCTTCTCTGAGTGGTAAAGGC
AMPL1820015	AMPL1820015	1	chr3	52407159	52407300	+	GGGGTAGACCTTCAGCCCATCCAGCTCAAAGAGCCGGCCTGTGATAGGCACATAGCTGACAAAGTGGAACGCCTCCATGGTCCGCACTGCAC
AMPL1819976	AMPL1819976	1	chr3	89210043	89210182	+	ACCTGTACTACATGGAGTCTGATGATGATCATGGGGTGAAATTTCGAGAGCATCAGTTTACAAAGATTGACACCATTGCAGCTGATGAAA
AMPL1820054	AMPL1820054	1	chr3	135201584	135201716	+	CTGGTGTGCAAGGTGTCCGACTTTGGCCTCTCCCGCTACCTCCAGGATGACACCTCAGATCCCACCTACACCAGCTCCTTGGT
AMPL1820005	AMPL1820005	1	chr3	142562701	142562838	+	CTTGCCTTCTAAAAAACACAATTGCAATAATACGAGTAAGAACCATTAATAAAGTGACTTCAATAAATTCTAAATTTTGCATACTCAT
AMPL1820030	AMPL1820030	1	chr3	187729951	187730092	+	GAACTCTTCACGAGGAGGCTTGATGGCAGAAACCATCTCTGCTTCACTGTGAAAGAAAAAAAGAGGAAAGACACCGGCCCCAAATCAGAACT
AMPL1820043	AMPL1820043	1	chr4	65601625	65601768	+	TGCCATTTTTCTCTTCATATCCTGCCTTGCACATGCATTTCCCGATGGGCACCAGCCACTCCCCTTCGGCGCTGCAGTGCATTTTGGGAGGTTC
AMPL1121822	AMPL1121822	1	chr5	112839847	112839984	+	CCCTGGACAAACCATGCCACCAAGCAGAAGTAAAACACCTCCACCACCTCCTCAAACAGCTCAAACCAAGCGAGAAGTACCTAAAAAT
AMPL1819975	AMPL1819975	1	chr5	138924502	138924641	+	GATGTGAACAAATGTGTCATTGCTCTCCAAGAGAAGGATGTGGATGGCCTGGACCGCACAGCTGGTGCAATTCGAGGCCGGGCAGCCCGG
AMPL1820070	AMPL1820070	1	chr5	150080889	150081028	+	GGGGGCCATCCCATTCCACGCTGCCATTGCCCACACATCGCAAGGTCACCGTTGCTCCTGGCTTCACGACCAGCTCAGGGACACTGGGCT
AMPL1819977	AMPL1819977	1	chr6	33320056	33320190	+	CTCCTCCTCTTCAGAATCTGTGGCCTCCTCCTCTTCTTCTTCCTCCTCCTCCTCCTCTTCCTCATCACTCTCCTCATCGTCTTCG
AMPL1820029	AMPL1820029	1	chr6	35455837	35455979	+	CAGCAGGACCTAGCCCCTGACCCAGATGCCTGGCTCCGTGCCCTGGGGGAATTGCTGCGAAGGGATTTGGGGGTGGGGACCTCCATGGAGGGA
AMPL1820045	AMPL1820045	1	chr6	36684237	36684384	+	TCACCGAGACACCACTGGAGGGTGACTTCGCCTGGGAGCGTGTGCGGGGCCTTGGCCTGCCCAAGCTCTACCTTCCCACGGGGCCCCGGCGAGGCCGG
AMPL1820067	AMPL1820067	1	chr6	36684312	36684460	+	CCACGGGGCCCCGGCGAGGCCGGGATGAGTTGGGAGGAGGCAGGCGGCCTGGCACCTCACCTGCTCTGCTGCAGGGGACAGCAGAGGAAGACCATGTGG
AMPL1820064	AMPL1820064	1	chr6	41935844	41935985	+	CTGGAGGCAGGGAGGTGGGTGGCAGCGGCCCCTCCTCTGCTTAGTGGCCACTCCAGAGGGCCTCTCCAGGGCTACAGGTGTATGGCTGTGAC
AMPL1820057	AMPL1820057	1	chr6	93410629	93410763	+	AAGAGGAAAATTCTGAACCAGTCACTGTATCTGGAAAGATAGCTAAGTTCTCAATAATGGACCAGCACTTCTTGTAGTACACTTT
AMPL1820019	AMPL1820019	1	chr6	151944293	151944427	+	GAAGAACAGCCTGGCCTTGTCCCTGACGGCCGACCAGATGGTCAGTGCCTTGTTGGATGCTGAGCCCCCGATACTCTATTCCGAG
AMPL1820035	AMPL1820035	1	chr7	2937072	2937215	+	GCAGGCCTCCCGCCGCACCATCTCGATCCTCATCTCGTCGTTCTTCTCCTCCAGCTCGCGGATCTGCTTCCTGTACTTGTCCTTTTCGATTAAG
AMPL30324	AMPL30324	1	chr7	55191764	55191894	+	CACCGCAGCATGTCAAGATCACAGATTTTGGGCTGGCCAAACTGCTGGGTGCGGAAGAGAAAGAATACCATGCAGAAGGAG
AMPL1785133	AMPL1785133	1	chr7	92833160	92833310	+	CCCGCACGCGCTTCAACGCCACGAAACGGCCTCCGTTCTTCAAGTCGCGGGCCTTGAACACCTTCCCATAGGCGCCCTCCCCGATCTCCGCCACGCATTCG
AMPL1819993	AMPL1819993	1	chr7	140749276	140749408	+	TGATGTTTGAATAAGGTAACTGTCCAGTCATCAATTCATACAGAACAATTCCAAATGCATATACATCTGACTGAAAGCTGTAT
AMPL1820047	AMPL1820047	1	chr7	148828733	148828863	+	GATCTTTCTGCTTTTCTTCTCTTTCTTCAGGATCGTCTCCATCATCATCATCGTCATCATCATTATATTGACCAAGGGCAT
AMPL1820081	AMPL1820081	1	chr9	5457214	5457348	+	GGAAGACCTGAAGGTTCAGCATAGTAGCTACAGACAGAGGGCCCGGCTGTTGAAGGACCAGCTCTCCCTGGGAAATGCTGCACTT
AMPL1121930	AMPL1121930	1	chr9	21971061	21971214	+	CAGGAAGCCCTCCCGGGCAGCGTCGTGCACGGGTCGGGTGAGAGTGGCGGGGTCGGCGCAGTTGGGCTCCGCGCCGTGGAGCAGCAGCAGCTCCGCCACTCGGG
AMPL1820060	AMPL1820060	1	chr9	22006141	22006276	+	GAGTGGCAGGGTCTGCGCAGTTGGGCTCCGCGCCGTGGAGCAGCAGCAGCTCCGCCACGCGGGCGCTGCCCATCATCATGACCTGC
AMPL1820004	AMPL1820004	1	chr9	95101704	95101847	+	TTAAGGAGCTCTCGGGCCAGTTTTTCTGATCTAGGGCTTTCAATGCCAAGACGATTCCATCTGTACAAGGTCTGGTCAAGAAAGCCAATGATCT
AMPL1198327	AMPL1198327	1	chr9	130862899	130863044	+	GGAACGCACGGACATCACCATGAAGCACAAGCTGGGCGGGGGCCAGTACGGGGAGGTGTACGAGGGCGTGTGGAAGAAATACAGCCTGACGGTGGC
AMPL1611585	AMPL1611585	1	chr11	69651146	69651299	+	GCGCCAGGCCCAGCAGAACATGGACCCCAAGGCCGCCGAGGAGGAGGAAGAGGAGGAGGAGGAGGTGGACCTGGCTTGCACACCCACCGACGTGCGGGACGTGG
AMPL948196	AMPL948196	1	chr11	76545898	76546028	+	AGCATATCTCCCATTCAGGCCTCTGAGAAGACAGCAGTGTCTGACATTTTGAAAATGTCTTTGATGGAAGCTCAGATTGAT
AMPL1797194	AMPL1797194	1	chr11	108304683	108304823	+	TACTTGATTCATGATATTTTACTCCAAGATACAAATGAATCATGGAGAAATCTGCTTTCTACACATGTTCAGGGATTTTTCACCAGCTGTC
AMPL1820044	AMPL1820044	1	chr11	119278475	119278603	+	TCTTCTGCAGGAATCAGAAGGTCAGGGCTGTCCTTTCTGCCGATGTGAAATTAAAGGTACTGAACCCATCGTGGTAGAT
AMPL1820022	AMPL1820022	1	chr11	125627672	125627812	+	TAAGAAAGAGATCTGTATCAATAAAATGCTAAATCATGAAAATGTAGTAAAATTCTATGGTCACAGGAGAGAAGGCAATATCCAATATTTA
AMPL1820031	AMPL1820031	1	chr12	4274043	4274195	+	CCGGTCCGCAGGGCCGTGCGGGACCGCAACCTGCTCCGAGACGACCGCGTCCTGCAGAACCTGCTCACCATCGAGGAGCGCTACCTTCCGCAGTGCTCCTACT
AMPL1819970	AMPL1819970	1	chr12	4274097	4274249	+	CAGAACCTGCTCACCATCGAGGAGCGCTACCTTCCGCAGTGCTCCTACTTCAAGTGCGTGCAGAAGGACATCCAACCCTACATGCGCAGAATGGTGGCCACCT
AMPL1819981	AMPL1819981	1	chr12	6606304	6606453	+	ACTGCCCGCCGAGCAGGGGGACGGGGAGCCCAGGCCCGACGCCATCCCCTTCCGCTCCCGGCCAGGGAATTGGCCCAGCTGCTCCTGCCGGCGGCCTGAG
AMPL1820053	AMPL1820053	1	chr12	12717949	12718083	+	GGAGAAGCACTGCAGAGACATGGAAGAGGCGAGCCAGCGCAAGTGGAATTTCGATTTTCAGAATCACAAACCCCTAGAGGGCAAG
AMPL1819972	AMPL1819972	1	chr12	45836854	45836991	+	AGCTCTTGGCAGCTAATCGTACCTGTCTTCGTTTCCTATTACTTTCTGCACATAGTCATTTTATTTCTTTAAGGCAATTAGGCCTTGA
AMPL1820080	AMPL1820080	1	chr12	51981017	51981159	+	TGGGGAAGTATGGCGGGGCCGCTGGAGGGGTGGTGATGTGGCTGTGAAAATATTCTCTTCTCGTGAAGAACGGTCTTGGTTCAGGGAAGCAGA
AMPL1600787	AMPL1600787	1	chr12	56084996	56085134	+	CCTCGTGGCCATGAATGAATTCTCTACTCTACCATTGCCCAACCTCCGCGTGGTGCGAGGGACCCAGGTCTACGATGGGAAGTTTGCCA
AMPL1820023	AMPL1820023	1	chr12	57751543	57751690	+	GGGAAGGCCTCCTCCACCTCCTCCTCCATTGGGGACTCTCACACTCTTGAGGGCCACAAAGTGGCCACTGTGGGGATCACGGGCCTTGTACACTGTCC
AMPL1820025	AMPL1820025	1	chr12	92144137	92144280	+	CTGTCTACCATTTGCACGTTGGTGCTGTTTTGAGTGCTACCTCCTGCTGGTGAGGCTTCATACAGCACACAGATGGAGCCATCCTCTCCAATTC
AMPL1819984	AMPL1819984	1	chr13	26353754	26353889	+	AAGCCAGTTCAGTTACCTCGGGGAATGGTGAAGTCACTATTATATCAGATCCTAGATGGTATTCACTACCTGCATGCTAACTGGGT
AMPL1239728	AMPL1239728	1	chr13	32332534	32332659	+	AATGATACTGATCCATTAGATTCAAATGTAGCAAATCAGAAGCCCTTTGAGAGTGGAAGTGACAAAATCTCCAAGG
AMPL1820028	AMPL1820028	1	chr14	23307903	23308043	+	AGACCCGCTTCCGGCGCACCTTCTCTGATCTGGCGGCTCAGCTGCATGTGACCCCAGGCTCAGCCCAACAACGCTTCACCCAGGTCTCCGA
AMPL1819987	AMPL1819987	1	chr14	95091242	95091377	+	CATGTAAATGGCACCAGCAAGCGACTCAAAAATATCCCCCATGGCCTTTGGAACTTCAATATCCTCTTCTTTCTCTTCATCCTCCT
AMPL1820069	AMPL1820069	1	chr14	104792608	104792751	+	ACGTCGCTCATGGTGCCCGAGGCTCCCGCGACGCTCACGCGCTCCTCTCAGGCTGGCGCTCCCCGAGCCCAGCTGGCCTGGCCACAGCCTCTGG
AMPL1820068	AMPL1820068	1	chr15	90749647	90749783	+	CTCTCAAGAAATTAGAATTTAGTTCTTCACCAGATTCTTTAAGTACCATCAATGATTGGGATGATATGGATGACTTTGATACTTCTG
AMPL1820051	AMPL1820051	1	chr15	90749696	90749827	+	CAATGATTGGGATGATATGGATGACTTTGATACTTCTGAGACTTCAAAATCATTTGTTACACCACCCCAAAGTCACTTTGTA
AMPL1820012	AMPL1820012	1	chr15	92967341	92967480	+	GGAGAGAAAATGGCTACCAGAGTCTTCATAAGGTGCTAGAGCCTTTCCTTCTCCGGAGAGTCAAAAAAGATGTGGAGAAATCCCTTCCTG
AMPL1820062	AMPL1820062	1	chr16	297869	298022	+	GGTGGTGGACGTGTCGGTGGTGGTGCAGGCCGGCCGCGTCCAGCTTCGCCCCTGACTTGGGTACGTGCTTCCCGTGCCCCGAGGCGGCACCCCCCAGTGCCACT
AMPL1820007	AMPL1820007	1	chr16	3729528	3729666	+	GCTTGGCGTGGTAGCAGCAGAGGGCGATGAGCTGCTTGCACACCGGGCAGCCCCCGTTGGTCTTGCGTTTGCAGCCCTTGGTGTGCTGC
AMPL1820078	AMPL1820078	1	chr16	50749801	50749939	+	AGGGAAGTATAGGACAGTATATTCAAGATCGTTCTGTGGGGCATTCAAGGATTCCTTCTGCAAAAGGCAAGAAAAATCAGATTGGATTA
AMPL1819989	AMPL1819989	1	chr16	67082194	67082323	+	GATGCATTAGCACAACAGGCCTTTGAAGAGGCTCGGAGAAGGACACGCGAATTTGAAGATAGAGACAGGTCTCATCGGGA
AMPL479869	AMPL479869	1	chr16	67610784	67610912	+	TCTCCCTTAATAAAGGCAGGGGAAATGGAAGGTGATGCAGTCGAAGCCATTGTGGAGGAGTCCGAAACTTTTATTAAAG
AMPL1820003	AMPL1820003	1	chr16	68822090	68822231	+	CTCAGGTCATAAACATCATTGATGCAGACCTTCCTCCCAATACATCTCCCTTCACAGCAGAACTAACACACGGGGCGAGTGCCAACTGGACC
AMPL1196738	AMPL1196738	1	chr16	89738593	89738740	+	CCTGGGACAGGTCAGCGTCAGGGGCAGCCTGCTGTCTGCTCTGGAGGGCGGCGCTCACCTCTGGGTCGCAGTCCCCACGATCAGCCAGCAGCTGTGAG
AMPL1820014	AMPL1820014	1	chr17	8204838	8204989	+	AGGGACCATCAGGCGACAGATTGAAGGGCAGAGGGAGGCAGCACCCTCCGAGAGTTGGCCCGGACCCAAGGGTGGGCTGAGACCTGGGCCAGGGGCAGCCGT
AMPL1820041	AMPL1820041	1	chr17	39526233	39526364	+	GAACAGTGGGCCACAGGGGCCCCGAAGAACTCCCACAATGCCACAGGAGGAGGCAGCAGGTAAACAGACCGGTCATGAATCT
AMPL1119328	AMPL1119328	1	chr17	39725014	39725150	+	CCCATTCCAGGGGATGAGCTACCTGGAGGATGTGCGGCTCGTACACAGGGACTTGGCCGCTCGGAACGTGCTGGTCAAGAGTCCCAA
AMPL1820058	AMPL1820058	1	chr17	43092835	43092959	+	ACCCAGAGTGGGCAGAGAATGTTGCACATTCCTCTTCTGCATTTCCTGGATTTGAAAACGGAGCAAATGACTGGC
AMPL1819985	AMPL1819985	1	chr17	43092894	43093029	+	GGAGCAAATGACTGGCGCTTTGAAACCTTGAATGTATTCTGCAAATACTGAGCATCAAGTTCACTTTCTTCCATTTCTATGCTTGT
AMPL1820027	AMPL1820027	1	chr17	61683752	61683887	+	TCAGAATGATTTTTTCTAGTAAGGGTGGCATCAATCTTTAATGATGAAATAATGGTTTCTGATTGAGGGCATGATCCAAACGATGT
AMPL1820033	AMPL1820033	1	chr17	63930065	63930215	+	TGTGCCGCAGCCCTGGTAGACCTCCGAGGTGTTGTTGCACTTCTGCTGACAGAAGTAGATGCCATTGTCCTCAAACCGGATGCCTTGGATGGTGAGGGTGG
AMPL1752536	AMPL1752536	1	chr18	63318552	63318704	+	CCACTCGTAGCCCCTCTGCGACAGCTTATAATGGATGTACTTCATCACTATCTCCCGGTTATCGTACCCTGTTCTCCCAGCGTGCGCCATCCTTCCCAGAGGA
AMPL1820048	AMPL1820048	1	chr19	2226314	2226454	+	TCACGTTCCGGCCCGCCCTGGAGGAGCCCTCTGCCGATGCCAAGCTGGCCGCTCACCCCAGGAAAGGCTTTCCCGGCTCCCTGTCGGGGGC
AMPL1006939	AMPL1006939	1	chr19	15256099	15256249	+	TTGCTTTTTTTATTCTCTTCCACTTCCTCTTTCCTTTTGTGCTTTTCTTTTTTCTTTTCCTTCTTGTCTTTCTCCTTTTTCTTTGGTTTGTTCTGCTGGGG
AMPL1820071	AMPL1820071	1	chr19	29823675	29823812	+	GCTTCTCCTCTCCCCAGTGGGCTCCTCACCCCGCCACAGAGCGGTAAGAAGCAGAGCAGCGGGCCGGAAATGGCGTGACCACCCCATC
AMPL1819974	AMPL1819974	1	chr19	33301448	33301594	+	CACCTTCTGCTGCGTCTCCACGTTGCGCTGCTTGGCCTTGTCGCGGCTCTTGCGCACCGCGATGTTGTTGCGCTCGCGCCGCACCCGGTACTCGTTG
AMPL1820018	AMPL1820018	1	chr19	40235898	40236034	+	AGCAGGGACTTGGCCTCGGGGCTGAGCGTGCGCGGGAAGCGGATCTCTTCCATGAGGATGAGCTCGAAGAGGCGCTCGTGGTCCTGG
AMPL1820052	AMPL1820052	1	chr19	41259571	41259717	+	CGGCCAAGTTTTACAGAGCTGCGGGAAGATTTGGAGAACACACTGAAGGCCTTGCCTCCTGCCCAGGAGCCTGACGAAATCCTCTATGTCAACATGG
AMPL1820017	AMPL1820017	1	chr19	41879012	41879145	+	ATGGTGAGCCTGGGGGAAGACGCCCACTTCCAATGCCCGCACAATAGCAGCAACAACGCCAACGTCACCTGGTGGCGCGTCCTC
AMPL1820011	AMPL1820011	1	chr19	42294794	42294925	+	TCCAGCCCAGGCCACAGCCGCCTTCCAGGCCCGCTATGCAGACATCTTTCCCTCCAAGGTTTGTCTGCAGTTGAAGATCCGT
AMPL1819990	AMPL1819990	1	chr20	31721662	31721804	+	GGTGGTCATTCAGGTAAGTGGCCATCCAAGCTGCGATCCGACTCACCAATACCTGCATCTCCTTGTCTACGCTTTCCACGCACAGTGCCCCGC
AMPL1820024	AMPL1820024	1	chr20	32434762	32434901	+	AGCGAACACAACTACTGCCGCCTTATCCTCTAAATGGGGAGCATACCCAGGCCGGAACTGCCATGTCCAGAGCTAGGAGAGAGGACCTGC
AMPL1820034	AMPL1820034	1	chr20	56383068	56383203	+	TTTTCTCTTGCCAAATAAACATTACCAAACTTTCCTTTACCCAGAGGGCGACCAATTTCAAAGTCTTCCAAAGCCCACTGCCTCCT
AMPL1819991	AMPL1819991	1	chr21	38383701	38383835	+	AGTAGTAACGGAGGGCGCGGCTGAGCTTATCGTAGTTCATGTTGGGTTTGCTCTTCCGCTCTCCCCAGCGCCGGGCCACCTCGTC
AMPL1820002	AMPL1820002	1	chr22	20917848	20918000	+	GCGTGCAGAGCAGGCGAGGACAGCCGCCGCCCCTACCGCCGCAGAGTCCCCGGTCCAACACCATGTCCTCCGCCAGGTTCGACTCCTCGGACCGCTCCGCCTG
AMPL1820042	AMPL1820042	1	chr22	20917918	20918068	+	CGCCAGGTTCGACTCCTCGGACCGCTCCGCCTGGTATATGGGGCCGGTGTCTCGCCAGGAGGCGCAGACCCGGCTCCAGGGCCAGCGCCACGGTATGTTCC
AMPL1819973	AMPL1819973	1	chr22	28695712	28695844	+	CAGCAGTCCACAGCACGGTTATACCCAGCAGTCCCAACAGAAACAAGAACTTCAGGCGCCAAGTAGGTGGGGGTTCCACATAA
AMPL1799188	AMPL1799188	1	chr22	41176285	41176424	+	CCTGATCCTCTCATCCCCTGCGATCTGATGGATGGTCGGGATGCGTTTCTCACGCTGGCAAGGGACAAGCACCTGGAGTTCTCTTCACTC
AMPL1820055	AMPL1820055	1	chrX	1202420	1202556	+	AGGAGATCCCCGTAGGACAGGTCAGAACACGTCACCGTCACTGCATCCTGATGCCACGAAAATCTCACGTGCTTCGGGGAACTGGGT
AMPL1819992	AMPL1819992	1	chrX	40074041	40074184	+	AACAGAGGAGGTGAGCTGCCATCTTTTCTGTCTTGAACCGCTGTCTTCCGGGCATGCCCGGGCACTGGCTGGGCACCTTCGCCCCCTTCCGGAG
AMPL1819996	AMPL1819996	1	chrX	47571356	47571505	+	CGGAACCCTCCTTGCACCGCACCCAGGCCGATGAGTTGCCTGCCTGCCTACTCAGCGCAGCCCGCCTTGTGCCTTAGGCCCCGCCCAAGCCACCAGGGAG
AMPL1428874	AMPL1428874	1	chrX	64192144	64192285	+	GCCATCTCCTCCCCACCTCCTTGGTAGGTCACCAGGCAGGAACTTCGCTTGGTCCCATCTCGGTTTGCTCTCTGGCCCCCAGAGGCCATGCT
AMPL1610468	AMPL1610468	1	chrX	67545289	67545439	+	GCTGCAGCAGCAGCAGCAGCAGCAGCAGCAGCAGCAGCAGCAGCAGCAGCAGCAGCAGCAGCAGCAGCAGCAAGAGACTAGCCCCAGGCAGCAGCAGCAGC
AMPL1819980	AMPL1819980	1	chrX	77682890	77683020	+	GTTTCCTTTTTCCTTTATCATCTTTCCCCGCCTGAGTCTTTAAATCATACAAAGTCTTATGGTTTGTATGAATTTCATTAA
AMPL1820026	AMPL1820026	1	chrX	101356069	101356205	+	GGCTTCACAGACATCCTTGCACATCTCTAGCAGCTGCTGAGTCTGGAAGCGGTGGCGCATCTCCCTCAGGTAGTTCAGGAGGCAGCC
AMPL1819995	AMPL1819995	1	chrX	130055896	130056040	+	GCCCGGTTCCCGCACTTTGAAATCACCACCATGCCCAAGGCCGAGTTCTACAGGCAGGTGGCCTCCAGTCAGCTGCTGACCCCTGCCGAGAGGCC
