# Supplementary material for: Designing highly multiplex PCR primer sets with Simulated Annealing Design using Dimer Likelihood Estimation (SADDLE)
Source: Nat Commun. 2022 Apr 11;13:1881. doi: 10.1038/s41467-022-29500-4 (PMC9001684; doi:10.1038/s41467-022-29500-4)
Supplement: Supplementary file 6 — Dataset 2 [file 41467_2022_29500_MOESM6_ESM.xlsx]

## Sheet: Badness_PS1
0	0	0	230.593	5.924e-05	0	0	0	0	0.226004	0	3.38532	0	6.68039e-05	0	0.00783686	0.222952	0	0	0	4	0	0	0.400366	0	0	0.563477	0.145157	0	0.000268046	0.643956	0.231746	0	4	0	1.11019	0	0.225352	0.0065696	0.000396729	0	9	0	0.643956	0	0	4.00066	0	0	1.69531
0	0	0	230.593	5.924e-05	0	26.6824	0	0	0.229911	0	0	0	6.68039e-05	6.10352e-05	0.00012207	0.43389	0	0	0	4	0	0.127232	0	0	0	1.51126	0.144669	0	0.0472163	0	0	0.42702	4	0	0.860195	0	0	0.00683765	0.015625	0	0	0	0	0	0	4.00143	0	0	0.0441543
0	0	0	230.631	5.924e-05	0	0	0	1.57762	0.226004	0	0	0	6.68039e-05	0.0441787	0	0.222952	0	0	0.0456072	4	0	0	0	0	0	0.0634766	0.144669	0.0329241	0.000268046	0.900074	0	0	4	0	0.860195	0	0.00138972	0.0065696	0	0	0	0.00426136	9.375	0.0169863	15.375	4.00066	0	17.6399	0
230.593	230.593	230.631	922.373	230.593	230.593	230.593	230.593	230.593	230.819	230.599	230.593	230.595	230.593	230.594	230.593	230.816	230.593	230.593	230.593	234.593	230.593	231.161	230.593	230.614	230.593	231.264	230.738	230.593	234.593	230.593	230.593	230.593	234.593	230.593	231.453	230.593	230.593	230.606	230.593	230.593	230.593	290.681	230.593	306.478	230.593	234.719	230.593	230.593	230.593
5.924e-05	5.924e-05	5.924e-05	230.593	0.00023696	5.924e-05	4.52506	5.924e-05	5.924e-05	0.226064	0.00231144	5.924e-05	5.924e-05	1.8763	5.924e-05	8.5757	0.229694	0.00357021	5.924e-05	5.924e-05	4.00006	5.924e-05	5.924e-05	5.924e-05	5.924e-05	5.924e-05	0.0635358	0.207228	5.924e-05	0.0068286	0.12506	0.625059	5.924e-05	4.00006	0.105848	0.860254	0.000120275	2.00006	0.00662884	0.154517	0.157977	5.924e-05	5.924e-05	5.924e-05	5.924e-05	5.924e-05	4.00075	0.00595618	0.0010358	5.924e-05
0	0	0	230.593	5.924e-05	0	0	0	0	0.226004	141.313	0	0.0552455	0.0705924	0.243837	0	1.22295	0	0	0	4	0	0.233798	0.093811	0	0	0.0634766	0.144669	0	0.000268046	0.000754616	0	0.110065	4.52168	3.32433	0.860195	1.43554	0.046875	0.0065696	0	0.00718939	0	0.00146484	0	0.00585938	0	4.45333	0	0	0
0	26.6824	0	230.593	4.52506	0	0	0.660268	0.000989047	0.226004	0	0	0	0.200097	0	0.00397707	0.222952	0	0	0	4.22501	0	1.56916	0	0.0293344	0.000488281	0.0634766	5.44711	0	0.000268046	4.47938e-06	1.02624	0	14.5	0	1.97658	0	0	6.91909	0	0	0	0	0	0	0	4.00066	0	0	0
0	0	0	230.593	5.924e-05	0	0.660268	0	0	50.226	0	0	0	6.68039e-05	0	0	0.495682	0	0	0.018457	4	4	0.0720881	0	0	0	0.0634766	0.160294	0	2.53152	0	0	0.515625	4	0	1.14591	0	0.00982823	0.0417259	0	0	0	0.00135149	0.316406	0.00244141	0	4.00066	0	0.0440017	0
0	0	1.57762	230.593	5.924e-05	0	0.000989047	0	0	1.226	0	0	0	6.68039e-05	0	0.253397	0.222952	0	0	0.015625	4	4	0	0.00351944	0	0	0.0634766	1.06772	0	0.000268046	0	0	0	4	0	0.860195	0.0104297	0	0.0065696	0	0	0	0	0.0109375	0	0	4.00066	0	0	0
0.226004	0.229911	0.226004	230.819	0.226064	0.226004	0.226004	50.226	1.226	0.904018	0.226004	0.226004	0.226004	0.226071	0.226004	0.226004	0.698957	0.226004	0.226004	0.226004	4.23108	0.226004	0.226004	0.226035	0.226004	25.2602	0.289481	0.370673	0.226004	0.226273	0.226004	0.226004	0.226004	4.22698	0.226065	1.0862	0.226004	0.250973	0.232574	0.226004	0.226004	0.226004	0.226004	0.226004	0.226004	0.226004	4.22666	0.226004	0.226004	0.226004
0	0	0	230.599	0.00231144	141.313	0	0	0	0.226004	0	0.000488281	0	0.00156954	0	0	0.222952	0	1.39414	0.506348	4.85861	0	0	0.00317078	0	0	0.0672852	0.144669	0.000976562	1.50187	0	0	0.119531	4	0	0.860195	0	0.0500916	0.00803445	0.691233	0.09375	0	0	0.0331473	0	0	4.00066	0	0	0
3.38532	0	0	230.593	5.924e-05	0	0	0	0	0.226004	0.000488281	0	0	6.68039e-05	0	0.000838614	0.222952	0	19	0	4	0	0	0	0	0.5	0.0634766	0.144669	0	0.000268046	0	0	0	4	0	0.860195	3.29018	0.000235421	0.00852273	0	0	0	1	0	0.20894	0	4.00066	0	0	0
0	0	0	230.595	5.924e-05	0.0552455	0	0	0	0.226004	0	0	0	6.68039e-05	0	0	0.240811	0	0	0	4	0	1.69531	0	0	0.00314378	0.0634766	2.25552	0	0.000268046	0	7.62939e-06	0	4.00391	0	0.992031	0	0	0.0065696	0	0	0.664877	0	0	0	0	4.00066	0.127232	0	0
6.68039e-05	6.68039e-05	6.68039e-05	230.593	1.8763	0.0705924	0.200097	6.68039e-05	6.68039e-05	0.226071	0.00156954	6.68039e-05	6.68039e-05	0.000267216	0.0391441	6.68039e-05	0.548032	122.018	6.68039e-05	0.0031796	4.00007	6.68039e-05	6.68039e-05	7.66744e-05	6.68039e-05	6.68039e-05	0.0635434	0.157296	0.500074	0.00033485	0.000265407	0.0240564	0.0024131	4.00007	41.8082	0.860261	9.97898e-05	6.68039e-05	0.0183552	6.68039e-05	6.68039e-05	6.68039e-05	6.68039e-05	6.68039e-05	6.68039e-05	9.37507	4.00073	6.68039e-05	15.7501	0.0313168
0	6.10352e-05	0.0441787	230.594	5.924e-05	0.243837	0	0	0	0.226004	0	0	0	0.0391441	0	0.00116778	0.222952	0	0	0	42.225	0.000299944	7.62939e-06	0	0.0118103	0	0.0634766	0.144669	0	0.0189876	0	0	0	5	0	0.864101	0.03125	0	0.0690696	0.000211276	0	0.0118103	0	0	0.000366211	0	4.00067	0	0	6.10352e-05
0.00783686	0.00012207	0	230.593	8.5757	0	0.00397707	0	0.253397	0.226004	0	0.000838614	0	6.68039e-05	0.00116778	0	0.321539	0.00195312	0.00390625	0	4.01294	0.85	0.00390625	1.63487e-06	0	0	0.0634766	0.144669	0.251042	0.000268046	0.619384	3.8147e-06	1.06027	4.00085	2.09826	0.860195	0.0705256	0	0.0150931	0	0	0	1.25078	0	0	0	4.00066	0	0	1.11634
0.222952	0.43389	0.222952	230.816	0.229694	1.22295	0.222952	0.495682	0.222952	0.698957	0.222952	0.222952	0.240811	0.548032	0.222952	0.321539	0.891809	0.222952	0.222952	0.222952	4.22295	0.222952	0.222952	0.223526	0.222952	0.22304	0.514559	0.367621	0.223013	0.22322	1.08315	1.91866	0.222952	4.26931	0.222952	1.46086	0.362246	0.22344	0.229522	0.222952	0.222952	0.222952	0.222952	0.222952	0.222952	0.222952	4.27718	0.222952	0.222952	0.222952
0	0	0	230.593	0.00357021	0	0	0	0	0.226004	0	0	0	122.018	0	0.00195312	0.222952	0	0	0	4	0	0	0.637416	0	0	0.0634766	0.144669	0	0.681909	0.0857599	0.00187508	0	4	0	0.860195	0	0.416912	0.0065696	6.10352e-05	0.200244	2	0	0	0	0	4.00066	0	0	0
0	0	0	230.593	5.924e-05	0	0	0	0	0.226004	1.39414	19	0	6.68039e-05	0	0.00390625	0.222952	0	0	0.0173253	4	0	0	0	0	0	0.0634766	0.648575	0	0.125268	0	0.5	0	4.50293	0	0.864003	0	0	0.0102108	0.255389	0	0	0.0296832	0	0.0374391	0	4.00066	0	0	0
0	0	0.0456072	230.593	5.924e-05	0	0	0.018457	0.015625	0.226004	0.506348	0	0	0.0031796	0	0	0.222952	0	0.0173253	0	4	0	0.00683594	0.0900003	0.000299944	0.5	0.0634766	0.162266	0	0.000268046	0	0	0	4.13637	0.0540661	1.36019	0	0	0.0065696	3.5	1.48584	0.330906	0.0244141	0.00445557	0	0	4.78701	0	0	0.200244
4	4	4	234.593	4.00006	4	4.22501	4	4	4.23108	4.85861	4	4	4.00007	42.225	4.01294	4.22295	4	4	4	16	4	4	4	13.25	4	4.06348	4.14467	4	4.00027	4.125	4	4	8	4	4.86019	4.01481	4	4.00657	4.00938	4	4	4	4	4	4	8.00066	4	4	4
0	0	0	230.593	5.924e-05	0	0	4	4	0.226004	0	0	0	6.68039e-05	0.000299944	0.85	0.222952	0	0	0	4	0	0.25	0	0	0.400793	0.0634766	0.144669	0	0.000268046	0	0	1.32167	4	0	0.860195	0	0	0.0065696	0	0	1.51855	0	0	0	0	4.00066	0	0	0
0	0.127232	0	231.161	5.924e-05	0.233798	1.56916	0.0720881	0	0.226004	0	0	1.69531	6.68039e-05	7.62939e-06	0.00390625	0.222952	0	0	0.00683594	4	0.25	0	0.000442314	0	0	0.064408	3.9183	0	3.15027	0.000910296	0	0.118438	4	0	0.860195	0.0039955	0	0.155755	0	0	0	0	0.00589694	0	0	4.00066	0	0	0
0.400366	0	0	230.593	5.924e-05	0.093811	0	0	0.00351944	0.226035	0.00317078	0	0	7.66744e-05	0	1.63487e-06	0.223526	0.637416	0	0.0900003	4	0	0.000442314	0	0.00390625	0	0.0634766	0.647628	0	0.000268046	0	0.185935	0	4	0	0.866417	3.54113e-06	0	0.00657151	1.575	0	0	0.00703554	2.96116e-05	0.787899	0	4.00066	0	0	0
0	0	0	230.614	5.924e-05	0	0.0293344	0	0	0.226004	0	0	0	6.68039e-05	0.0118103	0	0.222952	0	0	0.000299944	13.25	0	0	0.00390625	0	0	0.0634766	0.144669	0	0.000268046	0.45	0	0	4	0	0.860195	0.140305	0	0.0065696	0.00169567	0	0	0.00498019	2	0.0196422	0.09375	4.00066	0.0408813	0.216964	0
0	0	0	230.593	5.924e-05	0	0.000488281	0	0	25.2602	0	0.5	0.00314378	6.68039e-05	0	0	0.22304	0	0	0.5	4	0.400793	0	0	0	0	0.0634766	0.144669	0	0.000268046	0	0.0833562	0	4	0.706279	0.860195	2	0.0199751	0.0065696	0	0	0	0.00195312	0	0.00654297	0.0122017	4.00066	6.25	0	0
0.563477	1.51126	0.0634766	231.264	0.0635358	0.0634766	0.0634766	0.0634766	0.0634766	0.289481	0.0672852	0.0634766	0.0634766	0.0635434	0.0634766	0.0634766	0.514559	0.0634766	0.0634766	0.0634766	4.06348	0.0634766	0.064408	0.0634766	0.0634766	0.0634766	0.253906	0.208145	0.0634766	0.0637446	0.0634785	0.107631	0.0634766	4.06348	0.0634766	0.924159	19.0635	0.0906808	0.124112	0.0634766	0.0634766	0.0634766	2.06348	0.188477	0.0634766	1.06348	4.07976	0.208119	2.06348	0.0634766
0.145157	0.144669	0.144669	230.738	0.207228	0.144669	5.44711	0.160294	1.06772	0.370673	0.144669	0.144669	2.25552	0.157296	0.144669	0.144669	0.367621	0.144669	0.648575	0.162266	4.14467	0.144669	3.9183	0.647628	0.144669	0.144669	0.208145	0.578674	0.144669	0.144937	2.80875	0.180385	0.153598	4.14818	0.144669	1.00486	0.144669	0.43872	0.160751	0.144669	0.144669	0.144669	3.25862	3.25428	0.144669	0.144669	4.14533	0.144669	0.144669	0.144669
0	0	0.0329241	230.593	5.924e-05	0	0	0	0	0.226004	0.000976562	0	0	0.500074	0	0.251042	0.223013	0	0	0	4	0	0	0	0	0	0.0634766	0.144669	0	0.000268046	0.00024426	0	0.402319	4.30037	0	1.86019	0.950893	0.251953	0.0065696	0	0.506348	2.19401	0	0.347619	0	0	4.00066	0	0	0.00123813
0.000268046	0.0472163	0.000268046	234.593	0.0068286	0.000268046	0.000268046	2.53152	0.000268046	0.226273	1.50187	0.000268046	0.000268046	0.00033485	0.0189876	0.000268046	0.22322	0.681909	0.125268	0.000268046	4.00027	0.000268046	3.15027	0.000268046	0.000268046	0.000268046	0.0637446	0.144937	0.000268046	0.00107218	0.000268046	0.00223369	0.00964632	4.00417	0.1009	0.922963	0.000268046	0.000268046	1.10947	0.000268046	0.000268046	0.126245	0.000268046	0.000268046	0.000268046	0.10331	4.36944	0.000268046	0.000268046	0.0472163
0.643956	0	0.900074	230.593	0.12506	0.000754616	4.47938e-06	0	0	0.226004	0	0	0	0.000265407	0	0.619384	1.08315	0.0857599	0	0	4.125	0	0.000910296	0	0.45	0	0.0634785	2.80875	0.00024426	0.000268046	0	3.74385e-05	1.43107	5.01563	0.00427246	1.40957	0.00426208	0	0.25657	0.260871	0.00318532	0	0	0	0	0	4.00067	0	0	3.20352e-05
0.231746	0	0	230.593	0.625059	0	1.02624	0	0	0.226004	0	0	7.62939e-06	0.0240564	0	3.8147e-06	1.91866	0.00187508	0.5	0	4	0	0	0.185935	0	0.0833562	0.107631	0.180385	0	0.00223369	3.74385e-05	0	4.00195	4.26087	0	0.861214	0	0.0580585	0.0151055	0.0600002	0	0	10.5	0	0	0	4.00066	0.155859	0	8.65957e-06
0	0.42702	0	230.593	5.924e-05	0.110065	0	0.515625	0	0.226004	0.119531	0	0	0.0024131	0	1.06027	0.222952	0	0	0	4	1.32167	0.118438	0	0	0	0.0634766	0.153598	0.402319	0.00964632	1.43107	4.00195	0	269.429	0	1.13748	0.00150923	0.130436	0.522195	0	0	0	0	0	0	0	4.03794	0	0	0
4	4	4	234.593	4.00006	4.52168	14.5	4	4	4.22698	4	4	4.00391	4.00007	5	4.00085	4.26931	4	4.50293	4.13637	8	4	4	4	4	4	4.06348	4.14818	4.30037	4.00417	5.01563	4.26087	269.429	16	4	4.86023	4	4.28054	4.00657	4.00554	4	4	4	4	4	4	8.00104	4	4	4.85
0	0	0	230.593	0.105848	3.32433	0	0	0	0.226065	0	0	0	41.8082	0	2.09826	0.222952	0	0	0.0540661	4	0	0	0	0	0.706279	0.0634766	0.144669	0	0.1009	0.00427246	0	0	4	0	0.861188	0	0	0.0807884	0.000488281	0.000251653	0.251953	0	0	0	0.45	4.00066	0	0	0
1.11019	0.860195	0.860195	231.453	0.860254	0.860195	1.97658	1.14591	0.860195	1.0862	0.860195	0.860195	0.992031	0.860261	0.864101	0.860195	1.46086	0.860195	0.864003	1.36019	4.86019	0.860195	0.860195	0.866417	0.860195	0.860195	0.924159	1.00486	1.86019	0.922963	1.40957	0.861214	1.13748	4.86023	0.861188	3.44078	6.88364	1.86019	0.866825	1.26056	0.861042	0.881231	0.860195	0.860195	0.860195	0.861237	4.86213	0.860195	0.860195	1.46875
0	0	0	230.593	0.000120275	1.43554	0	0	0.0104297	0.226004	0	3.29018	0	9.97898e-05	0.03125	0.0705256	0.362246	0	0	0	4.01481	0	0.0039955	3.54113e-06	0.140305	2	19.0635	0.144669	0.950893	0.000268046	0.00426208	0	0.00150923	4	0	6.88364	0	0	0.702877	0.947513	0.000183105	4.67936e-05	0	0	0	0	4.01712	0	0	0.00012055
0.225352	0	0.00138972	230.593	2.00006	0.046875	0	0.00982823	0	0.250973	0.0500916	0.000235421	0	6.68039e-05	0	0	0.22344	0.416912	0	0	4	0	0	0	0	0.0199751	0.0906808	0.43872	0.251953	0.000268046	0	0.0580585	0.130436	4.28054	0	1.86019	0	0	3.50657	81.55	1.87866	0	0	0	0	0	4.35369	0	0	0.400366
0.0065696	0.00683765	0.0065696	230.606	0.00662884	0.0065696	6.91909	0.0417259	0.0065696	0.232574	0.00803445	0.00852273	0.0065696	0.0183552	0.0690696	0.0150931	0.229522	0.0065696	0.0102108	0.0065696	4.00657	0.0065696	0.155755	0.00657151	0.0065696	0.0065696	0.124112	0.160751	0.0065696	1.10947	0.25657	0.0151055	0.522195	4.00657	0.0807884	0.866825	0.702877	3.50657	0.0262784	0.0065696	0.166946	0.0065696	0.0065696	0.0065696	0.0065696	0.0065696	4.00762	0.0065696	0.0065696	0.00665505
0.000396729	0.015625	0	230.593	0.154517	0	0	0	0	0.226004	0.691233	0	0	6.68039e-05	0.000211276	0	0.222952	6.10352e-05	0.255389	3.5	4.00938	0	0	1.575	0.00169567	0	0.0634766	0.144669	0	0.000268046	0.260871	0.0600002	0	4.00554	0.000488281	1.26056	0.947513	81.55	0.0065696	0	0.81543	0	0.00012207	0	0	0.000810896	4.00066	0.00127175	0.0246931	47.6881
0	0	0	230.593	0.157977	0.00718939	0	0	0	0.226004	0.09375	0	0	6.68039e-05	0	0	0.222952	0.200244	0	1.48584	4	0	0	0	0	0	0.0634766	0.144669	0.506348	0.000268046	0.00318532	0	0	4	0.000251653	0.861042	0.000183105	1.87866	0.166946	0.81543	0	0	0	0	0	0.09375	4.00066	0	0	0
9	0	0	230.593	5.924e-05	0	0	0	0	0.226004	0	0	0.664877	6.68039e-05	0.0118103	0	0.222952	2	0	0.330906	4	1.51855	0	0	0	0	0.0634766	0.144669	2.19401	0.126245	0	0	0	4	0.251953	0.881231	4.67936e-05	0	0.0065696	0	0	0	0	0	0.225	0	4.00437	0.0126831	0	0
0	0	0.00426136	290.681	5.924e-05	0.00146484	0	0.00135149	0	0.226004	0	1	0	6.68039e-05	0	1.25078	0.222952	0	0.0296832	0.0244141	4	0	0	0.00703554	0.00498019	0.00195312	2.06348	3.25862	0	0.000268046	0	10.5	0	4	0	0.860195	0	0	0.0065696	0.00012207	0	0	0	0.015625	0	0.00419171	4.00066	0	0	0
0.643956	0	9.375	230.593	5.924e-05	0	0	0.316406	0.0109375	0.226004	0.0331473	0	0	6.68039e-05	0	0	0.222952	0	0	0.00445557	4	0	0.00589694	2.96116e-05	2	0	0.188477	3.25428	0.347619	0.000268046	0	0	0	4	0	0.860195	0	0	0.0065696	0	0	0	0.015625	0	0	0	4.00361	0.00195312	0	0
0	0	0.0169863	306.478	5.924e-05	0.00585938	0	0.00244141	0	0.226004	0	0.20894	0	6.68039e-05	0.000366211	0	0.222952	0	0.0374391	0	4	0	0	0.787899	0.0196422	0.00654297	0.0634766	0.144669	0	0.000268046	0	0	0	4	0	0.860195	0	0	0.0065696	0	0	0.225	0	0	0	0.00660511	4.00066	0	0	0.125034
0	0	15.375	230.593	5.924e-05	0	0	0	0	0.226004	0	0	0	9.37507	0	0	0.222952	0	0	0	4	0	0	0	0.09375	0.0122017	1.06348	0.144669	0	0.10331	0	0	0	4	0.45	0.861237	0	0	0.0065696	0.000810896	0.09375	0	0.00419171	0	0.00660511	0	4.00066	0	0	0
4.00066	4.00143	4.00066	234.719	4.00075	4.45333	4.00066	4.00066	4.00066	4.22666	4.00066	4.00066	4.00066	4.00073	4.00067	4.00066	4.27718	4.00066	4.00066	4.78701	8.00066	4.00066	4.00066	4.00066	4.00066	4.00066	4.07976	4.14533	4.00066	4.36944	4.00067	4.00066	4.03794	8.00104	4.00066	4.86213	4.01712	4.35369	4.00762	4.00066	4.00066	4.00437	4.00066	4.00361	4.00066	4.00066	16.0026	4.00066	4.00066	5.05553
0	0	0	230.593	0.00595618	0	0	0	0	0.226004	0	0	0.127232	6.68039e-05	0	0	0.222952	0	0	0	4	0	0	0	0.0408813	6.25	0.208119	0.144669	0	0.000268046	0	0.155859	0	4	0	0.860195	0	0	0.0065696	0.00127175	0	0.0126831	0	0.00195312	0	0	4.00066	0	0	0
0	0	17.6399	230.593	0.0010358	0	0	0.0440017	0	0.226004	0	0	0	15.7501	0	0	0.222952	0	0	0	4	0	0	0	0.216964	0	2.06348	0.144669	0	0.000268046	0	0	0	4	0	0.860195	0	0	0.0065696	0.0246931	0	0	0	0	0	0	4.00066	0	0	0
1.69531	0.0441543	0	230.593	5.924e-05	0	0	0	0	0.226004	0	0	0	0.0313168	6.10352e-05	1.11634	0.222952	0	0	0.200244	4	0	0	0	0	0	0.0634766	0.144669	0.00123813	0.0472163	3.20352e-05	8.65957e-06	0	4.85	0	1.46875	0.00012055	0.400366	0.00665505	47.6881	0	0	0	0	0.125034	0	5.05553	0	0	0
0.0322266	0.0322266	0.0322266	230.625	0.0322858	0.0322266	0.0322266	0.0322266	0.0322266	0.258231	0.0322266	1.71351	0.0322266	0.0322934	0.0322266	0.0322266	0.255719	0.0372203	0.0322266	1.91895	4.03223	0.0322876	0.0322266	46.4746	0.0322266	0.0322266	3.6457	3.5519	0.0478516	0.0324946	2.81348	0.0478518	0.0367839	4.05112	0.0322266	0.892421	0.0322266	0.0322266	0.0387962	0.0322266	0.0322266	0.0322266	0.0322266	0.0322266	0.0322266	0.0322266	4.03289	0.0322266	0.0322266	1.03252
0	0	2.23162	243.718	0.000158486	2.15234	0	0	0	0.226004	0	9.15527e-05	0	6.68039e-05	0	0	0.222952	0	0	0	4	0.000488281	0	0	1.33372	0	0.342586	0.153214	0	0.0128291	0	7.36629e-06	0	4	0	0.860195	0	0.375397	0.0065696	0	0.975	0.375	0	0	0	0.421875	4.00066	0	0	0
0	4.025	0	230.593	5.924e-05	0.639062	0	0	0.000898089	0.226004	0	0	2	6.68039e-05	0	1.4349	0.222952	0	0.0874174	0	4.05406	0	0	0	0	0	0.0634766	8.14467	0	0.000268046	1.00011	19	0	4.00025	0	0.860195	0.000976562	0.0625	0.00658486	0	0	0	0	1.16126	0	0	5.18816	0	0.0476074	0
0	0	0.0199751	231.015	5.924e-05	0	0	0	0	0.226004	0	0	0	6.68039e-05	1.51855	0.200627	0.222952	0	0	0	32	0	0	0	0.0104396	0	0.0666203	0.144669	0.0272042	0.000268046	0	0	0	4.75	0	0.860195	0	0.000643887	0.0065696	0	0	0.0180131	0	0.0742188	0	0	4.0038	0	0	0.0483398
0.698745	0.698745	0.698745	234.292	0.698804	0.698745	0.701675	0.698745	0.70862	2.17358	0.698745	0.698745	0.698745	0.698812	0.698745	0.698745	0.922231	0.698745	3.16875	0.698745	4.71281	0.702651	0.792679	0.698747	0.698745	0.698745	0.762222	0.843414	0.698745	0.699013	0.728308	0.698745	0.698745	4.69875	0.698745	1.5595	1.43571	0.698745	0.863225	1.59882	0.698745	0.698787	0.698745	0.698745	0.698745	0.698745	4.6994	0.698745	0.698745	0.698858
0	0	0.00146484	230.845	5.924e-05	0	0	0	0.0322266	0.226004	0	0	0	6.68039e-05	0	0	0.222952	0	0	0.429548	4	0.0540597	0	0	0	0	0.0634766	0.144669	0	0.982411	0	0	0	4.00028	0.50293	0.860195	1.27767	0	0.0362528	0.553267	0	0	0.127344	0	0.346875	1.90179	4.00066	0	0	0
0	0	0	230.593	5.924e-05	0	0.0538644	0	0	0.351004	3	0	0	6.68039e-05	0	2.27662	0.222952	0	0	1.18291	4	0	0	2.96116e-05	0	0	0.371289	0.301056	0	0.000268046	0.0312503	0.40625	0	4	0	0.860195	0	0.857812	4.0633	0.0117711	0	0	0	0	0	0	4.00066	0	0.015625	0.0102998
0	0	0	230.781	0.0166426	0	0	0.5	2.10801	0.226004	0	0	0	6.68039e-05	0	0	0.222952	0	0	0	4.125	0	1.56807	0	0	0	0.137695	1.33649	0	0.000268046	0	0	0	4	7.62939e-06	0.860195	0	0.966336	0.0065696	0	0	0	4.04093	0	0	0.0736607	4.60222	0	0	0
0	0	0	231.531	0.132481	0	0	0.5	1.87701	0.324963	0	0	0	6.68039e-05	0	0	0.222952	0	0	0	4.125	0	1.39389	0	0	0	0.586914	1.20407	0	0.000268046	0	0	0	4	7.62939e-06	0.860195	0	0.858608	0.0065696	0	0	0	2.14844	0	0	0.289286	4.51628	0	0.11326	0
0.00390625	0.00390625	0.00390625	230.597	0.00396549	0.00390625	0.00393677	0.00390625	0.0379944	0.229911	0.00390625	0.00390625	0.00390625	0.00397305	0.00390625	0.00390625	0.226877	0.00390625	0.00496523	0.0319856	5.27891	0.00390625	1.00422	0.0117188	0.00390625	0.00390625	0.0673828	0.148624	0.00390625	0.0041743	0.0327307	0.00390625	0.00390625	4.00391	0.240771	0.864101	0.00390625	0.00390625	0.0517705	0.00390625	0.00390625	0.00390625	0.00836182	0.00390625	0.00390625	0.00390625	6.03778	0.00390625	0.378906	0.00390625
4.22545	0	0	230.593	5.924e-05	0	0	0	0	0.402318	0	0	0	6.68039e-05	0	0.00320638	0.222952	0	0	0	4.01562	0	0	0	0.16875	0.1875	0.0634766	0.144669	0	0.000268046	0	0	0	4	0	0.860195	0	0	0.0065696	0	0	0	0	0	0	20.75	4.00066	0	2.75	0
2.79968e-05	2.79968e-05	2.79968e-05	230.593	0.0148997	2.79968e-05	26.534	2.79968e-05	2.79968e-05	0.226032	2.79968e-05	2.79968e-05	4.00003	9.48006e-05	0.00143997	0.000838892	0.22298	2.79968e-05	2.79968e-05	0.698283	4.00003	2.79968e-05	2.79968e-05	2.79968e-05	2.79968e-05	0.250028	0.0635046	0.316602	2.79968e-05	0.000296043	2.79968e-05	2.79968e-05	2.79968e-05	4.00003	2.79968e-05	0.862402	0.0807678	0.0166114	0.00661286	0.0111549	2.79968e-05	2.79968e-05	0.473747	2.79968e-05	2.79968e-05	2.79968e-05	4.00069	2.79968e-05	0.0222904	2.79968e-05
10.0254	10.0254	10.0254	254.18	10.0254	10.0254	10.0254	19.0674	10.0254	13.4014	10.0254	10.0254	11.128	10.0255	10.0254	10.0254	10.2483	10.1256	10.0254	10.0254	14.0996	16.0799	10.3398	10.0254	10.4473	10.0254	10.0889	10.1701	10.0254	16.349	10.0254	10.0254	10.0254	14.0254	10.0254	10.8856	10.0254	10.0254	10.0359	10.0254	10.0254	10.4473	10.0267	10.0254	13.9041	10.0254	14.026	10.0254	10.0254	10.0879
0.529549	0.360001	0.00245361	230.593	5.924e-05	0	7.62939e-06	0	0	0.226004	0	0	0	0.0078793	0.000224958	0	0.222952	0	0.00012207	0	4	0	0	0.245536	0	0	0.0634766	1.73143	0.00392151	0.031518	0.231502	0	0	4	0	0.860195	0	0	0.0065696	0	0	0	0.00012207	0	0	0	4.00066	0	0	0
1.54264	0.542638	0.542638	231.136	1.24357	0.542638	0.860678	0.66794	0.542638	0.768643	0.542638	0.542638	0.542638	0.542744	0.542638	0.542638	0.766042	0.542638	0.542638	0.542638	4.54264	0.542638	0.542664	0.558264	0.542638	0.542638	0.606115	0.687395	1.15201	0.542906	0.542638	0.542638	0.542638	4.54264	0.5708	1.40283	2.54404	0.543127	0.596156	0.542638	0.549674	0.571973	0.542638	0.542638	0.542638	0.542638	6.14226	3.60514	0.542638	0.542638
0	0	1.51136	230.593	5.924e-05	0	0	3.97812	0.078125	0.226004	0	0	0	0.000799226	0.00278425	0.857179	0.222952	0.0152807	1.1163	0	4.00446	0	0.00195312	0	0	0	0.0634766	0.144791	0.611719	0.000268046	3.05176e-05	1.90735e-06	5.8492e-06	4	0.0578763	0.860195	0	0	2.00657	0	0.00146484	0	0.0332031	0.0165841	9.25	0	4.00066	0	0	6.10352e-05
0	0.015625	0	230.593	5.924e-05	0	0	0	0	0.226004	0	0	0	6.68039e-05	0	0.25	0.508672	0	0.00195312	0	4	0.0325521	0	0	0	0	0.0634766	0.144669	0	0.000268046	0	0	0.00195312	4	0.125034	0.860195	5.975	0.000643887	0.0065696	0	0	0	0	0	0	0	4.00066	3.79375	0.09375	0
0	0	0	230.593	0.41501	0	0	0	0	0.226004	0.046875	9.25	0	6.68039e-05	0	0	0.222952	0	0	0.0215145	4	0	0	0.000112316	0	0	0.0634766	0.305932	0	0.000268046	0	0	0.0540661	4	0	0.860195	0	0	0.0179362	0	0	416	0	1.47258	0	1.275	4.00066	0	0.555895	0.0312576
0.144531	0.144775	0.144531	230.738	0.14459	0.144531	1.40157	0.144531	0.144531	0.370536	0.144531	0.144531	0.144531	1.72316	0.144531	0.144531	0.367483	0.144614	0.144531	0.144531	4.88114	0.144531	0.144531	0.144531	0.144531	0.144531	0.208008	0.2892	0.144531	0.144799	0.144531	1.51953	0.144531	4.14453	0.144531	1.00473	1.42	0.144531	0.151101	0.144531	0.144531	0.144531	0.144531	0.444531	0.144531	1.41953	4.14519	0.144531	2.50703	0.144531
0	0	0	231.291	5.924e-05	0.0117188	0.25	0	0	0.226004	0	0	0	6.68039e-05	6.59718e-05	0.92918	0.222952	0	0	0.00422316	4	0	0	1	0.0177089	0.0489643	0.0634766	0.144669	0	0.000268046	0.125252	0	0	4	0	0.994789	0	0	0.0221946	0	0	0	0	0	0	0	4.00067	0.000110581	0.000488281	0
0	0.00013188	0	230.64	5.924e-05	0	0.0483398	0	9.15527e-05	0.226004	0	0.25	0	6.68039e-05	0	0.00012055	0.222952	0	0.16875	0.25	4	0	0.601339	0	0	0	0.0634766	0.144669	0	0.000268046	0	0	0	4	0.353033	0.860195	0.00370829	0	0.0065696	0.000366211	0	0	0	0	0	0	4.00066	2.25	0.046875	0
0.00195503	0	0	230.593	8.21282e-05	0	0	67.875	0	0.226249	0.0117188	0.25	0.000976562	6.68039e-05	0	0	0.222952	0	0	0.25	4	0	0	0.142861	0	0	0.0634766	0.144669	0.353033	0.000268046	4.47938e-06	0	0	4.04635	0	0.860283	0.331437	0	0.0065696	0	0	0	0	0	0	0	4.00102	0	0	0
0.0148416	0	0	230.593	0.0848807	0	0	1.07287	0.406494	0.226004	0	0	1	6.68039e-05	0	1.25034	0.222952	0	0.03125	0	4	0	165.013	0	0	0	0.0634766	0.144815	0	0.000268046	3.61739	8.49696	0	4.00049	0	0.860195	0	0	0.0065696	0.000396729	0	0	2.61161	0.700244	79.444	0	4.00066	0.0123047	0	0
0.000708393	0.000708393	0.000708393	230.594	0.000767633	1.11603	0.000708393	0.000708393	0.000708393	0.226713	0.000708393	2.07779	10.3765	0.000775196	0.00266152	0.000708393	0.223661	86.2512	0.127173	0.000712207	4.00071	1.57934	0.000708393	0.00152626	0.000708393	0.531959	0.064185	0.207877	0.000708393	0.000976439	0.626292	0.0889895	0.000712207	4.00071	3.16589	0.860903	0.000708393	0.000708393	0.0177077	0.000708393	0.000708393	0.000708393	0.000708393	0.625708	2.36321	0.000708393	4.00137	0.000708393	0.000708393	0.000708393
0.00335012	0	0	230.593	5.924e-05	5	0	0	0	4.44624	0	0.56155	0	0.30009	0	2.15418e-05	0.222952	0	0	0	4	0.0332031	0	5.34603e-05	0	10.5	0.0634766	0.144669	0	0.000268046	0	0	0	4	0	1.13293	0	0	0.0065696	0	0	0	0	0	0	0	4.00066	0	0	0.00927161
0	0	0.015276	230.641	0.429643	0	2.9918	0	0	0.226004	0	0.0796875	0	6.68039e-05	2.00406	4.76837e-07	0.222952	0	3.05176e-05	0.00245361	4	0	0	3.5	0	0	0.595865	0.144669	0	0.000268046	0	1.90155	0.233789	4	0	0.860195	0	1.85	0.0160819	0	2.28882e-05	0.941406	3.05176e-05	0	0	0	4.00659	0	0	0.072375
0	0.196773	0.046875	230.593	5.924e-05	9.14062	0	1.90735e-06	1.90735e-06	0.241629	0	0.125	0.00067749	12.0001	0	0.0027777	0.222952	0	6.34741	0.125	4	0	0	0	0.0540661	9.87053e-06	0.0634766	1.27083	0	0.00100047	0	0.353033	0	4	0.1875	0.860195	0	0	0.0065696	0	4.22545	0	0	0	0.0189069	0	4.69516	0	0	0
0	0	0	230.593	1.41824	0	0.180329	0	0	0.226004	0	0	0	0.0201268	0	0	0.222952	0	0	0.282384	4	0	0	0	0	0	0.0634766	0.160782	0	0.0619703	0.0148959	1.8687e-06	0	4	0	0.86025	0.0054062	28.181	0.145632	0	0	0.500002	0	0	0	0.782388	4.00066	0	0	0
0	0	0	625.89	5.924e-05	0	0.00319602	2.14754	0	1.201	0.0625	0	0.278587	6.68039e-05	0	0	0.222952	3.05176e-05	0	0	4	8.57515	0	0	0	0	0.137695	0.144669	0.25	0.000268046	0	0	0	4	0	0.860195	0	0	0.0065696	0	0	0	0.141051	0	1.24792	0	4.06316	0	0	0
0	1.42634	0.00146484	231.659	5.924e-05	0	0	0.615625	0.500069	1.926	0	0.000183105	0.553267	6.68039e-05	0	0	0.222952	0	0	3.39844	4	0.215018	0	0.0244687	0	0.370536	0.157227	169.895	0.141051	0.000268046	0	0	0	4	0	0.860195	0	0	0.0065696	0	0	0.0483398	0	0.0117188	2	0	4.00066	0.125	0	0
0	0	0.046875	230.593	5.924e-05	0.198437	0	0	0	0.226004	0	0.5	6.10352e-05	0.0235043	0	0	0.222952	0	0.414526	0.5	4	0	0.210938	0	0.161501	0	0.0634766	0.144669	0	0.000268046	0	0	0	4	0	0.860195	0	0	0.0065696	0	0.102118	0.0151555	0.125	0	0	0	4.00066	0	0	0
0	0.000817871	0	230.593	5.924e-05	0	0.000698494	0	0.125	0.226004	0	0	0	0.0209154	0	0	0.232764	0	0	0	6	0	0.00556345	0	0.267578	0	0.0634766	0.144669	0	0.000268046	2.78125	0.000620938	1	4	0	0.927333	6.86646e-05	0	0.0065696	0	0.00227865	3.05176e-05	0	0	0	0.033134	4.27769	0.125	0	0.00765812
6.75	6.75	6.75	237.378	8.43108	12.7875	6.75	7.75	6.75	6.976	6.75	7.75	6.875	6.75007	6.75024	6.75	7.22295	6.80016	6.75	7.75	10.9492	6.75	6.75165	6.75003	6.78525	6.75	6.8284	6.89467	6.78729	6.75027	6.75024	6.75048	6.75612	10.75	7.35938	7.61019	6.75	6.75	7.44667	6.75	6.75729	6.75	6.75	6.75	6.75	6.77086	10.7532	6.75	6.75	6.78125
0.0293344	0	0	230.631	0.125059	0.1131	0	0	0	0.226004	0	4	0	6.68039e-05	0	0.000211276	0.222952	0	0.0625	4	4.08742	0.0199751	0.1125	0	0	0	0.0634766	0.144669	0	0.000268046	0.0019421	0	0	4	0.000236573	0.860195	1.5558e-05	0	0.0065696	0	0	0	2.83158	0	8.3044	0	4.0075	0	0	0
0	0.00416655	0	230.751	0.00596439	0.00320638	124.625	0.0828125	0	0.626004	0	0	12.6642	6.68039e-05	1	0.0788461	0.222952	0	0	0.214774	4.00391	0.0272042	0	0	0.119531	0	3.39123	0.144669	0	0.000268046	6.38932e-05	0	3.375	4	0	0.860345	6.10352e-05	2.27332	0.0065696	0	0	0	0	0	31.1656	0	4.46238	0.015625	0.000976562	0
0	0	0	230.72	2.40602	0.0126046	0	0	0	0.226004	0	0	0	0.0625668	0	0	0.222952	0	0	0.800732	4	0.107729	0	0	0	0	0.0649414	0.144669	0	0.000268046	0	5.86448e-05	0.0955078	4	0	0.860195	0	0.000244141	0.0065696	0	0	8	0	0.0246931	0.375	5.975	10.3231	0.0625	0	0
5.7622e-06	5.7622e-06	5.7622e-06	234.593	0.750858	5.7622e-06	5.7622e-06	0.01373	5.7622e-06	0.22601	5.7622e-06	0.250006	5.7622e-06	0.000105552	5.7622e-06	7.66955e-06	0.225497	5.7622e-06	0.125006	0.250006	4.00001	5.7622e-06	0.113183	5.7622e-06	0.000192182	5.7622e-06	0.0634823	0.186198	5.7622e-06	0.000273808	5.7622e-06	8.6868e-06	5.7622e-06	4.00001	5.7622e-06	0.8602	5.7622e-06	5.7622e-06	0.0948655	5.7622e-06	5.7622e-06	0.125006	5.7622e-06	5.7622e-06	5.7622e-06	0.0156308	4.23241	5.7622e-06	5.7622e-06	5.7622e-06
4	4.00062	4	234.593	4.00006	4	4.02513	4	4	4.226	4.1875	4.02441	4	4.00007	4.5	4.00045	4.22295	4	4	4	27	4	4	4	4	4.01562	5.49837	4.14467	4	4.00027	4	4	4	8	4	5.5503	4.00039	4	4.00657	4	4	4	4	4	4	4	13.2507	4.08124	4.0006	4
0	0.101562	0	230.617	5.924e-05	0	0	0.00585938	5.29706	0.413504	0	0	0.00292969	6.68039e-05	0	0	0.222952	0	0	0	4.00661	0.1875	0	0	0	0	0.0634766	3.14467	0	0.00201971	0	0	0	4.00049	0	0.860195	0	0	0.0065696	0	0	0	0	0	0.09375	0	4.00066	0	18.6306	0
0.0540661	0	0	231.097	5.924e-05	0.751465	0.463003	0.000898089	0	0.226004	0	0	0	6.68039e-05	0	0	1.91826	0.200311	0	0.00703125	4.13906	0	0	0	0.141482	0.0105772	0.0634766	0.144669	0	0.000268046	0	0	4.0136	4.03525	0	0.860195	0.558929	0	0.0250266	0	0	0	0	0	0	0	4.00066	0	0	0.125
0	0	0	230.593	5.924e-05	1.1875	0	0	9.15527e-05	0.226004	0	0	0	6.68039e-05	0.0209349	0.231746	0.222952	0	0	1.36536	4	0	0	0	0	0	0.0634766	0.648575	0	0.00124461	5.14794	0	0	4	0	1.28333	0	2.25	0.0065696	1.29048	0	0	0	0.306605	0	20.1734	4.00066	0.00327148	4.43527	0
0	0	0	230.593	0.000139607	0	0	0	0.860317	0.226004	0	0	1	6.68039e-05	0	0	0.361269	0	0	0	4	0	0	0.114575	0	0	0.0634766	0.144669	0	0.0113127	1.10006	6.1983e-06	0	4.92942	0.117145	0.860195	0.4875	0.333433	0.0065696	0.114415	0	0	0	0.5	2	0	4.00066	0.178385	0	0
0.029875	0.0293344	0.0293344	230.622	0.0832581	0.0293344	0.0293344	0.0293344	0.0515968	0.255339	0.0293344	1.21683	0.0293344	0.0294012	0.622541	0.0293344	0.252299	0.030569	0.958759	0.0293344	4.02933	0.587765	0.0293344	2.34526	0.0293344	0.0293344	0.092811	0.174003	0.0293344	0.0296025	0.0293344	0.0293344	0.0293972	4.02943	0.0419565	0.889529	0.19479	0.0293344	0.035904	0.0293344	0.0293344	0.0332657	0.0298227	0.0293344	0.0293344	0.0293344	4.04087	7.81579	0.0293344	0.889651
0	0	0	230.709	5.924e-05	0	0	0.00507813	0	0.353348	0	0	0.300253	6.68039e-05	0.015686	0	0.222952	0	0	0	4	0	0	0	1.575	0	0.0744141	0.144669	0	0.000268046	0.015625	0.00407644	0	4.0625	0	0.860195	0	3.40625	0.0065696	0	0	0	0.00233556	0	3.7708	0	4.0116	0	0	0
0	0	0	230.593	5.924e-05	0	1.94781	0	0.00196686	0.226004	0	0	0.00351944	0.00104337	0.00012207	0	0.241679	0	0.00681975	0	4	0	0.000254704	1.01638	0	0	0.197453	0.144692	0	0.0041743	0	0	0.150275	4	3.8147e-06	0.860195	0	0.125	0.0065696	0	0	0	0.015276	0	0	0.000222368	4.0145	0	0.754395	0.112509
0.75	0	0	231.07	5.924e-05	0.0244141	0.0109375	0.159375	0	0.826004	5.59375	0	0.795059	6.68039e-05	0	0	0.222952	0	0.0113666	0	4	0.0540597	0	0.551314	0	0	0.0634766	0.144669	0.000366211	0.982411	0	0	0	4	0	0.860195	0	0.0705256	0.0362528	0	102	0	0	0	2.12507	0	4.00066	0	0	0
0.50293	0.00703292	1.5	230.593	190.325	0	0	0	0	0.226004	0.000366211	0	0.00402854	0.0419538	0.463003	0	0.222952	1	2.02344	0	4.60938	0	0	0	0	0	0.0634766	0.144669	1.11678	0.000268046	0	0.00390625	2.61564	7.12078	3	0.860195	0	0	2.25657	0	0.155859	0	2	0	0.0151555	0.00292969	4.00069	1.67445	0	407.5
0.000148245	0	0.00335012	230.593	0.0188131	0.0625	5.25	0	0	0.226004	0.0135149	1.52588e-05	0.0234985	0.00432858	0.5	0.0681832	0.2699	0	3.8147e-06	0.00528172	4	0	0.00493993	0.00491467	0	0	0.51611	0.679243	0	0.000268046	0.135687	0.068229	1.875	4	0	0.861171	2.25033	0.276634	0.0065696	1.39389	2.86102e-06	0	0.60005	0	0	0	4.00066	0	0	0
0.375183	0.00370829	0	230.593	52.0053	0	0	2.25647	0	0.226004	0	0	0	6.68039e-05	0	0.000838614	0.222952	0	0	0	4	0	0	0	0.25	0	0.0634766	3.03575	0	0.000268046	0.223148	0.157234	0	4	0.0625	0.860195	0	1.52588e-05	0.00852273	1.1875	0.015625	0.00114857	0	0	3.00035	0	4.00066	0	0	0
0	0	17.1306	230.617	5.924e-05	0	0	0	0	0.226004	0.1875	0.00300293	0	3.00007	0	0	0.222952	0	0	0	4	0	0	0.000931407	0.736973	0	0.29976	0.144669	0	0.000268046	0	0	0	4	0.000254704	0.860195	0	0	0.0065696	0	12	0.185417	0	0	0	0	4.00066	0.294937	0	0
0.35	0.35	0.35293	231.318	0.350059	0.35	0.35	0.35	0.37753	0.576004	0.35	1.85156	0.35	0.350067	0.35	0.35	0.572952	0.901314	0.35	0.35	4.35	0.358831	0.35297	0.357897	0.350023	0.35	4.63892	0.494669	0.35	0.350268	0.37474	0.35	0.352131	4.35	0.351509	1.21019	0.35	0.36181	0.705528	0.35	0.35	0.739715	0.35	1.38516	0.35	0.350366	4.35291	0.35	0.35	0.35
0	2.21353e-05	0	230.593	0.394873	0.315839	0.00588553	0	0.00694447	0.226004	0.000498744	0	0	8.28215e-05	0.000488411	0.832898	0.484113	0.00123039	0	0	4	0	1.35745e-05	2.01229e-08	0	0	0.0634766	0.188823	0.00125653	0.000268046	0.00769072	0.000225361	0.1454	4.12553	0.010339	0.862152	0	0	0.91676	2.02476	0.0138362	2.71387e-05	0	0	0	0	4.00141	0	0	0.397493
0.335565	1.53088	0.335565	230.935	0.335625	0.335565	0.335565	0.335565	0.335565	0.56157	0.335565	0.335565	0.335565	0.335632	0.55253	0.335565	0.558518	0.335565	0.335565	0.335565	27.3481	0.335565	0.335565	0.335565	0.727307	0.335565	0.413751	0.480234	0.335565	0.335834	0.335565	0.335565	0.335565	4.33557	0.335565	1.19576	1.7297	0.38244	0.342135	0.335565	0.476617	0.336054	0.33703	0.335565	0.341425	3.62156	4.33622	0.335565	0.335565	0.335565
0	0	0.0137591	230.593	0.740507	0	0	0	0.00937827	0.226004	0	0	0	0.0033627	0	0	1.83649	2.78335	0	0	4.00831	0	1.97411e-05	8.98196e-07	0	0	0.0634766	0.144669	0.0015126	0.00752085	0	0	0.782825	4.95703	14.5993	0.860195	0	0	0.489956	1.84375	0.00204366	3.8147e-05	0	0	0	0	4.00066	0	0	6.10352e-05
0	0	0	230.593	50.9324	0	0	2.21239	0	0.226004	0.20894	0	0	6.68039e-05	0	0	0.222952	0.251465	0.00732422	0	4	0.00169567	0	0	0	0	0.0634766	0.286087	0	0.000268046	0	0	0	4.00156	2.90632	0.860195	0	0	0.0065696	3.8147e-06	0.348958	0	0.000488281	0	0	0.00146484	4.00066	0.00175167	0	2.32976
0	0	0	230.593	3.15767	0	0	0.3638	0.535547	0.226004	0.000765714	0	0	6.68039e-05	0	0	0.222964	0	0.00292969	0	4	0	0.393085	0	0	0	0.0634766	0.443014	0	0.000268046	0	0.00797531	0	4	0.0164621	0.860195	0	1.96273	0.00681374	0	0.00455729	0	4.28604	9.15527e-05	0	0	5.19929	0	0	0
0	0	0	230.596	5.924e-05	0	0	0	2.53646	0.226004	0	0	0.0483398	6.68039e-05	0	0	0.222952	0	0	0.125	4	1.87694	0	0	0.0170898	0	0.0634766	0.144669	0	16.0003	0.0136173	0	0	4	0	0.860225	2.74887	0.015625	0.0065696	0.25	0	0.0170898	1.85885	0.267578	4.236	0	4.00066	0	0.393973	0
0	0	0	241.326	4.48477	0.1875	0	0	0.00380859	0.226004	0	0	0	6.68039e-05	0.200366	0	0.222952	0	0.169643	0	4	0	0	1	0.0883085	0.127344	0.0762939	0.144669	0	0.000268046	2	0.00480981	0	7.39572	0	0.862015	0	0.125	0.0065696	0.00390625	0	1	0	2	0	0.0828125	4.00261	0	0	0.00116778
0	0	0.174642	230.593	5.924e-05	0	0	0	0.0117188	0.226004	56.8874	0	0	0.107	0	0	0.222964	0	0.00292969	0	4	0	0.00146484	0	0	0	0.0634766	0.14476	8.0997	0.0263503	0	0	0	4	0.423913	0.860195	0	6.56591	0.0065696	0	8.01387	0	0.0234375	9.15527e-05	0	0	4.00066	0	0	0
0.0625	0	0	230.593	5.924e-05	0.00130211	0	0	0	0.226004	0	0.00390625	0.000488281	0.00059976	0	0	0.222952	0	0	2.14844	4	0	0.0078125	2.95343	0	0	1.84473	9.40405	0	0.00239909	0.5479	0.000450754	0	4	0.125034	0.860195	0	0.000976562	0.0378196	0	0	0	0	0	0	0	4.3828	3.79375	0	3.05176e-05
0	0	0	230.593	0.817779	0.00209548	0	1.59066	0	0.226004	0	69.5	0	0.00011258	0	0	0.222952	0	0	0	4	0	0	0	0.000482916	0	0.0634766	0.220038	0	0.000268046	0.125034	0	0	4	0.033134	0.860195	0	0	0.0065696	0	0.00977123	28	0	0	1.48125	0	4.03191	0	0	0.0398026
0.00397028	0.00533675	0.00393976	230.597	0.003999	0.00393976	0.00393976	0.00393976	0.00393976	0.229944	0.00393976	0.00393976	0.00393976	36.3176	0.00491728	0.00393976	0.226892	0.0041839	0.214877	0.143002	4.00394	0.00393976	0.00393976	0.0611732	0.00393976	0.00393976	0.234114	0.900561	0.28966	0.334115	0.00393976	0.59769	0.00394167	4.00394	0.00784601	0.864134	0.0041839	0.00393976	0.0108064	0.00393976	0.00393976	0.0069973	0.180471	0.0781585	0.00393976	0.00393976	4.00681	0.00393976	0.00393976	0.00393976
0	0	0	230.599	5.924e-05	2.53045	0.000931407	0	0	0.226035	0.0938416	0	0	0.0939084	0	0.0136196	0.222968	0	2.87275	0	4	0	0	0.10166	0.0322266	0	0.0634766	0.144669	0	1.50027	0	0.94481	0.0306481	4	0	0.860195	0.558929	0	0.00803445	0	0.0938677	0	0.125	0.0270299	0	0	4.00066	0	0	0
1.01673	1.01673	1.01673	232.126	1.71077	1.01673	1.01673	1.13626	1.01673	1.24273	1.01673	1.01673	1.01673	1.01728	2.01673	1.01673	1.23968	1.01683	1.01673	1.01673	5.01673	1.01673	1.01673	1.01685	1.01673	1.01673	2.6819	1.16992	1.01673	1.01699	2.01673	1.3401	1.01673	5.01673	1.0459	1.87692	1.01673	1.01673	1.0233	1.01673	1.02714	1.01673	1.01673	1.01673	1.01673	1.01673	5.73106	1.01673	1.01673	1.0804
0	0	0	230.593	5.924e-05	0.00012213	0.0074208	2.25	0.276634	0.624442	0	0	0	6.68039e-05	0	0.000488281	0.472952	0.0312502	0	0	4.625	85.4639	0.214774	0.00449562	0	0	0.0638162	0.198533	0	0.000268046	0.000160972	0.0752197	0	4.00098	6.10352e-05	0.860195	0.036044	0	0.0065696	1	0.08337	0	0	0	0	0.0104396	4.00066	0	0	0
628.133	628.133	628.133	858.726	628.633	628.133	628.133	628.133	628.195	628.359	628.133	628.133	628.133	628.133	628.133	628.133	628.356	628.133	628.133	628.144	632.164	628.133	628.133	628.853	628.133	628.133	628.196	628.278	628.134	628.239	628.133	628.133	628.133	632.258	629.133	628.993	628.133	628.133	629.14	630.133	628.137	629.423	628.133	628.133	628.133	628.133	633.26	628.133	628.133	628.133
0	0	0	230.593	5.924e-05	0	0	0.233789	0.0923712	0.241629	0	0	0	6.68039e-05	0	0	0.222952	0.950893	0	0	4	6.01696	0.00175167	0	0	0	0.0639648	0.145728	0	47.0003	0	0	0	4	0.0164621	0.860195	0.691233	0	0.0065696	0	0.0234375	0	3.47428	0	4.10773	0	4.00066	1.78125	0	0
0.00898028	0.00729167	1.13801	230.593	0.172766	0	0	0	0	0.226004	0	0	0.0117711	1.12626	0	0	0.225077	0.00351097	0.00195312	0	4	0	0	0	0.0156446	0	0.0634766	0.144669	0.0625	0.000268046	0	0	0	4	0	0.860195	0	0	0.0065696	0.107509	0	0	515.534	0	0	0	4.00066	0.0198292	0	593.929
0.000810896	0	0.0719283	237.451	0.0313321	0.000732422	0	0	0	0.726004	0.648473	0	0	318.232	0.00526646	0	0.483823	0	3.67536	0	4	0	0	0.015625	0.0104396	0	0.118722	0.146932	0	0.851831	0.506348	0	0	4	0	0.860195	0	0.25	0.0065696	0	1.31685	0.353084	0.0078125	0	0	0.0217572	4.06316	0.0312618	0	0
0	0	0	230.593	5.924e-05	0.0723214	0.000976562	0	0	0.415702	0	4	0.670666	0.0912126	0	0.0408071	0.222952	0	0	4	4	0	0	4.76837e-07	0	0	0.0634766	0.153629	0	0.0370984	0	0	0	4	0	0.860195	0.000176566	0.0165834	0.25658	0.00150146	0	0	0	0	0.00292969	0.000810896	4.00066	0	0	0
3.20642	0.0442708	0.0442708	232.539	8.04433	0.138021	0.0442708	0.106771	0.0442708	0.50386	0.0442708	0.0442708	0.0442708	0.0443987	0.0442708	0.0442708	0.267223	0.65599	0.629836	0.0442708	4.04427	0.0442708	0.0443014	0.0442708	0.0447591	0.294271	2.35775	4.20918	0.0442708	0.0445389	0.0442708	0.0442708	0.0442708	4.04427	0.0442708	2.15447	0.0442708	0.0525272	0.30084	21.6818	0.0442708	0.0442708	0.0442708	0.0442708	0.0442708	0.333081	4.04493	0.139779	0.0442708	0.0442708
4.05235	4.03194	4.03194	234.765	4.03203	4.06128	4.04476	4.03855	4.03336	4.25795	4.03194	4.03194	4.03194	4.03201	4.03194	4.03194	4.2549	4.03194	10.2819	4.03194	8.03194	4.11476	4.39448	4.05707	4.03194	4.03194	4.11105	4.20469	4.03194	4.03221	4.03194	4.03194	4.03194	8.03194	4.03194	4.89214	4.03194	4.03194	4.03851	4.03276	4.03194	4.03194	4.28194	4.03194	4.03194	4.03194	16.0326	4.41762	4.05192	4.03292
0	0	0	230.593	5.924e-05	3.12078	0	0	0	0.227988	0.375	0	0	0.254231	0.03125	3.05176e-05	0.223988	0	1.78643	0.515625	4	0	0.73125	0	0	0.00124188	0.0634766	0.144669	0	0.0115768	0.0134141	0	0	4	0	0.895442	0.0104297	0	0.0065696	0	0.0723607	0	0	0	0	0	13.0007	0	0	0.00097293
0	0.000976562	0.100293	230.593	2.02622	0	0.0955078	0	0	0.226004	0.046875	0	0	6.68039e-05	0	0	0.222952	0.000248116	0	0	4	0	22.0896	1	0	0.0225722	0.0634766	0.144669	0	0.000268046	51	0.500003	0	4	0	0.860195	0	0.625	0.0440087	0	0	0	3.375	2.00195	0	0	4.00066	0	0	0
0.85718	0.85718	1.26628	231.45	0.857239	1.02404	0.85718	0.85718	0.857272	1.08318	0.85718	0.85718	0.85718	0.857247	0.864266	0.988434	1.08013	0.898858	0.86053	0.85718	4.85718	0.85718	0.85718	0.857241	0.85718	0.85718	0.920657	1.00185	0.85718	0.857448	0.857302	0.85718	0.865746	4.8572	1.45723	1.71737	0.858442	1.08893	0.98875	2.14766	0.85718	0.85718	0.85718	0.85718	0.85718	0.8576	4.85784	0.85718	0.904055	1.07533
4	4	4	240.568	4.00009	4	4	4	4	4.226	4	4.75037	4	4.00007	4.01058	4	4.22295	4	4	4.01516	8	4	4	4	4	4	17.9764	4.60816	4	4.00027	4	4	4	8	4	4.86019	4	4	4.00657	4	4	4	4	4.52852	4	4.02344	16.0007	4.0017	4	4.00098
0	0	0	230.593	5.924e-05	0	0	0	0.0987619	0.226004	0	0	0	6.68039e-05	0.000910296	0	0.222952	0	0	0	4	0	0	0.7875	0	0	0.0634766	0.144669	0	0.000268046	0.0562569	0	4.01834e-05	4.00098	0	0.860364	0.501752	0.0246094	0.0065696	0	0	0	0	0.73125	0	3.39844	4.00066	0	1.00744	0
0.000488281	0	0	230.593	5.924e-05	0	0	1.24883	0.00195312	0.226004	0	0	0.000183735	6.68039e-05	0	0.03125	0.222952	0	0	0.398438	4	0	2	0.231746	0.329972	0	0.0634766	0.144669	0.851624	0.000268046	1.11019	6.11373e-05	0	4	0	0.860195	0	0	0.0124551	0	0	0.00815289	0.0632324	0	0	0	4.00066	0	0	0
0.0158723	0.0158418	0.0158418	230.609	22.0159	0.0158418	12.973	0.0158418	2.12075	0.241846	0.0158418	0.0158418	4.62181	0.39097	0.0158418	0.0158494	0.297072	2.82834	0.0158418	0.0158418	4.01584	0.0158418	0.784834	0.477551	0.01633	0.019748	0.691037	0.16051	0.518771	0.103527	0.0158819	0.0209949	0.276714	4.01584	398.352	1.85464	0.0158523	0.0158418	86.2724	0.0158418	57.1588	0.817368	0.0940125	0.0159638	0.0158418	0.0158418	4.0165	0.0158418	0.0158418	0.0783418
0	0	0	230.593	0.515684	0	0	0	0.779326	0.226004	0	19.0005	0	0.000685869	0.0322266	0.00430298	0.22573	26.275	0	0	4.09473	3.77344	0	0	0	0	0.0634766	0.144669	0.0440017	0.00273801	0.0875735	0.5	0	4.00893	86.6488	0.860195	0.754395	0	0.0065696	0.00012207	0	0	0	0	0	0	4.00066	5.25	0	0.125
0	0	0	230.593	2.00006	0	0	0.15791	0.0022522	0.226004	0	0	0.0613659	0.02514	0	0	0.222952	0	0	0	4	0	0.000316913	0	1.00107	0	0.0634766	0.144718	0.258068	0.000268046	0	0	5.23122	4	0	0.860195	0	0.000198492	3.50657	0	0.307812	0	0.00642242	0	0	0	4.00458	0	0	0
0.0197445	0.0615539	0.0197445	230.613	0.0736681	0.0202328	0.0197445	0.0197445	0.0213111	0.245749	0.137427	0.0197445	0.027557	0.0198113	0.0197445	0.103093	0.242947	0.0847826	0.0197445	0.0197445	4.01974	0.0197445	0.0197445	0.0197445	0.0197445	0.0197445	0.083221	0.573508	0.0197445	0.332513	2.80103	0.117615	0.307604	4.01974	0.0235333	0.879939	0.0197445	3.16037	0.0263141	0.0197445	0.0197445	0.0197445	0.0197445	0.0197445	0.0197445	0.979748	4.0204	0.02678	1.80308	0.0197445
0	0	0.0151555	230.7	0.917637	0	0	0	0.0861572	0.226004	12	0	0	0.000799226	0	0	0.222952	0	0	1.50156	4	0.00175167	0.380897	0	0	0	0.0634766	0.148835	0	0.000268046	5.77607	0	0	4	0	0.860195	3	0	2.50618	0	0.0015564	0	2.49358	90.4417	4.27381	533.083	4.02507	0	1113.21	0
20.336	20.336	20.336	251.432	21.0424	20.336	23.711	20.3471	20.3692	20.562	20.336	20.3376	20.336	20.3361	20.586	20.9361	20.559	20.336	20.336	20.336	24.336	20.336	20.3583	20.336	20.336	20.336	23.7411	20.4974	20.3399	20.3363	20.336	20.336	21.461	24.336	20.336	21.1962	21.586	20.3498	28.3426	20.336	20.336	20.336	20.6044	20.3429	20.836	20.336	24.77	20.336	20.336	20.336
0.125586	0.063086	0.063086	230.656	0.0631453	0.063086	0.0665258	0.063086	0.063086	0.28909	0.063086	0.063086	0.063086	0.0631528	0.063086	0.063086	0.286038	0.0970133	0.0679566	0.063086	4.06309	0.063086	0.0633302	0.063086	0.916365	0.063086	0.126563	0.207755	0.063086	0.0643431	0.063086	0.063086	0.063086	4.09725	0.0633302	0.926062	0.063086	0.063086	0.0696556	0.063086	0.063086	0.063086	45.7527	0.27786	0.063086	0.0637635	5.09288	0.0693853	0.063086	1.92714
4.00273	4	499.763	285.068	4.29235	4	4	4	4.0221	4.226	4	4	4	4.19054	4.32216	4	4.22295	4	4.5	4	8	4	4.01171	4.0009	4.70065	4	6.61035	4.14467	4.00151	4.04427	4	4	4.00153	8	4.3	4.86019	4	4	41.4412	4	4.42518	4.00164	4.52933	4.00032	4	4	16.0007	4	4	4.00098
0.00587602	0.00581499	0.00734641	231.171	8.00587	0.00581499	0.00581499	4.19331	0.00581499	1.35682	0.00581499	0.00623754	0.00854587	0.00594282	0.00581499	0.00581499	0.228767	0.00581499	0.00581499	0.00581499	4.00581	3.13081	0.0058455	0.00581499	0.0063554	0.00581499	1.76827	0.295615	0.024272	0.068583	0.0143385	0.00581499	0.00581499	4.00581	0.00581499	0.879612	0.80269	0.00581499	0.262385	0.068315	0.00581499	0.00581499	0.00581499	0.0110814	0.00581499	0.00581499	4.00843	0.00581499	0.00581499	0.00581499
0	0	0.169643	230.593	0.00201237	0	0.00175167	0	0	0.226004	0.96747	0	0	0.250067	0	0	0.222952	0	0.00942636	0	4	0	0	0	0.0126831	0	0.0634766	0.144669	0	0.000268046	0	0	0	4.00093	0.303906	0.860195	0	0.000299944	0.0065696	0	0.192188	8	0	0	0	0.127264	4.00066	0	0	0.41495
0	0.0625	0	230.593	5.924e-05	0	0.225011	0	0	0.226004	0	0	0	6.68039e-05	0	0	0.222952	0.0260744	0	0	4.02461	0	0	0	0	0	0.0634766	0.144669	0	0.000268046	0	0	0	4	0	0.860195	0	0	0.0065696	0	0	0	0	0	0	0	4.00066	0	0	0
0.0456676	2.69075	0.0144176	230.608	0.0144769	0.0144176	0.0144176	0.0144176	0.0461385	0.240422	0.0144176	0.0144176	0.514418	0.0144844	0.0144176	0.0144176	0.23737	0.0144176	0.0144176	0.0144176	4.01442	0.0144176	4.25284	0.186293	0.0144176	0.0144176	0.0778942	0.159403	0.0144176	0.0146857	0.0144176	0.0187419	0.0144176	4.01466	0.0144176	0.874612	0.0144176	0.0144176	0.0209872	0.0144176	0.0144176	0.0144176	0.567562	0.0164902	0.0144176	3.01442	4.01508	0.0144176	2.37692	0.0144176
0	0	21.6878	230.593	5.924e-05	0	0	2.61994	0.015625	0.226004	0	0	0	1.68757	0	1.90735e-06	0.222952	0	0	0	4	0	0.00195312	0	0	0	0.0634766	1.34699	0	0.347887	3.05176e-05	1.90735e-06	0	4	6.99375	0.860195	0	0	0.0065696	0	1.57031	0	0.03125	0.00012207	0.25	0	4.00066	0	0	0
2.09928	0.0992839	0.0992839	230.692	0.0993431	0.0992839	1.09928	0.0992839	0.0992839	2.38053	0.102214	0.0992839	0.0992839	0.0993507	0.0992839	0.0992839	1.01854	0.0992839	0.0992839	0.0992839	4.09928	0.0992839	0.0992839	0.0992839	0.0992839	0.0992839	0.16276	0.243952	2.24772	0.0995519	0.0992839	0.0992839	0.0992839	4.09928	0.0992839	0.959478	0.0992839	0.10754	0.105853	0.0992839	0.0992839	0.0992839	0.0992839	0.0992839	0.0992839	0.0992839	4.09994	0.0992839	0.0992839	0.0992839
0.00154696	0.00139699	0.00139699	230.595	0.00145623	2.8139	0.00140716	0.00139699	0.00139699	0.227401	0.00139699	0.00139699	0.00139699	0.00150123	0.251397	0.498492	0.224349	0.00321758	0.00139699	2.0014	4.0014	0.00139699	0.00139699	0.00139699	0.00139699	0.00145802	2.4	0.146606	0.00139699	0.489165	0.161921	0.035489	0.00142305	4.03265	0.00139699	29.0861	0.618336	3.5014	0.10815	0.0557497	0.00139699	0.00139699	0.00139699	0.00139699	0.00139699	0.00139699	4.14135	0.00139699	0.00139699	0.00139699
0.00589694	0	0	230.593	5.924e-05	0	0	0.491071	0.233789	0.276249	0	0	0.17172	6.68039e-05	0	0	0.222952	0	0	0	4	0.0704224	0.174176	0	0	0	0.0634766	0.27709	0	0.000268046	0	0	0	4	0	0.860195	0	0.107729	0.0065696	0	0	0	0.329688	0	0	0	4.07488	0	0.00641276	0
0.105788	0.105788	0.130398	230.699	0.105848	0.105788	0.105788	0.105788	0.105788	0.331793	0.204747	0.105788	1.10658	0.111715	0.105788	0.105788	0.328741	0.105788	0.105788	0.105788	4.10579	0.105788	0.105788	0.10716	0.105788	0.105788	0.169265	0.250457	0.105788	0.106056	0.105788	0.105788	0.105788	4.10579	0.105788	0.965983	1.10579	0.105788	0.112358	0.105788	173.676	0.107253	0.105788	0.105788	0.105788	0.105788	4.10645	0.107741	0.855788	0.105788
80.7114	79.9036	79.9035	310.497	79.9036	79.9035	79.9035	79.9035	79.9035	80.1295	79.9035	79.9035	79.9035	79.9036	79.9035	79.9035	80.134	80.7724	79.9035	79.912	83.9035	79.9035	79.9035	83.0285	79.9035	79.9036	79.967	80.3294	79.9035	80.2116	79.9035	79.9035	79.9091	481.91	79.9035	82.0145	79.9035	79.9035	79.9726	80.6724	79.9035	79.9035	79.9035	79.9035	79.9035	79.9035	83.9042	79.9035	79.9035	79.9036
0	0	0.119531	230.593	5.924e-05	0	0.870304	0	0.000488281	0.226004	0	2	4.6299	6.68039e-05	0.0812849	0.000976562	0.222952	0	0.125	0	4.00006	0.287439	0	0	0	0.968314	0.0634766	0.152481	0	0.0585463	0.372457	0	1.33065	4.00098	0	0.860195	0.000976562	0	0.677271	0	0	0	0.125	0.348958	1.19531	0	4.00183	0	0	0.0538644
0.000732422	3.18154	0.0675826	230.594	0.000791662	0.00662936	0.000732422	0.000732422	4.0637	0.226737	3.00073	0.000732422	0.000732422	0.0271664	0.000732422	0.000732422	0.223685	0.000732422	0.0048059	0.0476074	4.00073	0.0447341	0.000732422	0.000732422	0.139795	0.000732422	0.064209	28.6454	0.000732422	0.0068974	0.000732422	0.000732422	0.000732422	4.00073	0.139795	0.860938	0.000732422	0.000732422	0.00730202	0.000732422	0.0863909	0.000732422	0.000732422	0.000732422	0.000732422	0.000732422	4.00139	0.000732422	1.59448	0.000732422
0.231746	0	1.69729	230.593	0.625059	0	0	0	0	0.226004	0	4	0	0.213934	0	0	0.222952	0	0.500122	4	4	0	0.796875	0	0	0	0.0634766	0.144669	0	0.0501666	0	0	0	4.00007	0.439063	0.860195	0	0	0.0065696	0	0.427826	0	10.5001	0	0	0	4.00066	0.00224831	0	0.600549
0	0	0	230.593	5.924e-05	0	0	0	0	0.226004	0	0	0	6.68039e-05	0	0	0.598135	0	0	0	4.21696	0	0.0752197	0	0	0	0.0634766	0.144669	0	0.000268046	0	0	0	4.06818	0	1.11019	0	0.0329241	0.0065696	38.225	0.726326	0	0	0	0	0	4.08894	0	0	0.449752
2.60671e-05	0	0.78125	233.093	0.706338	0.375	0	0.049341	0	0.226004	0	0	0	6.68039e-05	0	0	0.223511	0	0	0	4	0	0	0	0.176562	36.5559	0.0634766	0.156212	0	0.000268046	0	0	0	4	0.000254704	0.860195	0	0	0.0065696	0.0208486	0	0	0	0	0	0	4.00066	0.294937	0	0
0	0	0.271875	230.595	5.924e-05	28.5109	0	0	0	0.226004	0	0	0	0.211004	0	0	0.223013	0	0.414526	0	4	0	0	0	1.14928	0	0.0634766	0.144669	0	0.507761	0	0	0	4	0.3	0.860195	0	0	0.00747104	0	0.476935	0	0	0	0	0	4.00066	0	0	0
0	0	33.2734	230.637	0.250059	0	0	0	0.0848214	0.226004	0	0	0	0.047015	0	0	0.222952	0	1.00302	0	4	0	0.185023	0.0631736	0.509834	0	0.0693735	0.144669	0	0.000268046	0	0	0	4.50007	0	0.860195	0	0.00108119	3.24407	0	0.75	0.168159	1	0	0	0	4.0188	0.826971	0	9
0.643956	0	6.54176	238.581	5.924e-05	0	0	0	0	0.226004	0	0	0	1.5276	0.00574063	0.0128174	0.222952	0.000183105	1.70098	0	4.01172	0	0	0	1.60311	0	0.0634766	0.144669	0	0.000268046	0	0	0	4	0	0.860195	0.0148124	0	0.0065696	0	3	2.07597	0.000976562	0	0	0.185417	4.00066	0	0	0
0.643956	0	6.54176	238.581	5.924e-05	0	0	0	0	0.226004	0	0	0	1.5276	0.00574063	0.0128174	0.222952	0.000183105	1.70098	0	4.01172	0	0	0	1.60311	0	0.0634766	0.144669	0	0.000268046	0	0	0	4	0	0.860195	0.0148124	0	0.0065696	0	3	2.07597	0.000976562	0	0	0.185417	4.00066	0	0	0
0	0	0.94317	230.95	5.924e-05	0.24375	0	0.015625	0.0160933	0.503156	0.0955078	0	0	0.487567	0.00273089	2.65753	0.357838	0	0.853906	0.176516	4	0.430158	0.00195312	0	0.00522868	0	0.0634766	0.157395	0.35314	0.0120173	3.05176e-05	1.90735e-06	0	4	0	0.878054	0	0	2.00657	7.62939e-06	0.0567941	0	0.0351562	0.00012207	9.25	0	4.00066	0	0	0
0	0	28.9163	232.232	0.00788891	0	0	0	0	0.226004	0	0	0	6.68039e-05	0.0807966	0	0.222952	0	0.125	0	4	0	0	0	0.166712	0	0.0878906	0.144669	0	0.000268046	0.00012055	0	0	4	0	0.860195	0	0	0.0065696	0	0.09375	0	0.125	0	5.1205	0	4.01628	0	0	0
0.00371982	0	0	230.593	0.0502057	0.00126953	0	0	0	0.226004	0	0	4.67936e-05	0.616138	0.0157326	0.754395	0.222952	0.0780518	0.00614108	9.25	4	0	0.5	0	0.00550969	0	0.0634766	0.144669	0	0.000268046	0	0	0.00174256	4.19665	1.0127	1.98635	0.00253906	0	0.0065696	0	0.00012207	0.5	0.0443984	0.542622	0	0.00104229	4.00066	0.00145533	0	51.4158
0.00390625	0	0	230.593	5.924e-05	0	0	0	0	0.226004	0.0234375	0	60.1317	6.68039e-05	0	0	0.222952	0	0	0.130897	4	0	0	0	1.19599	0	0.0634766	0.697936	0.09375	0.00222117	0	0	0.000244141	4.00012	0	0.860819	0.0625	0.00982823	0.0065696	0	0	0	4.025	0.00986328	0.0736607	0	4.00066	0	0	0
0	0	0	230.593	0.600124	0	0.138158	0.038995	0.00852354	0.226004	0	0	0	8.49578e-05	0	0.25	0.222952	0	0	0	4	0.000316913	7.17807e-05	0.0625011	0.00508184	0	0.0634766	0.152035	0	0.000268046	0.0537545	0	0	4	0	0.860195	0.463003	0	0.571519	0	4.57764e-05	0.00349302	0	0	0	0	4.00068	0	0	0.0220982
0	3.91006e-05	0	230.593	5.924e-05	0	0	0	0	0.226004	0	0.00834517	0	6.68039e-05	0	3.32029e-05	0.222952	0	0.000488281	0	4	0	0	0	0	0.00195312	0.0634766	0.144669	0	0.000268046	0	0	0	4.00025	0	0.860195	0	0	0.0065696	0	0	0.233789	0.000488281	0	0	0	4.00066	0.155817	0	0.694505
0.09375	0.09375	0.140625	232.187	0.147875	0.09375	0.410156	0.09375	0.09375	0.319754	0.09375	0.09375	0.09375	12.0938	0.119666	0.0942137	0.316702	0.09375	1.81426	0.134208	4.09387	0.09375	0.09375	0.09375	0.09375	0.09375	0.620718	0.238419	0.09375	0.0947505	0.164172	0.09375	0.09375	4.09375	0.28125	0.953945	0.112165	0.09375	0.141614	0.100355	289.717	0.21875	0.09375	0.09375	0.09375	523.929	4.09441	0.0969382	0.105117	0.09375
0.00195312	0	0	230.593	0.0621686	0	0.03125	0.801526	6.10352e-05	0.226004	9.375	0	0.00297038	6.68039e-05	0	0	0.222952	0	0	4.5978	4	0	0	0.726651	0	0	0.0634766	519.816	0.0158691	0.000268046	1.01245	0.00024426	0	4	1.23299e-05	0.860195	4.57764e-05	0	0.165945	0	0	0	0.0779297	0	0	0.515625	4.00066	0.623741	0.9375	0
0	0	0.00585938	230.593	5.924e-05	0.75	2.4608	0.544621	0	0.226004	0	0.0955078	0	6.68039e-05	0	0	0.222952	0	0	0	4	0	0	0	0	0.278587	0.0634766	0.144669	0	0.000268046	0	0	0	4	0	0.860195	0	0	0.0065696	0	0	0	0	0	0	0	4.00066	0	0.00067749	0.000157715
0.046875	0.046875	0.046875	230.64	0.0527936	0.046875	0.9763	0.046875	0.046875	0.272879	0.046875	0.046875	0.046875	3.22775	0.0478516	0.046875	0.302054	0.046875	0.046875	1.72151	4.047	0.0521037	0.046875	0.546875	0.046875	0.046875	0.110352	0.191544	2.5892	0.110815	0.267786	0.046875	1.4796	4.04688	0.046875	0.90707	0.046875	0.046875	2.20624	0.046875	0.046875	0.046875	0.046875	0.046875	0.046875	0.421875	6.38123	0.0625	0.796875	0.261013
0	0	0	268.093	5.924e-05	12	0.0864733	0	0	0.226004	0	0.125	0	6.68039e-05	0	0	0.222952	0	4.23456	0.125	4	0	0.354911	0	9.15527e-05	0.00292969	0.0634766	0.144669	0.0374391	0.000268046	0	0	0	4	0	0.860195	0	0.0147095	0.0065696	0	0	0	0	0	0	2.49961	4.00066	0	0	0
0.400366	0.357701	0	230.593	0.500059	0.0322266	0	0	0.0159745	0.226004	6.43829	0	0	6.68039e-05	0	0	0.222952	3.40424	0	0.046875	4	0	0	0.0270299	0	0	0.0634766	5.1515	0.000976562	0.000268046	0	0.464712	0.609375	4	0.015625	0.860195	0	0	1.00657	1.57646	0.00390625	0	0	0.0441964	0	9.15527e-05	4.00066	0.609375	0.0246094	0
0.000164283	0	0	230.593	0.669655	0	0.616174	0.0463751	0	0.226004	0	0	0	6.68039e-05	0.00012207	4.00002	0.222952	0.00117416	0	0	13.075	0	0.015625	0	0	0	0.0647483	0.292558	0	0.000268046	0.273691	1.70036e-05	0.150275	4	0	1.2895	0	0	0.381966	0.155956	0	0	0	0.105788	0	0.988234	4.00066	0	1.99661	0
0	0	0	230.593	5.924e-05	0	0	0	0.00589694	0.226004	0	0	0	6.68039e-05	0	3.29859e-05	0.228467	0.03125	0	0.378788	4	1.44779	0	0	4	0	0.0634766	0.144669	0	0.000268046	0	1.00098	1.52588e-05	6.78125	0	0.868007	23.6483	0	0.0065696	0.0720881	0	1.39389	0	0	0	0	4.00066	0.000224958	0	0
0	0	0	230.593	0.00396549	0.0625	0.40897	0	0	0.226004	0	0	0	6.68039e-05	0	3.96336	0.222952	0.796875	0	0	4	0	0	0	0.00273089	0	0.0634766	0.144669	0	0.000268046	0	0.0376831	1.01221	4	0.00854492	0.860195	0.250264	0	0.00852273	0	0.0117188	0	0	0.0312729	0	0.250046	4.00066	1.42634	0.500069	0
0.125	0.125	0.125	230.718	0.125059	0.290999	0.125	0.588003	0.125	0.351004	0.125	0.125	0.157227	0.728043	0.125	10.375	9.63058	2.31262	0.125255	0.527679	4.125	0.125977	0.125	0.788727	0.125	0.125	0.242543	1.04213	0.125	1.13796	0.325244	0.125397	0.125	4.125	0.39418	1.00285	0.13022	0.125	0.13157	0.125	0.125	0.25	0.125	0.125	0.125	0.125	4.12566	0.125	0.125	0.125
0	0.00150146	0.0110752	230.593	1.97234	0	0.0267857	0	9.15527e-05	0.226004	0.0269322	0	0	0.000478791	0	2.78125	0.222952	0	0	0	4	0	0	0	0	0	0.0634766	0.257169	0.000976562	0.000900229	34.1106	0	0.000254994	4.00053	3.31504	0.862148	0	0	0.537029	0.55168	4.23189	0	0	0	0	0	4.00617	0	0.046875	0.174486
0	0	0	230.593	5.924e-05	0.0244127	0	0	0	0.226004	0	0.00781274	0	6.68039e-05	0	3.05176e-05	0.222952	0	0.210938	2.38419e-07	4	0.5	2.0125	0	0.062561	0	0.0634766	0.144669	0	0.000268046	0	0	0.000151207	4.01481	0.0625087	0.860195	0.0235023	0	0.0065696	0	0	0.5	0.0251221	0.000149972	0	0.107067	4.00066	0.0686715	0	0.736607
0.000976562	0	2.14844	230.593	1.12506	0	0.0647638	0	0	0.226004	0	0.00834517	0	6.68039e-05	0.000488281	0	0.222952	0	8.00139	0	4	0	0	0.00335012	0.643956	0	0.0634766	0.144669	0.740885	0.000268046	0	0	0	4.00003	0	0.860195	0	0	0.50657	0	3	0	8	0	0	0	4.00066	0.00402832	0	2.00392
0	0	0	233.593	5.924e-05	0	0	0	0	0.241629	0	0.375244	0	6.68039e-05	0	0	0.222952	0	0	0.267578	4	0.0625	0	0.118438	0	0	5.36521	0.144669	0	0.000268046	0	0	0	4	0	0.86465	0	0	0.0065696	0	0	3.15	0	0	0	0	4.00066	0.3	0.09375	0
0	0.000445224	15.375	230.593	785.659	0	1.6493e-05	0.0220982	0	0.226004	0.289286	0	0	0.0024714	0.00116778	0	0.222952	0.0643791	0	0	4.05525	0	0.00145672	0	0.0949178	0.0117188	0.0634766	0.146489	2.35873	0.000268046	0	1.74999e-05	0.00487297	4	0.784138	0.860195	0	0	0.942738	0	0.0634115	0	0	0	0	0	4.00066	0	0	0.0625
28.5	0	0.0303346	230.593	5.924e-05	0	0	0	0.608456	0.226004	0.0874174	0	0	6.68039e-05	0.0107955	0	0.222952	0	0.00195312	0	5.25	0.00292969	0.0538644	0	0	0	0.0634766	0.144669	0	0.000268046	0	0	0	4	0.0296167	0.860195	0	0	0.0065696	0.25	0.00146484	0	0.00195312	0.00834517	0	0	4.00066	2	0.046875	0
0.0634766	0.0634766	0.0634766	231.264	0.0635358	0.0634766	0.0634766	0.0634766	0.0637207	0.447387	0.0634766	0.0634766	277.563	0.0635434	0.0674432	0.0634766	0.446187	0.0676191	0.0634766	0.0634766	4.06348	1.10202	0.0634766	0.0634766	0.0634766	2.06348	0.253906	2.20815	0.0634766	0.0637446	10.5635	0.0634766	0.0680967	4.61528	0.0664469	0.927096	0.0634766	0.0906808	0.403425	0.673224	0.0634766	0.0634766	0.0634766	10.5635	2.06348	0.0634766	4.07976	0.0634766	0.0634766	0.0634766
0	0.00390625	28.5059	231.343	5.924e-05	0	0	0	0	0.226004	4.5	0	0	6.68039e-05	0.000906808	0	0.222952	0.00187988	0	0.289286	4.02617	0	0	0	4.57764e-05	0.00146484	0.0634766	0.175919	0	0.250268	1.19531	0	0	4	0.00182059	0.93916	0	0.456845	0.0065696	0	0	0	0.0586689	10.2188	0.0720881	0	4.00066	0	0	0.000488281
0.600549	0	0.0329241	230.593	5.924e-05	0	0	0	0	0.226004	0	0	0	0.377996	0	0	0.222952	0	0	0	4	0	0	0	0	0	0.0634766	0.144669	0.736607	1.24203	0	0	0	4	0	0.860195	0	0	0.0065696	0	0	0	0	0	0	0	4.12329	0.125	0	0
0	0	0	230.593	0.00591862	0	3.375	0	0	0.353348	0	0	0	6.68039e-05	0	0	0.222952	0	0	1.89015	4	0	0	0	0	0	0.0634766	0.144669	0	0.000268046	0	0	0	4	0	0.860195	1.14928	0	2.15891	1.08738	0	0	0	0	0	0.375	4.00066	0	1.4445	0
0	0.5	0.0199751	236.615	5.924e-05	0.0625	0	0	0	0.226004	0	0	0	6.68039e-05	0	0.99168	0.222952	0	0.25	0	4	0	0	0	0.0104396	0	0.0658121	0.144669	0	0.000268046	0	0	0.000488281	4	0	0.860195	0	0	0.0065696	0	30.151	1.37262	0	0	0	0.118933	4.00066	0	0	0
0	0	0	230.626	5.924e-05	0	0	0	0.473022	0.226004	0	0	0.00402854	6.68039e-05	0	0	0.222952	0	0	0	4	0	0	0	0	0	0.0634766	0.144669	0	0.000268046	0.112509	0	0	4.05828	0	0.860195	1.1125	0	0.0065696	0.00683594	0	0	0.00301847	1.125	1.50452	0	4.00066	0	0.762683	0
1.78125	0	0	230.593	5.924e-05	0.779139	0	0.00195312	0.625391	0.226004	0	0	0	0.947584	0	0	0.397765	0	0.8125	0	4	0	0	0.00148519	0.140762	0.000423917	0.0634766	0.144669	0	0.000490414	0.000485111	0	0.000347431	4	0.0660973	0.860195	0	0	0.0065696	0	0	0	0	0	0	0.553267	4.00066	0	0	0
4.20342e-06	3.88726e-07	3.88726e-07	230.593	0.00413607	1.5104	3.88726e-07	3.88726e-07	3.88726e-07	0.226005	7.05792e-05	3.88726e-07	3.88726e-07	6.71926e-05	3.88726e-07	3.88726e-07	0.222953	3.88726e-07	3.88726e-07	3.88726e-07	4	3.88726e-07	3.88726e-07	0.150008	0.00219632	3.88726e-07	0.063477	0.144669	3.88726e-07	0.000268435	0.571453	0.000150906	8.89052e-06	4	3.88726e-07	0.860195	3.88726e-07	8.65563e-07	0.00656999	3.88726e-07	3.88726e-07	3.88726e-07	3.25847	9.9635e-05	3.88726e-07	3.88726e-07	4.00066	0.214774	3.88726e-07	0.00729206
0.9	0.9	0.9	232.581	0.900059	0.9	0.9	0.9	0.925073	1.126	0.99375	0.9	0.9	0.900067	0.90091	0.900004	1.12295	0.9	0.9	2.38464	4.90006	0.9	1.3	0.9	1.42344	0.9	0.963477	1.04467	7.2224	15.9253	3.6626	0.9	0.90004	4.90098	0.9	1.76019	1.18992	0.9	106.495	0.911127	0.9	0.9	0.9	0.9	1.4	0.9	4.90066	0.9	0.9	0.9
0	0	0.00585938	231.343	5.924e-05	0	0	0	0	0.226004	0.75	0.316406	0	6.68039e-05	0.00189764	0	0.222952	0	0	0.00314378	4	0	164.617	0	4.57764e-05	0.00146484	0.0634766	0.144669	0	0.000268046	0	0	0	4	0	0.860195	0	0	0.559837	0	0.140762	1.19531	0	0	0	0	4.00113	0.00169567	0	0.00937827
0	0.375183	0	230.593	6.11366	0	0	0.0220982	1.63969	0.226004	0	0	0	0.0134424	0.0189027	0	0.222952	0.0465508	0	0	4.01974	0	0.207048	0.00022539	0.00116778	0	0.0634766	0.146582	0.12716	0.000268046	0	7.92664e-07	22.663	4.13637	2.86817	1.36019	0	0	32.2063	3.50002	0.958026	0.00045166	0.521706	0.00600938	0	0	55.0797	0.000366211	0	1.57634
0	2.29163	0	230.727	5.924e-05	0	0.272024	0	0	0.226004	0	0	0	6.68039e-05	0	0	0.222952	0	0	0	4	0	35.1835	0	0	0	0.0984262	0.144669	0	0.000268046	0	0.15791	0	5	0	1.8641	0	0.000643887	0.0690696	0	0.289286	0	0	0	0	0.370536	4.66777	0	0	0.750793
0	0	0	230.61	5.924e-05	0	0	0	0	0.226004	0.000732422	1.125	0	6.68039e-05	0	0	0.222952	0	0	0.000235421	4	0.0449152	0	0	0	0	0.0634766	0.144669	0	0.000268046	0	0	0	4	0	0.860195	0.0405448	0	0.0102108	0	0.00585938	18.0417	0.0329241	1.67347	0.0910714	0	4.00066	0.643956	0	0
0	0	0	230.593	0.00110599	0	0	0.819059	9.5	0.226004	0	0	0	6.68039e-05	0	0	0.222952	0	0	0	4	0	0.169643	0	0	12.5306	0.0634766	0.144669	0	4.25027	0	0	0	4	0	0.860195	0	0	0.0065696	2.01444	0	0	0.0171988	0	0.0213623	0	4.00078	0	0	0
7.01904e-05	0.00859538	0	230.593	5.924e-05	0	0.625	0	0	0.226004	4.88281e-05	0.00834517	0	6.68039e-05	0.00116778	0.0208486	0.222952	0.630915	0	0	4	0	0	0.00335012	0	0	0.0634766	0.145065	0	0.000268046	0	0.000125826	0.00845464	4	0.0200006	0.956679	1.12616	0	0.0286678	1.04551	0	0.736607	0	0	0	0	4.00132	0.00830639	0.000976562	1.93521
[truncated: 142 more columns]

## Sheet: Badness_PS2
0	0	3.8147e-06	0	0	0	0	0.00848999	0.0177482	0.226004	0	0	8	0	4	4.00831	0.0288462	0.311719	0	0	0	0.236911	0	0	0	0	0	0	0	9.15527e-05	0.0539676	0	0	0.000976562	0	2.02703	0	4.05386	9.15527e-05	0.968314	0.00301733	0	0	4	0	0	0	0	0	0
0	0	0.000244141	0	0	0	0.000620938	0	0.296196	0.226004	0	0	8	0.90532	4	4.00831	0	0	0	0	0	0	0.00163574	0	0	0.00108119	0.0625	0	0	0	0.000213082	0	0	1.21936	0.00390625	0.0207031	0	4	0	0	0.00320043	0	0	4	0.600048	0	0.00590523	0.25	0	0
3.8147e-06	0.000244141	0	0	0.0234375	0	0	0	0.0527051	0.226004	0.000732422	0	8	0.0217685	4	4.00831	0	0	0	1.19531	0	0	0	0.0078125	3.8147e-06	0	0	2.15234	0	0	0.000213082	0	0	0.000976562	0	0.0032207	0	4.00027	0.000183105	0	0.00301733	0	0	4	0	0	0	0	0	0
0	0	0	0	0	0	0.00012207	0	0	0.284598	0	0.0989583	8	0	4.5	4.03956	0	8.63637	0	0	0	0	0	0	0.0938965	0	0.000488281	0	0	0	0.000213082	2.38419e-07	0	0.000976562	0	0	0	4.10714	0	0.03125	16.6116	8.68774	0	4	0	0	0	0	0	0.0625
0	0	0.0234375	0	0	0	0	0	0.0938416	0.226004	0	0.344035	8	0.185417	4.00391	5.00831	0.425	2.04748	0.00786258	0	0	0	0	0.263127	0	0	0	0	0	0	0.0716436	0	0	0.000976562	0	0	0	4.00098	0	0	0.00495777	1.10281	0	4	0	0.4875	0	0	0	0
0	0	0	0	0	0	0	0	0	0.571057	0	0	8	0	4	4.00831	0.000577732	0	0	0	8	0	0	1.68367e-05	0	0	0	0.00182059	0.0161133	0.0244274	0.00365286	0.00535025	0.570058	9.45708	0.00213104	0.00021999	0	4	0	0	0.00301733	7.34657e-06	0	4	0.000245094	0	0.609798	0	0	0
0	0.000620938	0	0.00012207	0	0	0	0.00380859	0	0.226004	0	0.110489	8	0	4	4.16962	0	0	0.551314	0	0	0.401534	0	0.375001	0.216964	0	0	0	0	0	0.000213082	0	0	0.00102336	0.85	0	0.926314	4	0	0	0.00301733	0.826971	0.189697	4	0	0	0.08337	0	0	0
0.00848999	0	0	0	0	0	0.00380859	0	0	0.226004	6.10352e-05	0	8	0	4	5.93427	0	0	0	0	0	0	0	0	0	6.10352e-05	0	0	0	0	0.000213082	1.32053	3.5	0.106446	0	0	0.00668161	4	0	0	0.00301733	0.0312653	0	4	0	0	0	0.00013188	0	1.70664
0.0177482	0.296196	0.0527051	0	0.0938416	0	0	0	0	0.226004	0	0.00021093	8	0	4	4.00831	0	0	0	0	0	0.37793	0	1.10425e-05	0	0	0	0.00311394	0	0	0.000213082	0	0	0.000976562	0	0	15.75	4.50007	0	0	0.00301733	0	0	4	0	0	0.959235	0.951971	0	5.25
0.226004	0.226004	0.226004	0.284598	0.226004	0.571057	0.226004	0.226004	0.226004	0.904018	0.226004	1.23983	8.23382	0.226004	4.226	5.06858	0.226493	0.226004	0.226004	0.229778	0.229023	0.226004	0.226004	0.226065	0.226004	0.226004	0.226004	0.226004	0.226004	0.226004	0.226218	0.226004	0.266939	0.726981	0.233817	0.226005	0.226004	4.39565	0.226004	0.226004	0.229022	0.226004	0.226004	4.226	4.50725	0.226004	0.226004	0.226004	0.226004	0.226004
0	0	0.000732422	0	0	0	0	6.10352e-05	0	0.226004	0	0.25	8	0	4	4.00831	0	0	0.00318823	0	0	0	0	0	0.73125	0	0	0	0.09375	0	0.000213082	0	0	0.000976562	0.25	0	3	4	0	0	1.00888	0	0	4	0	0	0.666819	0	0	0
0	0	0	0.0989583	0.344035	0	0.110489	0	0.00021093	1.23983	0.25	0	8.01771	0	4	4.00831	3.125	0	0	0	0	0.00390625	0	7.4259e-06	0.00195312	0.25	0	0.160376	0	0	0.450513	0.763821	8.37921	0.000976562	1.5378e-05	0	1.41802	4	0	0.00390625	0.00301733	0.355084	0.00271884	4.07219	0	0.106776	0.00195312	0	0	0
8	8	8	8	8	8	8	8	8	8.23382	8	8.01771	32	8	12	12.0083	8	8	8	8.00195	8	8.30037	8.0126	8	8	8	8	8.00297	8	8.00022	8.00021	8.05806	8	8.03223	8	8	8	12.001	8	8	8.00302	8	8	12	8	8	8.62089	8.044	8	8
0	0.90532	0.0217685	0	0.185417	0	0	0	0	0.226004	0	0	8	0	4	4.00831	0.03125	0	0	0.0552455	0	0	0.0078125	0	0	1.97411e-05	0.000488281	0.542622	0.178385	0	0.000274594	0.00297038	0	0.00488281	0.00390625	0	0	4	0.523438	0	0.158877	0	0.00260989	4	0	0.00145533	0.0162388	0	0	0
4	4	4	4.5	4.00391	4	4	4	4	4.226	4	4	12	4	16	8.15651	4	4	4	4	8.06362	4.13929	4	5	4.03949	4	4	4	4	4.00192	4.00021	4	4	4.0011	4	24.4673	4	8	4.39174	4	4.00302	4.07897	4	8	4	4	4	4	4	4.1667
4.00831	4.00831	4.00831	4.03956	5.00831	4.00831	4.16962	5.93427	4.00831	5.06858	4.00831	4.00831	12.0083	4.00831	8.15651	16.0332	4.0088	4.00855	4.00831	4.00831	6.00831	4.00831	4.00831	4.03666	5.00831	4.02535	4.00831	4.00831	5.00831	4.00831	4.00852	23.0083	4.83341	4.00928	4.68273	4.93868	4.69841	8.94585	4.26928	14.5083	4.01132	4.02489	4.00831	8.00831	4.00928	4.00831	4.00831	4.00831	4.00831	4.19313
0.0288462	0	0	0	0.425	0.000577732	0	0	0	0.226493	0	3.125	8	0.03125	4	4.0088	0	0.000294876	0	0.0144231	0	0	0	0	0	0	0	0.0862787	0	0	0.250213	0.176532	0	0.000979487	0	0	0	4.00024	0.130436	0	0.00301733	0	0	4	0	0	1.19209e-07	0	9.53674e-07	0
0.311719	0	0	8.63637	2.04748	0	0	0	0	0.226004	0	0	8	0	4	4.00855	0.000294876	0	0.125	0	0	0	0	0	0	0.015625	0	0.0234375	0	0.000488281	0.000213082	0	0	0.000976562	0	0	0	4	0	0	0.00692358	0	0.5	4	0	0	0	0	0	0
0	0	0	0	0.00786258	0	0.551314	0	0	0.226004	0.00318823	0	8	0	4	4.00831	0	0.125	0	0	0	0.41495	0	0	0	0	0.135709	1.78581	0	0	0.000213082	0	0.495951	0.112088	0.0538644	0	0	4	0.000224958	0	0.00301733	0	0	4	11.1982	0	0	0	0	0
0	0	1.19531	0	0	0	0	0	0	0.229778	0	0	8.00195	0.0552455	4	4.00831	0.0144231	0	0	0	0	0	0.00786258	0	0	0.0111269	0	0	0	0	0.000213082	0	0	0.000976562	0	0	0	4.02703	0	0.500069	0.00301733	0	0	4	0	0	0	0	0	0
0	0	0	0	0	8	0	0	0	0.229023	0	0	8	0	8.06362	6.00831	0	0	0	0	0	0	0.187866	0	164.5	0	0.03125	0	0	0	0.000213082	0	0	0.000976562	0	0	0	4	0	0	0.00301733	0	0	4	0	0.0078125	0	0	0	0
0.236911	0	0	0	0	0	0.401534	0	0.37793	0.226004	0	0.00390625	8.30037	0	4.13929	4.00831	0	0	0.41495	0	0	0	5.25	0.00523013	0	2.66408	0	0	0.03125	0.00588553	0.013821	0.00295258	6.10352e-05	0.326322	0	0.00150256	0.0938416	4	0	1	0.00301733	0	0	4	0.860195	0	1	0	0	6.4
0	0.00163574	0	0	0	0	0	0	0	0.226004	0	0	8.0126	0.0078125	4	4.00831	0	0	0	0.00786258	0.187866	5.25	0	0.125034	0	0	0	0.0103193	0	1.24006	0.0002436	0	0	0.00142822	0.00292969	0	0	13.25	0.00455729	0	0.00440705	0	0	4	0	0	0	0.4875	0	0
0	0	0.0078125	0	0.263127	1.68367e-05	0.375001	0	1.10425e-05	0.226065	0	7.4259e-06	8	0	5	4.03666	0	0	0	0	0	0.00523013	0.125034	0	0	0	0	0	0	0	0.500213	0.27684	0	0.0166016	0.03125	0	0	4.00003	0	0.778894	0.00301733	0	0.000468304	4	0	1.3435	0.0178688	0	0	0
0	0	3.8147e-06	0.0938965	0	0	0.216964	0	0	0.226004	0.73125	0.00195312	8	0	4.03949	5.00831	0	0	0	0	164.5	0	0	0	0	2.40931	0	0	0	0	0.00275214	0	0	0.000976562	0	2	0	4	0	0	0.00301733	0.03125	0.000140381	4	0.0446462	0	0	0.160747	0.16875	0
0	0.00108119	0	0	0	0	0	6.10352e-05	0	0.226004	0	0.25	8	1.97411e-05	4	4.02535	0	0.015625	0	0.0111269	0	2.66408	0	0	2.40931	0	0	0	0	0	0.0279909	1.05016e-05	0	0.00100708	1.92161	0	3	4	0	0	0.00720903	0	0	4	0	0	6.10352e-05	0.107509	0.00301847	0.125
0	0.0625	0	0.000488281	0	0	0	0	0	0.226004	0	0	8	0.000488281	4	4.00831	0	0	0.135709	0	0.03125	0	0	0	0	0	0	1	0	0	0.000213082	0	1.67347	0.000976562	0.000488281	0.5	0	4.05828	0.0152729	0.00195312	0.00594702	3.85627	0	4	0	0.5	0	0	0	0.000244141
0	0	2.15234	0	0	0.00182059	0	0	0.00311394	0.226004	0	0.160376	8.00297	0.542622	4	4.00831	0.0862787	0.0234375	1.78581	0	0	0	0.0103193	0	0	0	1	0	0	0	0.000267343	0.000254994	0	0.000976562	0.0001543	0	0.0164621	4.03516	0	0	78.0037	0.000694862	0.00909979	4.0004	0	1.67347	0	0	0	0.000244141
0	0	0	0	0	0.0161133	0	0	0	0.226004	0.09375	0	8	0.178385	4	5.00831	0	0	0	0	0	0.03125	0	0	0	0	0	0	0	0.0207031	0.00161007	0	0	0.000976562	0	0	0	4	0	0	0.045428	9.39389	0	4.01032	0	0	0	0.000488281	0	0.30005
9.15527e-05	0	0	0	0	0.0244274	0	0	0	0.226004	0	0	8.00022	0	4.00192	4.00831	0	0.000488281	0	0	0	0.00588553	1.24006	0	0	0	0	0	0.0207031	0	0.000213082	0	0.793212	0.473733	0	0.000266595	9.92462e-05	4	0	0	0.00301733	0	0	4	0.000976562	0	0.625391	0	0	0
0.0539676	0.000213082	0.000213082	0.000213082	0.0716436	0.00365286	0.000213082	0.000213082	0.000213082	0.226218	0.000213082	0.450513	8.00021	0.000274594	4.00021	4.00852	0.250213	0.000213082	0.000213082	0.000213082	0.000213082	0.013821	0.0002436	0.500213	0.00275214	0.0279909	0.000213082	0.000267343	0.00161007	0.000213082	0.000852329	0.000214036	0.000213082	0.00118964	0.00249589	0.880448	0.0651853	4.00021	0.000213082	0.00414437	0.286911	0.706477	0.00275214	4.00066	0.000213082	0.0182351	0.00932175	0.000213082	0.000213082	0.00318346
0	0	0	2.38419e-07	0	0.00535025	0	1.32053	0	0.226004	0	0.763821	8.05806	0.00297038	4	23.0083	0.176532	0	0	0	0	0.00295258	0	0.27684	0	1.05016e-05	0	0.000254994	0	0	0.000214036	0	0	0.000983929	0	7.71354e-06	0	41.159	0	0	0.00301733	8	0.3	4	0	0	0.0375046	0.0418945	0	3.89417e-06
0	0	0	0	0	0.570058	0	3.5	0	0.266939	0	8.37921	8	0	4	4.83341	0	0	0.495951	0	0	6.10352e-05	0	0	0	0	1.67347	0	0	0.793212	0.000213082	0	0	25.7827	0	0	0	4.07366	0	0	0.535376	0	0	4	0	0	0.272733	0	0	3.05176e-05
0.000976562	1.21936	0.000976562	0.000976562	0.000976562	9.45708	0.00102336	0.106446	0.000976562	0.726981	0.000976562	0.000976562	8.03223	0.00488281	4.0011	4.00928	0.000979487	0.000976562	0.112088	0.000976562	0.000976562	0.326322	0.00142822	0.0166016	0.000976562	0.00100708	0.000976562	0.000976562	0.000976562	0.473733	0.00118964	0.000983929	25.7827	0.00390625	0.000976562	0.00622625	0.000976562	4.00098	0.000976562	0.000991821	0.746925	0.0231212	0.0592548	4.00098	0.000976562	0.000976562	0.0331462	0.00279715	0.000976562	0.0218252
0	0.00390625	0	0	0	0.00213104	0.85	0	0	0.233817	0.25	1.5378e-05	8	0.00390625	4	4.68273	0	0	0.0538644	0	0	0	0.00292969	0.03125	0	1.92161	0.000488281	0.0001543	0	0	0.00249589	0	0	0.000976562	0	0	0	4	0.00105898	0	0.0444236	0	0	4	0	0	0	0	0	0
2.02703	0.0207031	0.0032207	0	0	0.00021999	0	0	0	0.226005	0	0	8	0	24.4673	4.93868	0	0	0	0	0	0.00150256	0	0	2	0	0.5	0	0	0.000266595	0.880448	7.71354e-06	0	0.00622625	0	0	0	4	0	0.0110556	0.00514837	0.0182441	0	4	0	3.05176e-05	0	0	0	0.0555097
0	0	0	0	0	0	0.926314	0.00668161	15.75	0.226004	3	1.41802	8	0	4	4.69841	0	0	0	0	0	0.0938416	0	0	0	3	0	0.0164621	0	9.92462e-05	0.0651853	0	0	0.000976562	0	0	0	4	0	0.150275	0.00301733	0.015625	0	4	0	0	0	0	0	0
4.05386	4	4.00027	4.10714	4.00098	4	4	4	4.50007	4.39565	4	4	12.001	4	8	8.94585	4.00024	4	4	4.02703	4	4	13.25	4.00003	4	4	4.05828	4.03516	4	4	4.00021	41.159	4.07366	4.00098	4	4	4	16	4	4.9375	4.00302	4	4.75439	8	4	32	4	4.0625	4.03292	4
9.15527e-05	0	0.000183105	0	0	0	0	0	0	0.226004	0	0	8	0.523438	4.39174	4.26928	0.130436	0	0.000224958	0	0	0	0.00455729	0	0	0	0.0152729	0	0	0	0.000213082	0	0	0.000976562	0.00105898	0	0	4	0	0	0.00301733	0.0803571	0	4	0	0	0	0.0662314	0	7.86726
0.968314	0	0	0.03125	0	0	0	0	0	0.226004	0	0.00390625	8	0	4	14.5083	0	0	0	0.500069	0	1	0	0.778894	0	0	0.00195312	0	0	0	0.00414437	0	0	0.000991821	0	0.0110556	0.150275	4.9375	0	0	0.00301733	2	0	4	0	0	0	0.694505	0.00012207	2.31263
0.00301733	0.00320043	0.00301733	16.6116	0.00495777	0.00301733	0.00301733	0.00301733	0.00301733	0.229022	1.00888	0.00301733	8.00302	0.158877	4.00302	4.01132	0.00301733	0.00692358	0.00301733	0.00301733	0.00301733	0.00301733	0.00440705	0.00301733	0.00301733	0.00720903	0.00594702	78.0037	0.045428	0.00301733	0.286911	0.00301733	0.535376	0.746925	0.0444236	0.00514837	0.00301733	4.00302	0.00301733	0.00301733	0.0120693	0.0031394	0.00301733	4.00302	0.0137595	0.00301733	1.06329	0.00324229	0.00301733	0.00301733
0	0	0	8.68774	1.10281	7.34657e-06	0.826971	0.0312653	0	0.226004	0	0.355084	8	0	4.07897	4.02489	0	0	0	0	0	0	0	0	0.03125	0	3.85627	0.000694862	9.39389	0	0.706477	8	0	0.0231212	0	0.0182441	0.015625	4	0.0803571	2	0.0031394	0	0	4	3.85627	6.10352e-05	0	0.100293	0	8.79197e-05
0	0	0	0	0	0	0.189697	0	0	0.226004	0	0.00271884	8	0.00260989	4	4.00831	0	0.5	0	0	0	0	0	0.000468304	0.000140381	0	0	0.00909979	0	0	0.00275214	0.3	0	0.0592548	0	0	0	4.75439	0	0	0.00301733	0	0	4.00314	0	0	0	0	0	0
4	4	4	4	4	4	4	4	4	4.226	4	4.07219	12	4	8	8.00831	4	4	4	4	4	4	4	4	4	4	4	4.0004	4.01032	4	4.00066	4	4	4.00098	4	4	4	8	4	4	4.00302	4	4.00314	16	4	4.91758	4	4.00098	4	4
0	0.600048	0	0	0	0.000245094	0	0	0	4.50725	0	0	8	0	4	4.00928	0	0	11.1982	0	0	0.860195	0	0	0.0446462	0	0	0	0	0.000976562	0.000213082	0	0	0.000976562	0	0	0	4	0	0	0.0137595	3.85627	0	4	0	0	0	0	0	0
0	0	0	0	0.4875	0	0	0	0	0.226004	0	0.106776	8	0.00145533	4	4.00831	0	0	0	0	0.0078125	0	0	1.3435	0	0	0.5	1.67347	0	0	0.0182351	0	0	0.000976562	0	3.05176e-05	0	32	0	0	0.00301733	6.10352e-05	0	4.91758	0	0	0	0.000279629	0	1.52588e-05
0	0.00590523	0	0	0	0.609798	0.08337	0	0.959235	0.226004	0.666819	0.00195312	8.62089	0.0162388	4	4.00831	1.19209e-07	0	0	0	0	1	0	0.0178688	0	6.10352e-05	0	0	0	0.625391	0.00932175	0.0375046	0.272733	0.0331462	0	0	0	4	0	0	1.06329	0	0	4	0	0	0	0	0	0
0	0.25	0	0	0	0	0	0.00013188	0.951971	0.226004	0	0	8.044	0	4	4.00831	0	0	0	0	0	0	0.4875	0	0.160747	0.107509	0	0	0.000488281	0	0.000213082	0.0418945	0	0.00279715	0	0	0	4.0625	0.0662314	0.694505	0.00324229	0.100293	0	4.00098	0	0.000279629	0	0	0.015625	0
0	0	0	0	0	0	0	0	0	0.226004	0	0	8	0	4	4.00831	9.53674e-07	0	0	0	0	0	0	0	0.16875	0.00301847	0	0	0	0	0.000213082	0	0	0.000976562	0	0	0	4.03292	0	0.00012207	0.00301733	0	0	4	0	0	0	0.015625	0	0
0	0	0	0.0625	0	0	0	1.70664	5.25	0.226004	0	0	8	0	4.1667	4.19313	0	0	0	0	0	6.4	0	0	0	0.125	0.000244141	0.000244141	0.30005	0	0.00318346	3.89417e-06	3.05176e-05	0.0218252	0	0.0555097	0	4	7.86726	2.31263	0.00301733	8.79197e-05	0	4	0	1.52588e-05	0	0	0	0
0	0	0	1.0594	0	0.180556	0	1.4272	0	0.226004	0	0	8	0.305226	4	4.00831	0.0326093	0	7.62939e-05	0	0	0	0	0	0	0	0	0.125	0.0625	0	0.000213082	0	0.00012207	0.954782	0	4.76837e-07	0.000139986	4	0	0	3.46068	0	0	4.0006	0	0	4	0	0	0
1.01673	1.01673	1.10008	1.01722	1.01673	1.01677	1.01673	1.01673	1.01673	1.24273	1.01673	1.01673	9.01673	1.43168	5.01673	5.02555	1.01673	1.0184	1.01673	1.01673	1.01673	1.01673	1.01673	1.01673	1.39173	1.26048	1.01987	1.55855	1.05621	1.01673	1.01694	1.03158	1.37358	1.0177	1.01673	1.0169	1.01673	5.01673	2.62989	1.01673	1.01974	1.01993	1.01673	5.01673	1.01673	1.01673	1.01673	1.01673	1.04798	1.01673
4.10707	4	4.00018	4	5	4	4	4	4.00005	4.226	4	4	12	4	8.01562	16.8583	4	4	4.00022	4	6	12.125	4	4	5	4	4	4	4	4.00005	4.00021	4.13929	4	4.00098	4	4	4.0204	8	4.00005	4	4.00302	4.125	4	8	4	4	4	4	4	4
0	0	0	0	0	0	0.5	0	0	0.226004	0	0	8	0	4.14076	4.07966	0	0	0	0	1.78125	0	0	0	0.000793457	0.706279	0.000279629	0	0	0	0.500213	0	0	0.0059165	0	0	0	4	0	0	0.00301733	0.0691844	0	4.00703	0	0	0	0	0	0.0176566
0	0.000488281	0	0	0.178385	0.000976566	0	0	0	1.02753	0	1.02051	8	0.00556345	4	4.16622	0	0	0.166715	0	0	4	0	0	0	0	0.0312653	0	0	0.00390625	0.00186436	0	0	0.000976562	0	0	3.8147e-06	4	0	0.000244141	0.128017	0	0	4	0	0	0	0	0	3.05176e-05
0	0	0.0117188	0	0	0	0	0	0	0.226004	0	0.288811	8	0.253125	4	4.00831	0.0625	0.00911458	0.0510667	0.00702195	0	0	0	0	0	0	0.25	0	0	0	0.000214036	0	0	0.00878906	0	0	0	4	0	0	0.00789522	0	0	4	0	0.643956	0	0	0	0
0	0	0	0	0.25293	0	0	0	0	0.226004	0.127344	0	8	0.0250279	4	4.00831	0	0	0	0	0	0	0	0	0	0	0.000183105	0.375	0	0	0.0125178	0.0705256	0	0.00214434	0	0	0	4	0	0.0117188	0.00301733	0	0	4.02344	0	0	0	0	3.25128	0.00354912
0	0.253887	0	0.0720881	0.000488281	0	0	0	0	0.226004	0	0	8	0.609701	4	4.00831	0	0	0	0	0	0.0955078	0	0	0	0	0	0	0	0	0.000213082	0	0	0.000976562	0	0	6.0375	4	0	0	0.00301733	0	0.0228354	4	0	2.02228	0.0592243	0.20894	0	1.875
0.0625	0.0625	0.064029	0.0625	0.495536	0.0625	0.0625	0.0625	0.0625	2.28069	0.0625	0.0625	8.0625	0.0625	4.0625	4.07081	0.0625	0.0625	0.125	0.0703125	0.0625	0.0625	0.0625	0.0625	0.0625	0.0625	0.0871094	0.318019	0.0625	0.0625	0.0627131	0.0629508	0.0625	0.0634766	0.0625	0.0625	0.0625	4.0625	0.339134	0.0625	0.0655173	1.0625	0.0625	4.52422	0.899609	0.0625	0.0625	0.0625	1.93672	0.0625
0	0	0.13058	0	0	0	0	0	0.445291	0.226004	0	2	8	0.00012207	4	4.00831	0	0.25	0	0.00390625	2.32635	0	0	0	0	0	0	0	0	0.0117188	0.0165177	0	0	0.0408203	0.0128174	0	0	4	0.0121704	0	0.00301733	0	0	4	0	0	0	0	0	0
0	0	0.000294876	0	0	0.0625	0	0	3	0.574238	0	0	8.5	0	4	4.03956	0	0	0	0	0.187866	0	0	0	0.736607	0	0	0	0	3.00018	0.000213082	0	0	0.000976562	0.00292969	1.0127	0	4	3	0	0.00301733	0	0	4	0	0.0621094	0	0.1875	1.38021	0
1.98125	1.98125	1.98125	1.98125	2.12054	1.98125	1.98125	2.07676	1.98125	2.20725	1.98125	1.98293	9.98125	1.98125	5.98125	5.98956	1.98202	1.98125	1.98125	1.98125	1.98125	1.98125	1.98125	1.99244	1.98125	1.98125	1.98125	1.98125	1.99381	1.98619	2.15627	1.98807	1.98148	2.293	1.98402	1.98127	1.98125	5.98125	1.98125	1.98125	1.98427	1.98125	2.28125	5.98125	1.98128	1.98125	2.38204	1.98125	1.98125	1.98125
0	0	0	50.475	0.278587	0	0	0.00445557	0.0955078	0.226004	0	0	8	0	4	4.00831	0	0.125	0	0	0	0	0.503906	0	0	0.615625	0	0.75	0.0078125	0	0.000213082	0	0	0.000976562	0	0	0	4	0	0	0.506924	0	0.615625	4	0	0.00390625	0.00830639	0	0	0
2	0	0.75004	0	2.19819	0	0	0	0	0.226004	0	0	8	0	4.03125	4.00831	0	0	0	0	0.707729	0	0	0.00323181	2	0	11.0714	0	0	0	0.00750475	0	0	0.000976562	0	0	0.00131124	4	0	0	0.00301733	0	0	4	0	0	0	0	0	0
2.76054	2.73828	3.98906	2.73828	2.73828	2.73828	2.73828	2.73828	2.73828	2.96429	2.73828	2.73828	10.7383	2.74063	6.73828	6.74659	2.73921	2.73828	2.73828	3.26172	2.73828	2.73828	2.73828	2.91049	2.73828	3.65586	2.74418	2.73828	2.73828	2.74381	2.73849	2.74597	2.73828	2.73931	2.74145	2.7383	2.73828	6.73828	2.73828	2.73828	6.2413	2.87734	2.73828	6.73828	6.64462	2.73853	2.73828	2.98828	2.73828	2.73828
0	0.0875106	0	0	0	0.00390625	0	0	0.00390625	0.226004	0	0	8	0.16875	4.00213	4.00831	0	79.3218	1.18945	0	0.00495384	0.135456	0	0	0	0	0	0	0	0	0.000213082	4.88281e-05	0	0.000976562	54.2632	0.0078125	14.9933	4	0	4.57764e-05	0.00301733	0	0	4.463	0	0	0.0621863	0	0	1.01482
0	0	0.000157715	0	0	0	0	0	0	1.0862	0	0	8	0.016276	4	4.00831	0	0	0	0	0	0	0	0.0267886	0	0	0	0	0	0	0.000213082	0	0	0.000976562	0	2.00098	0	4	0	0	0.00301733	0	0	4	0	0	0	0	0	0
0	0	0	0	0	0.00196838	0	0	0	0.266695	0	0.00195312	8	0	4	4.25843	0	1.46272	0	2.25	0	0	0	0.118438	0	0	0	0.20894	0.009375	0	0.000213082	0	0	0.000976562	0	0	0	7.375	0	0	0.00301733	0	0	4	0	0.0271839	0	0	0	0
2.0034	0.00340232	0.00340232	0.00340232	0.00340232	0.00340232	1.00369	0.00340232	0.00340232	0.229407	0.00340232	0.00340232	8.0034	0.00340232	4.0034	4.0458	0.00340232	0.00340232	0.00340232	0.00340232	0.568832	0.00340232	0.00376853	0.0190273	2.0034	0.00340232	0.00346335	0.00340232	0.00340232	0.045813	0.0036154	0.128402	0.00340232	0.00437888	0.0829321	0.0341704	0.00340232	4.0034	0.00340232	0.00340232	0.00641965	0.00340232	0.00340232	4.03655	0.00340232	0.00340232	0.00340232	0.00340232	0.122934	0.253402
0	0	0	0	0	0	0	0	0	0.226004	0	1.87695	8	0.0540661	4	4.50832	0	0	2.97173	0	0	1.34762	0	0	0.801604	0	0	0	0	0.0705256	0.000213082	0	0	0.000991821	0	0	0	4	0.551314	0	0.378017	2.5	0	4	0	0	0	0	0	0
0	0	0	0	0	0	1.67543	0	28	0.226004	0	0.00127175	8	0.0375046	4	4.15858	0	0	0.0742188	0	0	0	0.1131	0	0	0	0.0078125	0	0	0	0.000213082	0.125	0	0.0639648	0.307812	0	0	4.05525	0	0	0.0264548	0	0	4.00098	0	0	0.0178591	1.25	0	0
0	0.117659	0.0078125	0	0	0.00354722	0	5.66927	0	0.226065	0	0	8	0.0187538	4	4.00869	0	0	0	0	0	0.0399991	0	0	0.00195312	0	0	0	0.00987496	0	0.00490344	0	0.430036	0.0361329	0	0.220465	0	4	0.0494792	1.27998	0.00301733	0	0	4	0	0.643956	0.0074208	0	0	0
0	0	0	1.5	0.0675746	0	0	0.315812	0	0.226004	0	0.000769747	8	0	4	4.00935	0	0	0.0927083	0	0	0	0	1.57525e-05	0.796875	0.225622	2.7998	0.0026699	1.34762	0	0.000213082	1	0	0.000976562	0	0	0	4.2648	0	0	0.3782	0.000244141	0	4	0.25293	0	0	0	0	9.35741e-05
0.996498	1.46121	1.05973	0.996498	2.01651	1.01525	1.01522	0.996498	0.996498	1.2225	0.996498	0.996522	12.3048	0.998373	4.9965	5.0048	0.996498	0.996498	5.0215	0.996498	0.996498	0.996498	0.996498	1.08569	0.996498	1.04076	8.9965	0.997061	0.996498	0.996498	0.996955	1.1215	0.996531	1.0245	0.996498	0.996498	0.996498	4.9965	0.996498	0.996498	0.999516	0.996498	0.996498	4.9965	0.996498	0.996498	0.996498	0.996498	0.996498	0.996498
0.0246931	0	0	0	0.217483	0	3.30765	0	0	0.226004	0.015625	0	8	0	4	4.85831	0	0	0	1.43051e-06	0	0	0	0	0	0.015625	0	0	0	0	0.000213082	0	0	0.418197	0	0	0.918915	4	0	0	0.00301733	0.125	0	4	0	0	0	0	0	0
0	0	0.000312559	0	0	0	0.267578	0	0	0.226004	2.14844	0	8	0	4	4.00831	0	0	0	2.64286	0	0	0	0	0	8.5	0	1.1875	0	0.85	0.00145121	0.230769	0.5	0.000976562	0	1.79579	0	4.13242	22	0	0.00301733	0	0	4.64396	0	0	0	0	2.05455	0
0	0.000661087	0.09375	5.59375	0	0.000607181	0	0	0	8.21448	0	0	9.41254	0	4	4.00831	0	0	0.572339	0.0234375	0	0.00258155	0	0	0.150275	0	0	0.0234375	0	0	3.37521	0	4.22545	0.000976562	0	0	0	4	0	0	12.528	0	0	4	0	1.30037	0	0	0.00292969	0
0	0	0	0	0.0882811	0	0	0	0	0.226004	3.16616	3.77543e-05	8.27663	0.00261245	4.00012	4.00831	0	1	8	0	0.0078125	3.8147e-06	0	0	0	0.411159	0	7.01946e-05	0.0625	0	0.0956901	0	0.012561	0.172852	0.5	0	0	4	0	0	0.00301733	0	0	4	0	0	1.40625	0	0	2
0	0	69.6436	0	0	0	0	0	0.000499725	0.226004	0	0.353845	8	86.4874	4	4.00831	0	0	0.127336	0.0234375	0	0	0	0	0	0	8	0	0	0	0.000213082	0	0	0.000976562	0	0.736607	0	4	0	0	0.325178	0	0.00146484	5.42634	0	1.51893	0	0	0.0625	0
2.14754	2.14754	2.14754	2.23035	2.18009	2.14754	2.14754	2.14754	2.14754	2.53292	4.14754	2.50431	10.1503	2.14754	6.48093	6.15584	2.14754	2.14754	2.14754	2.14754	2.14754	2.14754	2.14754	2.14774	2.14754	4.14754	2.14754	2.24203	2.14754	2.14754	2.14775	2.14754	2.19173	2.14851	2.14754	2.14754	2.14754	6.14754	2.14754	2.14754	2.33806	4.52843	2.14754	6.14754	2.14754	2.14754	2.14754	2.14851	2.14754	2.14754
0	0	8.24907	0.0644531	0	0	0	0	0	0.226004	0	8.19708	8	77.6235	4	4.00831	0.00180292	0.0234375	5.3529	0	0	0	0	0	0.746169	0	0	0	0	0	0.000213082	0	0	0.000976562	0	0	0.09375	4.00351	0	0	3.00375	0.975	0	4	0	0	0	0	0	0
0	0	0	0	0.125	0.00130907	0.663221	0.0312729	0	0.226004	0.947513	0	8	4.01834e-05	4	4.50831	0.000937572	0	0	0	0	0.000976562	0.000211276	0	0.127232	3.11562	0	0	0.125	0.00165128	0.000213082	4.02514	0	0.0012207	0	0	0.0927083	4	0	0	0.0500602	0	0	4	0	0	0	0.03125	0	0.00322612
0	0.330923	0	141.45	0.0199751	0	1.12616	2.76375	0	0.226004	0	1.275	8	0	4	4.0104	0	0	0	0	0	0.241117	0	0	1.42634	0	0	3.1808	2	0.000209263	0.000213082	2	0	0.000976562	0.00390625	0.132189	0.375	4	0.172707	28.1897	0.603567	0	0	4	0	1.0594	0	0.25	0	0
0.000139986	0.00209311	0.000139986	0.000139986	0.000139986	0.000139986	0.322301	0.000139986	0.000139986	3.60114	0.000139986	0.00111306	8.57854	0.000139986	4.06171	6.43293	0.000139986	2.78748	0.750933	0.000139986	0.000139986	0.73675	0.000139986	0.00490073	0.000139986	0.000139986	0.000139986	0.000139986	0.000139986	1.00014	5.97535	0.000256743	162.181	0.00111655	38.1238	0.000309789	0.000139986	4.00179	0.000139986	1.00014	0.00315731	0.015765	0.000139986	4.25014	0.000139986	0.000139986	0.000147699	0.000139986	1.00014	2.33525
0	0	0	0	0	0.00471652	0	0	0.00018642	0.226004	3.8147e-06	0	8	7.10868e-05	4	5.25831	0.0612546	0	0	0	0	0	7.01904e-05	0	0	3.8147e-06	0	0	0	0	0.643969	0.0075565	0	0.158948	0	0	0.0775272	4	0	0	0.00301733	0.250451	0.00116778	4.00021	0	0.000976562	0	0	0	0
0	0	0	0	0	1.0127	0.289286	0	2.7686	0.226004	2.02679	0	8	0.000595093	4	4.00831	0	0	0	0	0.187866	0	0	3.5	0	0.125	0	0	0	0.000183105	0.000213082	0	0	0.000976562	1.67445	8.45	0	4	1.25	0.0022522	0.00301733	0	0	4	0	0	0	6.03945	0.5	0
0.00116123	0.00116123	0.0084529	0.00116123	0.00116123	8.00116	0.00116123	0.00158119	0.00116123	0.227166	0.00116123	0.00116123	8.00116	0.00116123	4.00116	4.00947	0.466795	0.00116123	0.00116123	0.00116123	0.00116123	0.00584873	0.00126172	0.00116123	0.504464	0.00116123	0.00116123	0.00116123	0.00116123	0.00116123	0.00260127	0.00142783	0.188753	0.0499125	0.00116123	0.00116123	0.10979	4.00755	0.00116123	0.00116123	0.00417856	0.00116123	0.0279498	4.00116	0.00116123	0.00897373	0.382503	0.00116123	0.00116123	0.00116123
0	0	0	5.5	0.113817	0.000157715	0	0	0.03125	0.226004	0	6.35035e-05	8	0	4	4.00909	0	0	0	0	14.125	0.3125	0	0	0	0.176532	0	3.1808	0	0	0.000213082	0	0	0.000976562	0	0.0625	0	4	0	0.5	0.00301733	0.0078125	0	4	0	0	0	0.0215145	0	0
4	4	4	4	4	4	4	4.00098	4	5.65699	4	4	12	4.1755	8	8.00831	4	4	4	4	4	4	4	4	4	4	4	4.00634	4	4	4.00185	4	4.00522	4.00098	4	4	4	8	4	4	4.00302	4	4.0625	8.00684	4	4	4	4	4	4
0.125	0.00150923	0.000191397	0.015625	1.71585	0.0078125	0	0	0	0.226004	0	0.989465	8.00854	0	4	4.01248	0	0	0	0.0625	0	0	0	0.925721	0	0	0	0.602749	0	0	0.00171455	0	0	0.000976562	0	0.00445656	0	6.3625	0.199219	0	0.00301733	0	0	5.16608	0	0	0	0	4.48471	0
2.26202	2.26211	3.29718	4.76163	2.26202	2.26202	2.26202	2.26202	2.26202	2.48803	2.26202	2.26202	10.262	2.46124	6.26202	6.27033	2.26202	3.82452	3.40547	2.66749	2.26202	2.26202	2.26621	2.26202	2.26202	2.26863	2.32452	2.26202	3.36465	2.26202	2.26223	2.26202	2.26202	2.263	2.26202	2.26202	2.26202	6.26202	2.26202	2.26202	2.45254	3.96202	2.26202	6.26202	2.26202	9.43964	2.26202	2.26202	2.26202	2.26202
0	0.000468304	1.12646	0	0	0.0750057	0	0	2.28882e-05	0.226004	0	0	8	0	4	4.00831	0	0	0	0	0	0	0	0	0	9.92462e-05	0	0	0	0.778665	1.2353	0	0	0.0244507	0	0	0	4	1.0003	0	0.00301733	0.278587	0	4.19471	0	0	0.187592	1.03516	0.778642	0
0	0	0	0	0	0.00195312	0	0	0	0.226004	1.70693	0	8	0	6.65945	4.00831	0.0576924	50	0	0	0	0	0	0	0	0	0	0.046875	0	0.0078125	0.000213112	0	0	0.000976562	18.5	0	0	4.10751	0.0189069	0	0.00301733	0	0	4	0	0	2.38419e-07	0	0	4
0.0177896	0	0	0	0	0	0.0114687	0	0	0.226004	0	1.20232	8	0	4	4.00831	0.00251118	0	0.00683594	0	0	0	0.523438	7.62939e-06	0.800732	0	0	0.00195312	0	0	0.000213082	0	0.119531	0.000976562	0	3.05176e-05	0	5.00446	0	0.0078125	0.00301733	0	0.000976562	4	0	0	0	0	0	1.52588e-05
0	0.0376831	0.000976562	0	0	0.00141065	0	0	0	0.226004	0	0	8	0.00234629	4.21575	4.00831	2.28882e-06	10.2501	0	0.655795	0	7.62939e-06	0	0.000244141	0	0	0	2.3625	0.250031	0	0.695981	6.10352e-05	0.126465	0.0068722	8.83161	0	0	4	0	0	0.128017	0	0	4	0	1.40625	0.55815	0	0	0.5
0	0	0.00146484	0	0.0828125	19	0	0	0	0.226004	0.25	0	8	0	4	4.00831	0	0	0.0199751	0	0	0	0	0.409126	0.0225722	0.25	0	0	0	0	0.000213082	0	0	0.000976562	0	1.10676e-05	0.174176	4	0	0	0.00301733	1.03516	0	4.24326	0	0	0	2	0	0
0.00951233	0	0	0	0	0	0	0	0	0.226004	0	0	8	0	4.00077	4.00831	0	0	1.1163	0	0.00683594	0.00138054	0	0	0	0.00589694	0	0	0.00018642	0	0.000239243	0	0	0.000976562	0.0002881	0	0	4.4	0	2.28882e-05	0.0612956	2.5	0	4	0	0.0135149	0.000485111	0.0256984	0	2.54233
4	4	4.00213	4	4	4	4.52344	4	4.00297	4.226	4	4	100.806	4	8	8.00831	4.86032	4	4	4	4	4.01354	4.25	4.70815	4.00999	4	4	4	4.0014	4	4.00021	4.66687	4	4.00098	4.00195	4	4	16	4	4.01564	26.202	4.00456	4	8	4	4.09271	4	4.06299	4	4
0.00390625	0.00390625	0.00390625	0.00390625	0.253906	0.00390625	0.00390625	0.00390625	0.00390625	0.229911	0.00390625	4.00394	8.00391	0.0283576	4.00391	4.01221	0.00390625	0.00390625	0.00390625	9.00391	0.00390625	0.0473878	0.00390625	0.00395971	0.00859375	10.2539	0.00390625	0.00439453	0.00944384	0.00390625	0.00593295	0.00390625	0.00390625	0.00488281	0.0130259	0.00390625	0.0137812	4.00391	0.00390625	0.0187479	0.445316	0.00390625	0.00859375	4.00554	0.00390625	0.0286458	0.0235283	0.00390625	0.00390625	0.0156773
0	0	1.19531	0	0	0	0	6.10352e-05	0	0.226004	0	0.25	8	0.0552455	4	4.00831	0	0	0	0	0	0	0	0.000499725	0.73125	0	0	0	0	0	0.000213082	0	0	0.000976562	0.251455	0	3	5.51855	0	0	0.0147361	1.22344	0	4	0	0	0.666819	0.270494	0	0
0.282493	0.00390625	0.00488281	0.00390625	0.0481027	0.00390625	0.351525	0.00390625	0.00390625	0.229911	0.00390625	0.00390625	8.00391	0.00390625	4.0434	4.01221	0.00390625	0.00390625	0.00390625	0.00390625	0.00390625	0.00390625	0.00390625	0.00390625	0.00496187	0.00390625	0.0117188	0.503906	0.253906	0.00390625	0.00411933	0.00396729	0.00390625	0.00488281	0.00390625	0.00390625	0.00390625	4.00391	0.00390625	0.00390625	0.00692358	0.00390625	0.00390625	4.13346	0.00390625	0.00390625	0.00390625	1.05415	0.00390625	0.00390625
0	0	0.00295258	3.8147e-06	0	0.469141	0	0.138317	0	0.226004	0	1.86479	8	0	4.00006	4.00831	0.0234985	0.461539	0	0	0	0.575564	0	0	0	0	0	0.000312203	0.000107376	0	2.14773	4.88281e-05	0	0.218121	1.22237	1.05016e-05	0.407987	4	0	0.00201273	0.289822	0	0	4	0	0.0145091	0.000453473	0	0	0.0935876
2.10625	1.98125	1.98125	1.98125	1.98125	1.98125	2.198	1.98125	1.98125	2.20725	3.65472	1.98125	9.98516	1.98125	6.15034	6.23956	1.98125	1.98125	1.98125	2.04375	16.1062	1.98125	1.98125	1.98125	4.34375	3.65472	11.2625	1.98125	1.98125	1.98125	1.98146	1.98125	1.98125	1.98223	1.98125	1.98125	1.98125	5.98125	1.98125	1.98125	2.0077	1.98125	1.98125	5.98125	1.98125	1.98125	1.98125	1.98125	1.98125	1.98125
0.00195312	0.00195312	0.00195312	0.00195312	0.00195312	0.00195312	0.00195312	0.00195312	0.126953	0.227958	0.00195312	0.00195312	8.00195	0.00195312	4.00195	4.01026	0.00195312	0.00195312	0.00897507	0.00195312	0.501953	0.00195312	0.00195312	0.00195312	0.00195312	0.00195312	0.00195312	0.00195312	0.00195312	0.00195312	0.00216621	0.00195312	0.00195312	0.00292969	0.114453	0.00195312	0.840643	4.00195	0.00195312	0.00195312	0.00497045	0.00195312	0.00195312	4.00293	0.00195312	0.00195312	0.0045756	1.43025	0.00195312	0.00195312
0	0.00146484	0.00756094	0.0078125	0	0.344815	0	0	16.2188	0.226004	0	0	8	0	4	4.00914	0	0.000244141	0	0	0	1.24883	0	0	0	0	0	0	0	12.7528	0.0939631	0	0	0.0404594	0.439029	0	0.41495	4	12.0244	0	0.1032	0	0	4.22065	0	0	0	0	0.761719	0.00237355
0.0137591	0	16.8129	0	0	0.183605	0	0	0	0.226004	0	0	8	0	4	4.15295	0	0.0136021	0	0	0.0625	0	0	0	0	0	0.00301847	0	1.25	0	0.000213082	1.65513	0	0.000976562	0.250977	0	0	4	0	0	0.753017	0	0.00146484	4	0.00943123	1	0	0	0	0
0.0280793	0	0	0	0.0189444	0	0	0	0	0.226004	0	0	8	0	4	4.00831	0.03125	0	0	0	0	0	0.0078125	0	0	0	0.0420257	0.347619	0	0	0.000274594	0	0	0.00488281	0	0	0	4	0	0	0.466509	0	0.25	4	62.8997	0	0	0	0	0
0.000810896	0	0.00729167	0	0	0.392018	0.00356279	6	0.544752	0.257254	0	0	8	3.8147e-06	4	11.9951	0	0	0.34375	0	0	0.00937827	6.10352e-05	0	0	0	0	0	0	2.58777	0.000213082	1.90735e-06	0	4.25098	0	0.0283065	0.000313895	4	2.86102e-06	0.00591636	0.175078	0	0	4	0.706264	0	9.53674e-07	0	0	0.00393129
0	0.0448985	0	0.0751065	0	0	0	0.00209548	0	0.226004	0	0.577762	8	0	4	4.00831	0	0	0.000183105	0	0	0	0	0	0	0	0	0	0	0	0.000213082	0	0	0.000976562	0	0	1.69043	4	0	0	1.50302	0	0.0118495	4	0	1.83927	2.11367	0	0	0
0	0.245536	0.0416781	0	0	0.300011	0	10.5	0	0.226004	0	0	8.03125	0.151991	4.00025	4.00831	0	0.463003	0.000976562	0	0	0.2	0.107147	0	0	0	0	0	0	0.00343977	0.00126045	0	0	0.030124	0.778133	1.10024	0	4	0.625	5.1	0.00301733	0	0	4	0	0	0.129087	0	0	0.92918
0	0	0.00209585	0	0	0.609375	0.00195312	4.94789e-05	1	0.226004	0	0	8	1.1875	4	4.00831	0	0	0	0	0	0.00319602	0	0	0.00226385	0	0	0	0	0	3.37521	0.125	0	0.00146484	0	0	0.00585938	4	0	0	0.303384	0	0	4	0	2.17754	4.94789e-05	0	0	0.0293344
6.37989e-05	0.00203066	6.37989e-05	6.37989e-05	6.37989e-05	0.27401	6.37989e-05	0.0434136	6.37989e-05	0.226068	6.37989e-05	6.40373e-05	8.00006	6.76136e-05	4.00006	4.00837	6.37989e-05	6.37989e-05	0.0357804	6.37989e-05	6.37989e-05	0.760495	0.000124834	0.000105359	0.00916359	0.0326729	6.76136e-05	0.00111664	6.37989e-05	0.132476	0.000453247	0.00323648	6.37989e-05	4.25104	0.000218099	0.0017474	2.02624	4.50013	6.37989e-05	0.214716	0.00308113	0.268222	0.467772	4.00192	6.37989e-05	6.37989e-05	0.0104807	6.37989e-05	6.37989e-05	0.00030794
0.429304	4	0.0213587	0	0	0	0	0	0.000396729	0.226004	0	0	8	0	4	4.01026	1.72251	0	0.000224958	0.212949	0	0.00234629	0	0.00102835	0.00117416	0.860195	0	0	0.0833562	0	0.0034426	0.000140845	0	0.0046224	1.13102e-05	0	0	4.00049	0	0	0.00301733	0.00650131	0.00117416	4.00004	0	0.0735441	0.00354818	0	0	0
0.212348	0.212348	0.214478	0.212348	0.272348	0.212348	0.212348	0.212348	0.212348	0.438352	0.212348	0.212348	8.21235	130.251	4.21235	4.22065	0.212836	0.212348	0.212348	0.212348	0.212348	0.212348	0.212348	0.212409	0.212348	0.243598	0.299765	0.212409	0.212348	1.98988	0.212561	0.670785	0.212592	9.94409	0.222113	1.64831	0.212348	4.21235	0.216905	0.215079	0.354658	0.740082	0.212348	4.21235	4.21235	0.224208	0.213617	0.212348	0.212348	0.227189
0	0	0	0	0	0	0	0	0	0.701451	0	0.513826	8	0.00550527	4.00031	4.00831	0	4	0	0	0.950893	0	0	0.00937691	0	0	0	0.000694862	0	0	0.00118964	0.132422	1.01221	0.000976562	3.92221	0	0	4	0	0	0.00310888	0	0	4	0	3.5	0.394827	0	0	0
0.00182059	4	0	0	0	0	0	1.36612	0	0.226004	0	0	8	0	4.00333	4.01026	0.176718	19.8708	4.76837e-07	0	0.00152896	9.50713e-07	0	0.0140674	0	0.00012207	0	0	0	0	0.000213082	0	0	0.000976562	0.125	0	0	48.6024	0	0	0.00301733	0.015625	0	4	0	0	7.91031e-07	0.00589694	0	1.05179
0	0.749291	0	0	0	0	0.754395	0	90.9583	0.226004	0	0	8	0	4.1875	4.00831	0	0	0	0	0.0540661	0	0	0	0	0	0	0	0.0224931	20.6812	0.300213	0.0161133	0	0.000976562	0.0098544	0	0	4.375	0.375	1.88982	0.00301733	0	0.00273089	4.45	0	0.00858602	0	0.0955078	1.58672	0
0.0182292	0.000320464	0	9.25153	0	0	0.0351562	0	0	0.226004	1.77812	0.000313895	18.25	0	4.03312	4.00831	0	0	0	0	0	3.96318	0	0.0078125	0	1	0	0	0	0	0.000213082	0	0	0.000976562	0	0	1.20238	4	0	0	0.00301733	0	2.8776	4.0204	0	0	6.24004e-05	0.00090332	0	0.0441543
0	1.52588e-05	0	0.015625	0.375183	0	0	0.00390625	0	0.226004	0	0.000488281	8	0	4.00006	4.00831	0	0	2.87679	0	3.05176e-05	1.43197	0	0.23949	0	0	0	0	0	0	0.000213082	0	0	0.000976562	0	0	2.00124	4	0.0351562	0.00209585	0.138174	8.50188	0.25	4	0	0	7.62939e-06	7.33509	0	1.01171
0.0107969	0.98354	0.212086	0.00493748	0.250473	0.00493748	0.00493748	0.00493748	0.00493748	0.232407	0.0317261	0.0361875	8.49814	0.01275	4.00494	4.01324	0.0246789	0.00493748	0.00493748	0.00493748	0.00493748	0.00728377	0.00493748	0.00493748	0.00611164	0.176812	0.00493748	0.0196047	0.00493748	0.00493748	0.0540659	0.00493748	3.00494	0.257867	0.00689061	0.00493748	0.00493748	4.00494	0.00949477	0.0057698	0.147248	0.00493748	0.00611164	4.00527	0.00493748	0.0159866	0.00738118	0.00493748	0.00493748	0.00493748
0.0992839	0.0992839	0.107096	0.139974	0.101709	0.0992839	0.0992839	0.0992839	0.0992839	0.636858	0.0992839	0.0992839	8.09928	0.0992839	5.09928	4.10759	0.0992839	0.0992839	0.878451	0.0992839	0.0992839	0.0992991	0.0992839	0.0992839	0.0992839	0.273459	0.0992839	0.0992839	0.0992839	0.0992839	0.599497	0.0994059	0.125326	0.115885	0.0992839	0.0992839	0.0992839	4.09928	0.0992839	0.850047	0.102301	0.0992839	0.0992839	4.09928	0.331055	0.0992839	0.0992839	0.288981	0.0992839	0.0992839
17	17.215	17	18.5186	17	17.002	17	17.355	17	17.226	17	17	25	17	21	21.0083	17	17	17	17.6979	17.0078	17.9292	22.3519	17.1125	17	18.1026	17	17	17	17.027	17.0002	17	17	17.001	17	17	17	23.5469	17	17	17.003	17	17.125	21.0023	17	17	17	17	17.2786	17.0002
0	4.00049	0	1.275	1.0808	0	1.42634	0	0	0.226996	0	0.0133501	8	0	4	4.01734	0	0	0.835601	0	0	8.79197e-05	0.0540661	0	0	0.0743408	0	6.0375	0	0.00186916	0.00299481	0	0	0.000976562	0	0	0	4.50635	0	0	0.0654245	0	0	4	0	0	0	0	0	7.48771e-05
0	0	1.90735e-06	0	0	0	0	0	0	0.226004	0	0	8	0	4	4.00831	0	2.125	0	3	0	0	0	0	0	0	0	0	0	0	0.000213082	0	0	0.000976562	0	1	0	4	0	0	0.00301733	0	0	6	0	0	0	0.000976562	0	0
1.98125	1.98184	1.98125	1.98125	1.98125	1.98125	1.98125	1.98125	1.98125	2.20725	1.98125	1.98125	9.98125	1.9814	7.88281	5.98956	1.98125	6.38162	1.98125	1.98125	1.98125	1.98125	1.98125	1.98125	1.98125	1.98125	1.98125	2.54402	5.86425	1.98125	2.2581	1.99014	1.98174	1.98223	28.3285	1.98125	1.99355	5.98125	1.9821	3.01641	1.98427	1.98125	1.98125	5.98125	1.98125	1.99825	1.98232	1.98125	1.98257	1.98125
0.015625	0.0394828	0	0	0	0	0	0.080997	0	0.226004	0	0.0440017	8	0.316406	7.67496	4.00831	0	0.0234375	3.35662	0	0	0.0582782	0	0	0.015625	0	1	0	1.67493	0	0.231959	0.00195312	0	0.00112305	0	0.00145533	1.58354	4	0	0	78.0037	0	0.515625	4	0	0.00137329	0	0	0	0
0	0.0209208	0.00783157	0	1.90735e-06	7.4986e-05	0	0	0.0127867	0.226065	0	0	8	7.77899e-06	4	5.78393	0.0125954	0.429304	0	0	0	0.00395508	0	0.0406736	0.00195312	0	0	0	0.0625	1.5038	0.117379	0.0197157	1.4873	0.939221	0.0117188	0.00484885	0	4	1.43051e-06	3.05176e-05	0.00301733	0.000382857	0	4.04891	0.015625	0	1.40625	0	0.195654	0
0	1	0.25	0	0	0.0197445	0	11.1483	0	0.440778	0	0.141712	8	0	4.00417	4.42355	10.0767	0	0	0	3.05176e-05	0	0.00117416	0	0	6.10352e-05	0	0	1.51937	0	0.000213321	0.000976562	0	0.0166017	0	0.00299877	0.25	4.00015	0	1.02961	0.00301733	0	0.233789	4	0	0	5.06675	0	0	0
0	0	0	0	0	0.00139699	0.348958	0	0.00130717	0.226004	0.015625	0.300366	8	0	4.00007	4.00831	0	0.00122166	0	6.25	0	0	0.0046875	0	0.200366	0.015625	0.00987224	0	0	0	0.000255567	0	0.000140389	0.000976562	0.433193	0.00260989	0.0113666	4	0	0	0.00301733	0	0	4	1.90735e-06	0.012561	0.000423917	0	0	3.05176e-05
0	0.300011	5.25	2.375	0.0720881	0.00110888	0	0	0	1.226	0	0	8	0.736607	4	4.00855	0	0	64.625	0	0	0.431257	0.782905	2.72308e-05	0	0.973118	0	0.1875	0	1.01221	0.000213082	0.000279972	0	0.00146484	0	0	0	4	0	0	1.56135	0.03125	0	4	0	0	0.000140389	0.0812418	0	0
0	0	0	0	0	0	0	8.03668e-05	0	0.226004	0	0	8.00226	0.356784	4	4.00831	0	0	0	0	0	0	0	0	0.00687953	0	0.0148416	0	0.00062162	0	0.000213082	0.000244141	0	0.000980377	0	0	0	4	0	0	0.00313504	0	0.0142741	4	0	1.19531	0	0	0	0
0	0	0	0.015625	0	0	0	0.000588018	0	0.226004	0	1.41802	8.60055	0.000931407	4	4.00831	0	0	0	0	0	1.44098	0	0.463003	0.00556345	0	0	0.0164621	0	5.18006	0.0627131	0.84375	1.125	0.000976562	0	0.421678	0	4	0.116117	0	0.00301733	0.187592	0.0264819	4	0	0	0.0264819	0	0.000488281	0.0172268
0.033134	0.00067749	0	0	0	0	0.00209548	0.00123813	0.0252903	0.226004	0	0	8	0	4	4.01054	0.00823103	0.126465	0	0.0165834	4.2315	0	0	0.00630232	0.0123047	0	0.00830639	0	0.00565792	0.901282	0.0378962	0.00390625	0.0135149	0.313477	1.53801	0.0166612	0	4	0.000366211	0	0.00451879	0	0.00129918	4.07522	0.03125	1	0.0625	0	0.300366	0
0	0.00487789	0.0927083	0.664183	0	0	0	0	1.85861	0.525864	0	0	8	0	4	4.00831	0	0	0.000183105	0	0	0.20894	0	0	1.49303	0	0	0	0	1.85861	0.000213082	0	0.0894738	0.000976562	0	0	0.75	4	0.000732422	0.185023	1.50302	0	0	4	0.199219	0	4.57764e-05	0.0552455	0.359942	0
2.38419e-07	2.14577e-06	0.00320451	2.38419e-07	1.19209e-06	0.750439	0.000595331	0.0705258	2.38419e-07	4.226	2.38419e-07	2.38419e-07	8	0.0191334	5.45622	4.02412	0.690223	0.00226409	3.0625	2.38419e-07	0.199219	0.0142174	2.38419e-07	2.38419e-07	2.38419e-07	2.38419e-07	0.00531696	2.38419e-07	2.38419e-07	0.55815	1.13068	0.142982	2.38419e-07	0.00728661	0.00101942	2.38419e-07	2.38419e-07	4	0.00729191	21.8235	0.85458	0.000322182	0.3	4.01498	4.76837e-07	0.316895	0.0375048	2.38419e-07	2.38419e-07	1.21772
0.28125	0	0.00826823	0	0	0	0	0	0	0.226004	0	0.0938416	8	0	4.00003	4.00831	0.00110713	6.10352e-05	0	0	0	0.690112	0	0	0.892969	0	0	0	0.250031	0	0.214499	6.10352e-05	0	0.000976562	4.33343	0	0	4	0	1.36725	0.128017	0	0.611719	4.40037	0	1.40625	3.40455	0	0	0
0.000268046	0.000268046	0.000268046	0.000268046	0.000268046	2.00027	0.000268046	0.000268046	0.000268046	0.62471	0.000268046	0.000268046	8.00027	0.300634	4.00027	4.00857	0.000268046	0.000268046	0.000268046	0.000268046	0.000268046	0.000268046	0.000268046	0.000269	0.000268046	0.000268046	0.000268046	0.00377902	0.00123924	0.000268046	0.0104687	0.000756327	0.00874711	0.00124461	0.000268046	0.000268046	0.000268046	4.00027	0.00472361	0.694773	0.00328537	0.00808055	0.000268046	4.00027	0.000268046	0.000547675	0.000268046	8.00027	0.000268046	0.000268046
0	0	1.51904	0.23329	0	0	0	0	0	0.226004	0	0.0973741	8	11.6147	4	4.00831	0	0	0.00793269	0	0	0	0	0	0.0296832	0.00301847	0.00090332	0	0	0	0.000213082	0	0	0.000976562	0	0	0.0488286	4	0.000488281	0	1.87802	0	0	4	0.00090332	0	0	0	0	0.233789
0	0	0	0	0	0	0	0	0	0.226004	0	0	8	0	4	4.00831	0	0.212054	0	0	0.0199751	0	0.375	0	0	0	0	0	0	0	0.000213082	0	0	0.000976562	0	0	0	4	0	0	0.00301733	0	0	4	0	0	0	0	0	0
0.162946	0.787946	0.162946	0.162946	18.6629	0.163051	0.162946	0.279063	0.169112	0.388951	0.162946	0.162946	8.16295	0.162946	4.16295	4.17125	0.226179	0.162946	0.162946	0.162946	0.162946	0.162946	0.163937	1.16295	0.162946	0.162946	0.162946	0.162946	0.162946	0.162946	0.163307	0.193039	0.162946	0.164167	0.162946	0.162946	5.89461	4.16295	0.163435	0.162946	0.165964	0.164114	0.438303	4.16371	0.162946	2.03717	0.163017	0.162946	0.162946	0.162946
0.233789	1.23421	0.233789	0.233789	0.30745	0.233789	0.332747	0.237695	0.233789	0.459794	0.931706	0.236789	8.23379	0.233789	4.23413	4.2421	0.233789	0.233789	2.33408	0.233789	0.233789	5.48318	0.233789	0.233789	0.988184	0.233789	0.233789	0.233789	0.233789	0.233789	0.234002	0.233789	0.233789	0.234766	0.233789	0.233789	78.5243	4.23379	0.233789	0.233789	12.8205	0.233789	0.483789	4.23379	0.233789	0.233789	1.18142	0.237695	0.288849	1.23379
0	0	0	0	0	0	0	0	0	0.226004	0	0.00012207	8	0.278587	4	4.00831	0	0	0	0	0	0	0.233789	0.112516	0	0	0	0.00195312	0.0105772	0	0.000213082	0	0	0.000976562	0	3.05176e-05	0.000183105	6.88281	0	0	0.00301733	2.125	0	4	0.0329241	0.00138972	0	0	0	0.663236
0	0	0	0.289286	0	0	0	0.281433	0.00012207	0.226004	0	0	8	0.635073	4.00008	4.00831	0	0	0	0.41495	0.015625	7.62939e-06	0	0.750005	0	0.754395	0	0	3.05176e-05	0	0.300213	0	0	0.000976562	1.575	0	1.52588e-05	4	0	0.0119141	0.128017	1.67347	2.52521	4	0.0736607	0.25	0	0.000195313	0	0.00012207
0.1875	0.188965	0.1875	0.1875	0.1875	0.1875	0.1875	0.1875	16.4062	0.454195	0.1875	0.1875	8.1875	0.1875	4.52089	4.19581	0.1875	0.1875	0.1875	0.1875	0.1875	0.1875	0.1875	0.1875	0.1875	0.220424	0.1875	0.1875	0.1875	12.9375	0.281463	0.1875	0.1875	0.188477	0.1875	0.1875	0.1875	4.26116	12.1875	0.1875	0.190517	0.1875	0.1875	5.12939	0.1875	0.1875	0.1875	0.1875	0.949219	0.1875
1.19531	1.19678	1.19531	1.19531	1.69824	1.19531	1.19531	1.19531	42.7766	1.42132	33.1564	1.19531	9.19531	1.19531	5.19531	5.20362	1.19531	1.19531	1.19531	13.5703	1.1958	1.19531	1.19531	1.20577	1.19531	1.19531	1.19531	1.19531	1.19531	13.9453	1.3645	1.19531	1.19531	1.19629	1.19531	1.19531	1.28906	5.19531	13.1953	1.19531	1.19833	1.21094	1.19531	5.38281	1.19531	1.19531	1.21617	1.21094	1.95703	1.19531
0	0	0	0	32.9003	0	0	8.87595	0.00148519	0.226004	0	0	8	0	4	4.02805	0	0	0	0	0	0	0.00253906	0	0.00553759	0	0	0.0246094	2.00027	0	0.000213082	3.05176e-05	0	0.000976562	0	0.0100845	0.00521978	4	4.025	0.25	0.228062	0	0	4	0	0.00022071	0	0	0	0
0.00012207	0.945514	0.000270299	0	0.000976562	0	0.00634155	0.061381	0	0.226004	0	0.00146484	9.48586	0	4	4.01221	0	0	0	0	0	0	0	0	0.00012207	0	0.509834	0	0	0	0.0627131	0	0	0.227441	0	0.00455729	0	4	0	0.015625	0.00301733	0	21.4168	5.25	0	0	0.59375	0	3.5	0.0625
0.00585938	0.00364118	0	0	0	0	0	0.000869623	0	0.227469	0	0.0807966	8	0.0187538	4	4.00831	0	0	0	0	0	0	0	0	0.0222624	0	0	0.015625	0.000976562	0	0.000213082	0.0103548	0	0.0322266	0.155859	0	0.000183105	4	0	0.754395	0.00339481	0	0	4	0	0.000539892	0	0.75	0.00660511	0
0	0.00782967	0	0	0	0	0	0	0	0.226004	0	0	8	0	4	4.00831	0	0	0.000686411	0	0	0.0128174	0	0	0	0	0	0	0	0	0.000213082	0	0	0.000976562	0	0	4.05762	4	0	0	2.42967	0	0	4	0	0	1.80404	0.278079	0	0.736607
0	0	0	0.0325521	0	0.0632324	0	0	0	0.226004	0	0	8	0	4	4.00831	0.12	0	0	0	0.09375	0.125	0.00146484	0	0	0	0	0	0	0.0779297	0.000213082	0	0.126349	0.000976562	0	2	0.0394828	4.1875	0	0.265798	0.906514	0	0	4	0.125	0.515625	0	0	0	0.209998
0.0176566	0	0.00864082	0	0	0	0	0	0	0.226004	0	0.461719	8	0	4	4.32412	0	0	0	0	0	0	0	0	0.200366	0	0	0	0.000244141	0	0.000213082	0.000244141	0	0.000976562	0.00175167	0	0.00634155	4.00195	0	0.643971	0.00301733	0	0	4	0	0.010983	0	0.294937	0	0
0	0	0	0.00146484	0	0	0	5.90133	0.0156446	0.226004	0	0	8	0	4	4.00831	0	0.75015	0.00195312	0	0.0126953	0.0013834	0	0	0.000732422	0	0	0	16.9844	0	0.000213082	0.5	0	0.000976562	0.139537	0.322161	0	4	0	0	0.584733	0	4.66911	4	0	15.5809	0.00209566	0	0	0
0	0.00196686	13.0828	0	0	0	0	0	0.000211276	0.226004	0	0.046875	8	0.1875	4	4.00831	0	0	0.000732422	0	0	0.260431	0	0.000514399	0.00909979	0	0	0	1.25	0	0.000213082	1.65513	0	0.000976562	0.25	0	1.87617	4	0	0	5.15302	0.00506964	0	4	0	0.0582782	0.0018572	0.0708452	0	0.523438
0	0	0	0	0	0	0	8.01587	0	0.226004	0	0	8	0	4	4.00831	0	0	0	0	0	0	0.00146484	0	0.0469971	0	3.375	0	2.00024	0	0.000213082	0	0	0.000976562	0	0.000244141	0	4	0.125	9.25	0.00301733	0	0	4	0	0	0	0	0	0
9.15527e-05	0	0	0	0.0598739	0.00721157	0	0	0	0.226004	0	0	8.6945	0	4	4.00831	0.00815258	0	0	0	0	0	5.3625	0	0	0	0	0.00507813	0	0	0.000213082	0	0	0.00912897	0	0	0	5	0	0	0.00301733	0	0	4	0	0	0	0.0351562	0	0
0	0.219196	0.0195602	0	0.0078125	0	0	5.35472	0	0.226065	0	0.00146484	8	0	4	4.33018	0	0.000540597	0.100183	0	0	1.25	0	0.105469	4.42706e-05	0	0	0	0.0078125	0.33169	0.000213082	1.4349	0	0.000976562	0	0	0.0498481	4	0	3.42907	0.00622371	0	0.75	4	0	0.00540771	0	0	0	0
0	0.0625275	0	0	0	0	0	0	0	0.226004	0	0	8	0.25293	4	4.00831	0	0	0	0	0	0.325888	0	0	0.0483398	0	0.5	0	0	0	0.000213082	0	0	0.000976562	0	0	6.0375	4	0	0	0.00301733	0	0.00246823	4	0	0.643956	0.0592243	0.20894	0	1.875
0	0.000499725	0	0	0.196982	0	0.409095	0	0	0.226004	0	0	8	0	4	4.00831	0.506348	0.125	0	0	0	0.151427	0	1.1224	0.00493196	0.00314378	0	0	0	0.0280988	0.0002572	0.0441855	0.000244141	0.500977	37.2425	6.20449e-06	1.51904	4	0	0.0117711	0.00301733	0	0	4	4	0	0.000476355	0.015261	0	0.415011
0	0	0.75	0	0	0	0	0	0	0.226004	0	0.522321	8.03768	0.975	4	4.00831	0.0401786	7	12.6462	1.37828	0	0	8.30625	0	0	0	0	0	0.0078125	0	0.000213082	0	0	0.000976562	0	0	0.00292969	4.07042	0	0.125	0.00301733	0	0	4	0	0.00390625	0.00276178	0	0	0.3
0	0	0.00131124	0	1	0	0	0.000869623	1.97411e-05	0.226004	0	9.5808	8	0	4	4.00831	0	0	0	0	0	0.0023867	0	4.33172e-06	0.0234784	0	0	0	0.000976562	0	1.00021	0.000976562	0	0.000976562	0	0	0.0342752	4.04948	0	0.754395	0.00339481	0.0270176	0	4	0	0.0380445	0	0	0	0.0705256
0	0	0	0	0	0	0	0.00314378	0	0.226004	0	0.0855818	8	0	4	4.15858	0	0	0	0	0	0	0.09375	0	0	0.00175167	0	0	0	0	0.000213082	0	0	0.000976562	0	0	0	4	0	0	0.00301733	2.14844	0.174176	4	0	0	0	0.241632	0	0.37793
0.123698	0.00406218	0	2.50302	0	0	0	0	0	0.226004	0	0.00273089	8	4.5	4.50968	4.00831	0	0	0	0	0.0625	0.00226385	0	0	0	0	1.93513	0	0	0	0.000213082	0	0	0.000976562	0.000976562	0	1.67445	4	0	0	0.00301733	0	1.76889	4	1.93513	28	0.000931407	0.0126831	0	0
0	0	0	0	3.09153	0	0	0	0	0.226004	0	0	8	0	4	4.00831	0	0	0	0	0	0	0.0117188	0	0	0	0	0	0	0	0.000213082	0.300011	0	25.241	0	0	0	4	0.00300293	0	0.00301733	0	0.25	4	0	0	0.272733	0	0	0
0.00127117	0	0	0	0	0	0	0	0	0.226004	0	0	8.01562	0	4	4.00831	0	0	0	0.61802	0	0	0	0	0	0	0	0	0	0	0.000213082	0	0	0.000976562	0	0	0.000377479	4.34896	0	0	0.00301733	0	0	4	0	0	0	0	0	7.48771e-05
0	5.29706	0	2.23162	1.07113	0	13.4375	0.00195312	0.0229948	0.226004	0	0	8	0	4	4.00831	0	0	0	0	0	0.00292969	0	0	0.00146484	0	0.553267	0	0	0.000732422	0.000213082	0	0	0.000976562	0	0	12	4	0.000732422	0.189697	0.00301733	0	0.5	4.00781	0.553267	0	2.28882e-05	0	0	0
0.537088	0.37793	0.378312	0.379395	0.37793	0.37793	0.37793	0.37793	0.37793	0.603934	0.37793	0.37793	8.37793	0.37793	4.37793	4.38624	0.37793	1.12793	0.37793	0.37793	0.383789	0.377933	1.04281	0.37793	0.378662	0.518981	0.37793	0.512524	0.37793	0.37793	0.378143	0.378042	0.37793	0.378906	0.37793	0.37793	0.37793	4.69434	0.609675	0.37793	0.380947	0.37793	0.487305	4.75586	0.37793	0.37793	0.37793	1.41309	1.89648	0.37793
0.0325521	1.72051	0	0.09375	0	0	0	0	0.000359928	0.413504	0.0405448	0	8.00325	0	4	4.00831	0	0	0	0.0234375	0.0625	0.00393129	0	0.3	0.00209585	0	0	0.0234375	0	0.214774	0.279575	0.000254994	0.046875	0.000976562	0	0	0.0164621	4	0	0	0.00301733	0.000694862	3.4162	4.03894	0.0145833	0.00195312	0.00209585	0	2.23162	0
0	0	0.00814066	0	0	0	0.000105286	0	0.350926	0.226004	0	1	8	0	4.18762	4.02008	0	0.00127175	0	0	5.1	0	0	0	0	0	0.000224958	0	0	0.21187	4.82517	1.53482e-05	0.178385	2.01348	0	0	0	4	1.67445	0.0528824	0.00301733	0.000117711	0	4.05407	0	0.000143971	9.5	0	0.249485	0
0	0	0.09375	1.39389	0	8	0	0	0.251465	0.226004	0.00195312	0	8	0	4	4.00831	0	0.25	0.0405753	0	0.00392151	3.19966e-05	0	0	0.5	0.00195312	0	0	1.23299e-05	0	0.000213082	0.0220982	0	0.000976562	0.432035	0.305859	0	4	0	0	0.0425002	0	0	4	0	1.4349	4.94789e-05	0	0	0
4	4	6.80754	4	4	4	4	4	4.00912	4.226	4	4.0067	12	5.44437	8.0625	8.00831	4	4	4	4	4.5	4.10645	4	4	4	4	4.19411	4	4	4.0001	4.00021	4.00001	4	4.00098	4	6.0315	4	8	4	4	4.00302	4	4	8	4	4	4	4.375	4	4
2.91667	2.91667	2.91667	2.91667	4.66667	2.91667	2.9276	2.91667	3.01217	3.14267	2.91667	28.9167	10.9563	2.91667	6.91667	6.92497	2.91672	2.91667	2.91713	2.91667	2.91667	2.91667	3.69531	2.91667	2.91667	2.91667	2.91667	2.91667	2.91667	2.91667	6.91688	2.91668	2.91667	2.98014	2.91667	2.91667	2.91667	6.91673	2.91667	2.91667	2.91968	2.91667	2.91667	6.91783	2.91667	2.95721	3.41667	2.92772	2.96067	2.91667
0.276634	0.276634	0.276634	0.276634	0.276634	0.276634	0.276634	0.296178	0.276634	0.502638	0.356991	1.5462	8.27663	0.276634	7.03505	4.28494	0.276783	0.276634	3.08913	0.276634	0.276634	0.300071	0.426908	0.776634	0.367779	0.276634	0.276634	0.276634	0.284446	0.276634	0.55348	0.284526	0.276634	0.27761	0.276634	0.443331	0.288938	4.27688	0.276634	0.27703	0.282621	0.276634	0.29291	4.27663	0.276634	0.282041	0.293032	0.346519	0.276634	1.46413
1.70461	0	0.000359928	2.38419e-07	1.69531	0.22619	0	0	0.000488281	0.226004	0	0	8	0	4	4.00832	0	0	0	0	0	0.219797	0	0	0.155859	0	0	0.285887	0.291632	0.0135149	0.0537845	0.00357019	0	0.000976562	0.586666	0.0433814	0.0123047	4	0.599906	0.307812	0.00301733	5.88553e-05	0.155859	4.10018	0	87.3717	21.9088	0.139293	0	0
0	85.4125	1.24588	0	0.5	0	0	7.70481	0	0.226004	0	0	8	0	4	4.01078	0	0	0.0268621	0	0	0	0.0187196	5.04167	0.000313895	0	0	0	0	0	0.000213082	0	0	0.000976562	0	0	0	4	0	0	0.00301733	0	26.7455	4	0	0	0.0250954	0.0265538	0	0.205951
0.127232	0.0955078	1.5	0	0.00507813	0	28.1998	0	0.375	0.226004	0.818815	0	8.01846	0	4.00124	4.00831	0	0.25	0	2.87013	0.00390625	0	0	0	0	0	0.0552455	0	0	1.65	0.300213	0	0	0.000976562	0	0	0	4	0.375	0	0.00301733	0	0	4.45302	0	0	0	0.00169567	1.29346	0
0	0.0705256	2.28882e-05	0	0	7.45058e-09	0	0	0.108574	0.226004	0	0	8.1125	0	4	4.00831	0.256342	0	0.000573282	0	0.5	0	0.267609	0.00102835	0	0	0	0	0	0	0.000216897	0.00545066	0	0.000976562	0.0538644	0	0.0814027	4.01562	0	0	0.709083	0.153503	0.0141957	4.48827	0	1.93789	5.21342e-05	0.0368304	1.575	0
0	0	1.87617	0	0.25	0	0	0	0	0.226004	0	4.09357	8	0.0621094	4	4.00831	0	0	0	0	0	0	0	0	0.0118103	10.25	1.78125	0.000488281	0	0	0.00118964	0.000539892	0	0.000976562	0	0	0	4	0	0	0.00301733	0	0	4.73661	0	0	0	0.694505	1.275	0
0	0.790319	1.00916	0	0.03125	3.8147e-05	0.801587	0.750793	0.0156675	15.476	0	0	8.02925	0	4.5	4.03956	0.222222	0.0078125	0	0	0	0.00109797	0	0.171875	0	1.70036e-05	0.000488281	0	0	0.236888	0.281295	0.000424155	0.00393129	0.00948756	0.634148	7.01904e-05	0	4.40037	0.0235214	2.16367	0.00301733	0.0627441	0	4.33163	0.0078125	0	0	0	1.32641	2.8125
0.0358073	0.0358073	0.0358073	0.0358073	0.0358073	0.0358073	0.0358073	0.0358073	0.0358073	0.261812	0.047526	0.0358073	8.03809	0.0358073	4.13599	4.04411	0.0422988	14.0358	0.535807	12.0358	3.63922	0.250099	0.117336	0.0358626	0.0358073	0.0358073	0.0358073	0.0358073	0.0358073	0.0920573	0.0504435	0.0668183	0.0358073	1.45053	1.28581	0.0358073	0.0358073	4.05168	0.0360869	0.0358073	0.0388246	0.0358073	0.0358073	4.03581	0.0358073	0.0358073	56.1673	0.0726376	0.0358073	6.16081
0.118468	0	0	0	0	0	0	0.000279629	0.153906	0.226004	0.03125	0.485219	8	0	4.80159	4.6923	0	19	8	0	0.0078125	3.8147e-06	0	0	0	0	1.275	0	0	0	0.000213082	0	0	0.000976562	10.818	0	0	4	0	0	0.00301733	0	0.046875	4	0.664029	0	0.500121	0	0	51
0	0	0	0	0	0	0.00114857	26.2751	10.59	0.226004	0	6.25	8	0	59.0581	4.02477	0.136366	0.00319602	0	0	0	0	0	0	0	0	0.00145533	0	0	0.046875	0.231959	0.00024426	0	0.00112305	0.25	0.0501465	0	4	0.246875	0.794111	0.00301733	0.000540597	0	4	0	0.000976562	0.750793	1.03516	0.0621094	0
0	0.15	0.0250732	0	0.0625	0	1.51855	0	0	0.226004	0	0.00494438	8	0	4	4.47765	0	0.00351097	0.0235421	0.00285201	0	0	0	0.24375	5.21342e-05	0	0	0	0.0625	0	0.000213082	2.8125	0	0.000976562	0	0	0.190476	4	0	0.09375	0.00310888	2.64457	0	4	0	0.0430211	0	0	0	0
1.3908	0.00386581	0	0.588605	0	0.486703	0.00380859	3.8147e-06	0.44996	0.226004	0.0625	0	8	0	4	4.00831	0	0	0	4.57895	0	0.0524554	0	0	0.0078125	0	0.0134418	0	0	0.473438	0.0623225	0	0	0.000976562	0	0.0368304	0	4	0.0117188	0	0.00301733	0	0.00790609	4.11978	0.011064	0	0.0078125	0	0.461719	0
0.188988	0.188988	0.718537	0.188988	0.188988	0.188988	0.188988	0.188988	0.188988	0.414993	0.189664	1.43899	8.18899	0.253666	4.43899	4.19729	0.189758	0.188988	0.188988	0.188988	0.188988	0.188988	0.190443	0.188988	0.188988	0.194255	0.188988	0.189721	0.188988	0.188988	0.189201	0.188988	0.188988	0.189965	0.188988	0.188988	0.188988	4.18899	0.189366	0.188988	0.193461	0.188988	0.188988	7.00149	0.188988	0.188988	1.84412	0.188988	0.188988	0.188988
28	0	0.0200006	0	4.35784	0.0625	0.000488281	0	0	0.226004	0	0	8	0	4	4.00836	0	0	0	0	0	0	0	0	0	0	0	0.375	0	0	0.000907944	0	0	0.000976562	0	0	0.183586	4	0.0807966	0	0.00301733	0	0	4.00024	0	0	0	0.348958	0	0
0.0022522	0.502252	0.0022522	0.0022522	0.0022522	0.0022522	0.0022522	0.0022522	0.0963496	1.22826	0.0022522	0.0022522	8.00225	0.0022522	4.00225	29.3773	0.00287314	0.0022522	6.12725	0.0523987	0.0022522	0.0022522	0.0022522	0.0022522	0.0022522	0.0178772	0.0022522	0.0022522	0.0022522	1.62383	0.129697	0.0022522	0.0022522	0.00322876	0.0022522	0.00300681	0.0022522	4.00225	4.221	0.0022522	1.43626	0.0022522	0.0022522	4.18975	0.0022522	0.0022522	0.0022522	0.0022522	0.518076	0.21319
0	0.519885	0	0.000976562	0.125	0	1	0	0	0.226004	0	0	8	0	4	4.00831	0	0	1.1875	0	0	0.0293344	0.00390625	0	0	0.015625	0.00153143	0	0	0	0.000213082	0	0	0.000976562	0	0	1.1875	4	0.0128174	0	0.00692358	0	0	4	0.00153143	0	0	2.67323	0	0
2.91667	2.9245	2.91667	2.91667	2.91667	2.91667	2.91667	2.91667	2.91685	3.14267	2.91667	3.18162	10.9167	2.91667	17.4345	6.92497	2.91667	6.91667	2.91667	2.91667	2.91667	3.09617	2.91667	3.04167	2.91667	2.91667	2.91667	2.91667	2.91667	3.38976	2.93579	3.11685	2.91715	2.91764	29.2639	2.95835	5.47135	6.91667	6.71318	2.91667	2.91968	2.91667	2.91667	6.95435	2.91667	2.91667	5.49816	2.91667	3.06694	2.91667
1.8	0.8	0.8	0.8	0.8	0.8	0.8	0.8	0.8	1.03772	0.8	0.8	11.6698	0.8	4.9875	4.80831	0.8	0.8	0.8	0.8	10.508	0.8	0.8	0.8	1.8	0.8	0.8	0.8	0.8	0.800183	0.800213	0.8	0.8	0.800977	0.80293	0.8	0.8	4.8	0.8	0.8	0.805947	0.8	0.8	4.8	0.8	0.8	0.8	0.9875	0.8	0.8
0	0	0	0.25	2.27468	0	0	0	0	0.226004	0	1.97861	8	0.00390625	4	4.07454	0	0	0	0	0.0615086	0	0	0.03125	0	0	0	0.255225	0	0	1.24904	0	0	0.000976562	0	0.393307	0	4	0.216964	0	0.00301733	0	0.553267	4.00688	0	0	0	0	0	0.0833562
0	0	0.0078125	0	0	0.00364583	0	0	0.0478001	0.226004	0	0.0268621	8	0	56.25	4.36248	0	0	0	0	0	1.52588e-05	0.000643887	0	0	0.00194044	0	0	0	0	0.507158	4.88012	0	0.0166016	0.353198	0	0.144643	4	0	0.261191	0.00301733	8.64238	0.0705256	4.04695	0	0.25	0	0	0	0.03125
0	0.300011	0	0	0	0.430036	0	0	0	1.226	0	0	8	0	4	4.00831	0	0.278587	3.52083	0	0	2.27326	0	0	0	0	0	0	0	0	0.000213082	0	0	0.000976562	0	0	0	4	0	0	0.00301733	0	0.463492	4	0	0	0	0	0	0
[truncated: 142 more columns]

## Sheet: Badness_PS3
0	0	0	2.225	0	1.49012e-08	0	0	0	1.25	0	0	0.1875	0	4	0.0018572	0.71017	0.000244141	0	0.116556	0	0	0	0.00781262	0	0	0	0.033134	0	0.861215	0	0	0.00260989	0.0145883	0	0	0	0	0	1.1125	0.162946	0.73125	0	0	0	0	0.00634155	0	0	0.214774
0	0	0	2.27906	0	1.375	0.0197445	0.00390625	0.692708	1.25	0	0	0	0	4	0.0018572	0.00390643	0	0	0	0	0	0.00182059	0.00781262	0	0.00364118	0.000488281	0.0338997	0	0.861215	0	0	0.00260989	0.00123776	0.125	0.0146672	0	0	0	1.1125	0.163191	0	0.00390625	0	0	0.0829675	0.00634155	0.000244141	0	0
0	0	0	2.225	0	0	0	0	0	5.75	0	0	0	0	4	1.06213	0.00390643	0	0	0	0.000482916	0	0	0.469531	0	0	0	0.769741	0	0.861215	0.00721157	0	0.00260989	0.0135855	1.57742	0	0.000316913	0	0	1.1125	0.162946	0	0	0	0	0	0.00634155	0	0	0
2.225	2.27906	2.225	8.9	3.47891	2.225	2.22646	2.36406	2.2667	3.475	2.2374	2.92292	2.225	2.225	7.23086	2.22686	2.22891	2.225	2.225	2.45	2.225	2.225	2.48379	2.23281	2.225	2.62865	2.225	2.26399	2.23335	3.08622	2.225	2.225	2.22761	2.225	2.225	2.225	2.225	2.225	2.22505	3.37266	2.4817	2.225	2.225	2.225	2.2513	2.225	2.23134	2.225	2.225	2.225
0	0	0	3.47891	0	0	0	0	0	1.75	0	0	0	0	4	0.0018572	0.00390643	0.0312501	0.5	0.0234375	0	0.000488281	0	0.00781357	0	0	0	0.033134	1.00012	1.61122	6.10352e-05	0.015625	0.00260989	0	0	0	0	0	0	1.1125	0.162946	0	0	0	0	0	0.00634346	0	0.0234375	0
1.49012e-08	1.375	0	2.225	0	0	6.10483e-06	0	0	1.25195	0	0	0	0	4	0.0018572	0.037761	0	0	0	0.00111722	0	0	0.00781439	0	0	0	0.0338289	0.0537545	0.919274	0.625391	1.08991e-06	0.267262	9.87053e-06	0	0	0	0	0	1.1125	0.162946	0.000488281	0	0	0	0	1.22452	1.49012e-08	0	0
0	0.0197445	0	2.22646	0	6.10483e-06	0	0	0	1.25	0	1.36584	0	0	4	0.0772501	0.00390643	0	0.140625	0	0	0.185005	0.000195163	0.00781262	1.19546	0	0	0.033134	0	0.864145	0.00588553	0.0216668	0.00336062	0.00253906	0	0.125	0	0	0	1.1125	0.162946	0	0	0	0	0	0.00634155	0	0	0
0	0.00390625	0	2.36406	0	0	0	0	0	1.25	0	0	0.0625	0	4	0.0481421	0.00390643	0	0	0	0	0	0	0.0156251	0	0	0	0.095634	0	0.861215	7.76977e-05	0.000294876	0.00260989	0.0632057	0	0	0	0	0	1.1125	0.162946	1.36269	0	2	0	0	0.00634155	0	0	0.00116778
0	0.692708	0	2.2667	0	0	0	0	0	1.25	0	0.0310834	0	0.00145533	4	1.40811	0.00390643	0	0	0	0	0	0	0.00781262	0	0.00262248	0	0.0639579	0	0.861215	0.000764656	0	0.00260989	0	0	0.000244141	0	0	0	1.1125	0.162946	0	0	0.0149814	0	0	0.00634155	0	0	0
1.25	1.25	5.75	3.475	1.75	1.25195	1.25	1.25	1.25	5	1.25	5.16584	1.25	1.25	5.25	1.82331	1.25391	1.25	1.25	1.38891	1.25	1.253	1.25	1.25781	1.25153	1.25	1.25	1.28313	1.25	2.11122	1.25	1.25	1.25261	1.25	1.25	1.25	1.25781	3.75	1.25	2.3625	1.41295	1.25	1.25	1.25	1.25	1.25	1.25634	1.25	1.25	1.25
0	0	0	2.2374	0	0	0	0	0	1.25	0	0	0.09375	0	4	0.0018572	0.00390643	0	0	0	0	0	0	0.00781262	1.19531	0	0	0.033134	0.515625	0.879119	0	0	0.00260989	0	0	0	0.643956	0	0	1.1125	0.162946	0	0	0	0	0	0.240131	0	0	0
0	0	0	2.92292	0	0	1.36584	0	0.0310834	5.16584	0	0	0.0190823	0	4	0.0018572	0.00390643	0	0	0	3.05176e-05	0.25	0.37543	0.147796	0.000244141	0	0.012085	0.246118	0	0.861215	1.06039	0.432446	0.628766	0	0.0215302	0	0	0	1.87422	1.1125	0.162977	0	0.0859985	0.0993202	0.0927426	0.00273089	0.00634155	0	1.19092	0
0.1875	0	0	2.225	0	0	0	0.0625	0	1.25	0.09375	0.0190823	0	0	4	0.0018572	0.00439484	0	0	0	0	0	0.0270299	0.00781262	5	0	0	0.0722543	4.57764e-05	0.861215	0.214286	0.425	0.00358011	0	0	0	0	0	0	1.1125	0.162946	0	0.0625	0	0	0	0.00634155	0	0	0
0	0	0	2.225	0	0	0	0	0.00145533	1.25	0	0	0	0	4	0.0018572	0.253906	0	0	0.0331473	0.00175167	0	0	0.261694	1	0	0	0.168225	0.50293	0.861215	0.154303	0.00854492	0.00456301	1.625	0	0	0.00127175	0	0.0483398	1.1125	0.246303	0	0	0	0	0	0.00634155	0	0	0
4	4	4	7.23086	4	4	4	4	4	5.25	4	4	4	4	16	4.03899	4.00391	4.00593	4	4	4.20597	4.25	4	4.00781	4.00786	4	4.00293	4.03313	4	4.97372	4	4	4.00261	4	4	4	4.85	4	4	5.1125	4.16295	5.69765	4	4	4	4	4.00634	4	4	4
0.0018572	0.0018572	1.06213	2.22686	0.0018572	0.0018572	0.0772501	0.0481421	1.40811	1.82331	0.0018572	0.0018572	0.0018572	0.0018572	4.03899	0.00742878	0.0192796	0.0018572	0.0018572	0.0018572	0.156308	0.0018572	0.0018572	0.00966981	0.0018572	0.0018572	0.0018572	0.0349912	0.0018572	0.863072	0.00185815	0.00188698	0.00446875	0.0018572	0.0599157	0.193844	0.00210134	0.00241627	0.157685	2.834	0.164804	0.00209377	0.0018572	0.0018572	0.0018572	0.0018572	1.0082	0.0018572	0.0018572	0.00650422
0.71017	0.00390643	0.00390643	2.22891	0.00390643	0.037761	0.00390643	0.00390643	0.00390643	1.25391	0.00390643	0.00390643	0.00439484	0.253906	4.00391	0.0192796	0.0156257	0.21868	0.00390643	0.041411	0.00390643	0.00390643	0.00390643	0.0265609	0.00390643	0.00390643	0.00390643	0.270008	0.00390643	0.865122	0.00401958	0.00496427	0.0486707	0.00417673	0.00390643	0.00390643	0.0175085	0.00390643	0.0260568	1.34815	0.166853	0.00390643	0.00390643	0.00396746	0.00390643	0.00390643	0.166107	0.71017	0.00390643	0.00390643
0.000244141	0	0	2.225	0.0312501	0	0	0	0	1.25	0	0	0	0	4.00593	0.0018572	0.21868	0	0	0	0.000533191	0	0	0.0142815	0	0	0	0.033134	0	0.903626	0	5.20186e-07	0.00813767	0	0.0394794	0	0	0	0	1.1125	0.162946	0	0	0.0117188	0	0	1.13253	0.000244141	0.125034	0
0	0	0	2.225	0.5	0	0.140625	0	0	1.25	0	0	0	0	4	0.0018572	0.00390643	0	0	0	0.00390625	0	0	0.00781262	0	0	0	1.90931	0	0.861215	2.30223e-05	1.90735e-06	0.00260989	0.00893021	0	0	0	0	0	1.1125	0.162946	0	0.00195312	0	0.00195312	0	0.00634155	0	3.05176e-05	0
0.116556	0	0	2.45	0.0234375	0	0	0	0	1.38891	0	0	0	0.0331473	4	0.0018572	0.041411	0	0	0	0	0	0.0170898	0.00781262	0	0.0325521	0	0.033134	0	0.86268	0.125	0	0.00260989	0	0	0.0625	0	0.0796875	0	1.1125	0.162946	0	0.00982823	0	0	0	0.00634155	0	0	0
0	0	0.000482916	2.225	0	0.00111722	0	0	0	1.25	0	3.05176e-05	0	0.00175167	4.20597	0.156308	0.00390643	0.000533191	0.00390625	0	0	0	0	0.00781262	0	0	0.0625	0.033134	0	0.861215	0	0	0.00260989	0	0.125366	0.00419657	0	0	0.0109375	2.6125	0.162946	0	0	0	0	0	0.0151993	0	0	0
0	0	0	2.225	0.000488281	0	0.185005	0	0	1.253	0	0.25	0	0	4.25	0.0018572	0.00390643	0	0	0	0	0	0	0.0358463	0	6.25	0	0.033134	0	0.869446	0	0	0.00260989	0.0134561	0	0	0	0	0	1.1125	0.162946	0	0	0	0	0	0.00634155	0	0.0352628	0
0	0.00182059	0	2.48379	0	0	0.000195163	0	0	1.25	0	0.37543	0.0270299	0	4	0.0018572	0.00390643	0	0	0.0170898	0	0	0	0.028372	0	0	0	0.0561024	0	0.867075	0.375001	0	0.102793	0.0270299	0	0	1	0	0.00634155	1.1125	0.182922	0	0.00194044	0	0	0	0.00634155	0	0	0
0.00781262	0.00781262	0.469531	2.23281	0.00781357	0.00781439	0.00781262	0.0156251	0.00781262	1.25781	0.00781262	0.147796	0.00781262	0.261694	4.00781	0.00966981	0.0265609	0.0142815	0.00781262	0.00781262	0.00781262	0.0358463	0.028372	0.0312505	0.00781262	5.19949	0.00781262	0.104326	0.00781262	0.869028	0.00878926	0.0136982	0.0104225	0.751787	0.00781262	0.00781262	0.00781262	0.241602	0.00781262	1.12031	0.170759	0.257816	0.0156251	0.00781262	0.00781262	0.00781262	0.0141542	0.00781262	0.00781262	0.00781262
0	0	0	2.225	0	0	1.19546	0	0	1.25153	1.19531	0.000244141	5	1	4.00786	0.0018572	0.00390643	0	0	0	0	0	0	0.00781262	0	0.860317	1.33372	0.033134	0	0.861215	0	0	0.00260989	0	0.00235214	0.85	0.0001944	0	0	1.1125	0.162946	0	0.00925848	0	1.27261	0.046875	0.00634155	4.06409	0.000589596	0
0	0.00364118	0	2.62865	0	0	0	0	0.00262248	1.25	0	0	0	0	4	0.0018572	0.00390643	0	0	0.0325521	0	6.25	0	5.19949	0.860317	0	0	0.033134	0	0.90809	0.214652	0.00045166	0.00260989	0	0	0	0	0	0	1.1125	0.210362	0	0.0137591	0	0	0	0.00634155	0.000540597	0	1.46667
0	0.000488281	0	2.225	0	0	0	0	0	1.25	0	0.012085	0	0	4.00293	0.0018572	0.00390643	0	0	0	0.0625	0	0	0.00781262	1.33372	0	0	0.033134	0	0.861215	0	0	0.00260989	0	0	0.00012207	0.0705256	0.00455729	0	1.1125	2.97545	0	0	0	0	0	0.0333714	0	0	0.078811
0.033134	0.0338997	0.769741	2.26399	0.033134	0.0338289	0.033134	0.095634	0.0639579	1.28313	0.033134	0.246118	0.0722543	0.168225	4.03313	0.0349912	0.270008	0.033134	1.90931	0.033134	0.033134	0.033134	0.0561024	0.104326	0.033134	0.033134	0.033134	0.132536	0.033134	0.894349	0.0334043	0.0344507	0.0499396	0.033166	2.75893	0.033134	0.033134	0.424875	0.033134	1.14563	0.19608	0.0565715	0.268341	3.35619	0.033134	0.0565715	0.0394756	0.033134	0.0346432	0.033134
0	0	0	2.23335	1.00012	0.0537545	0	0	0	1.25	0.515625	0	4.57764e-05	0.50293	4	0.0018572	0.00390643	0	0	0	0	0	0	0.00781262	0	0	0	0.033134	0	0.861215	0	0	0.00260989	0.0234379	0	0	0.0796875	0	0	1.1125	1.28795	0.196566	0	0.0483398	0	0	0.00634155	0	0	0
0.861215	0.861215	0.861215	3.08622	1.61122	0.919274	0.864145	0.861215	0.861215	2.11122	0.879119	0.861215	0.861215	0.861215	4.97372	0.863072	0.865122	0.903626	0.861215	0.86268	0.861215	0.869446	0.867075	0.869028	0.861215	0.90809	0.861215	0.894349	0.861215	3.44486	0.861215	0.888001	0.863825	0.87684	0.861215	0.861215	0.861215	0.861215	0.861261	1.97372	1.11791	0.861215	0.861215	0.861215	0.861215	0.967004	2.63149	0.861215	0.86268	0.997581
0	0	0.00721157	2.225	6.10352e-05	0.625391	0.00588553	7.76977e-05	0.000764656	1.25	0	1.06039	0.214286	0.154303	4	0.00185815	0.00401958	0	2.30223e-05	0.125	0	0	0.375001	0.00878926	0	0.214652	0	0.0334043	0	0.861215	0	0	0.00261484	0	0.00152896	2.93446e-05	0.0078125	0.00036639	2.38419e-07	1.1275	0.162946	0.000244141	0.00611467	0	0	0	0.00634161	0	0	0
0	0	0	2.225	0.015625	1.08991e-06	0.0216668	0.000294876	0	1.25	0	0.432446	0.425	0.00854492	4	0.00188698	0.00496427	5.20186e-07	1.90735e-06	0	0	0	0	0.0136982	0	0.00045166	0	0.0344507	0	0.888001	0	0	0.120548	0.000705984	0	1.97411e-05	0	0	0	1.1125	0.162946	0	0	0	0	0	0.00634155	0	0	1.6101e-05
0.00260989	0.00260989	0.00260989	2.22761	0.00260989	0.267262	0.00336062	0.00260989	0.00260989	1.25261	0.00260989	0.628766	0.00358011	0.00456301	4.00261	0.00446875	0.0486707	0.00813767	0.00260989	0.00260989	0.00260989	0.00260989	0.102793	0.0104225	0.00260989	0.00260989	0.00260989	0.0499396	0.00260989	0.863825	0.00261484	0.120548	0.0104396	0.0142492	0.00260989	0.00260989	0.00260989	0.0293956	0.00260989	1.11511	3.16556	0.00260989	0.00260989	0.00260989	0.00260989	0.00260989	0.00895144	0.00260989	0.00260989	0.00260989
0.0145883	0.00123776	0.0135855	2.225	0	9.87053e-06	0.00253906	0.0632057	0	1.25	0	0	0	1.625	4	0.0018572	0.00417673	0	0.00893021	0	0	0.0134561	0.0270299	0.751787	0	0	0	0.033166	0.0234379	0.87684	0	0.000705984	0.0142492	0	0	0.571705	0	0	0.000976562	1.14183	0.162946	0	0.0625	0	0	0	0.00805075	0.00198364	2.0125	0.00150923
0	0.125	1.57742	2.225	0	0	0	0	0	1.25	0	0.0215302	0	0	4	0.0599157	0.00390643	0.0394794	0	0	0.125366	0	0	0.00781262	0.00235214	0	0	2.75893	0	0.861215	0.00152896	0	0.00260989	0	0	3.5	0	0	0	1.1125	0.162946	0	0	0.018457	0	0	0.00634155	0	0	0
0	0.0146672	0	2.225	0	0	0.125	0	0.000244141	1.25	0	0	0	0	4	0.193844	0.00390643	0	0	0.0625	0.00419657	0	0	0.00781262	0.85	0	0.00012207	0.033134	0	0.861215	2.93446e-05	1.97411e-05	0.00260989	0.571705	3.5	0	0.00012207	0	0	1.11265	0.162946	0.0333706	0	0	0	0	0.00634155	0	0.178385	0.00147098
0	0	0.000316913	2.225	0	0	0	0	0	1.25781	0.643956	0	0	0.00127175	4.85	0.00210134	0.0175085	0	0	0	0	0	1	0.00781262	0.0001944	0	0.0705256	0.033134	0.0796875	0.861215	0.0078125	0	0.00260989	0	0	0.00012207	0	0	0	1.1125	0.162946	0	0	0	0	0	0.0136332	0	0	0
0	0	0	2.225	0	0	0	0	0	3.75	0	0	0	0	4	0.00241627	0.00390643	0	0	0.0796875	0	0	0	0.241602	0	0	0.00455729	0.424875	0	0.861215	0.00036639	0	0.0293956	0	0	0	0	0	0	1.1125	0.166878	0	0	0	0	0	0.00634155	0	0	0
0	0	0	2.22505	0	0	0	0	0	1.25	0	1.87422	0	0.0483398	4	0.157685	0.0260568	0	0	0	0.0109375	0	0.00634155	0.00781262	0	0	0	0.033134	0	0.861261	2.38419e-07	0	0.00260989	0.000976562	0	0	0	0	0	1.1125	0.162946	0.00314378	0	0	0.00292969	0	0.0344209	0	0	0.465888
1.1125	1.1125	1.1125	3.37266	1.1125	1.1125	1.1125	1.1125	1.1125	2.3625	1.1125	1.1125	1.1125	1.1125	5.1125	2.834	1.34815	1.1125	1.1125	1.1125	2.6125	1.1125	1.1125	1.12031	1.1125	1.1125	1.1125	1.14563	1.1125	1.97372	1.1275	1.1125	1.11511	1.14183	1.1125	1.11265	1.1125	1.1125	1.1125	4.45	1.27545	1.1125	1.1125	1.1125	1.1125	1.1125	1.36884	1.1125	1.1125	1.11263
0.162946	0.163191	0.162946	2.4817	0.162946	0.162946	0.162946	0.162946	0.162946	1.41295	0.162946	0.162977	0.162946	0.246303	4.16295	0.164804	0.166853	0.162946	0.162946	0.162946	0.162946	0.162946	0.182922	0.170759	0.162946	0.210362	2.97545	0.19608	1.28795	1.11791	0.162946	0.162946	3.16556	0.162946	0.162946	0.162946	0.162946	0.166878	0.162946	1.27545	0.651786	0.162946	0.190151	0.162946	0.162946	0.162946	0.169288	0.162946	0.162946	0.162946
0.73125	0	0	2.225	0	0.000488281	0	1.36269	0	1.25	0	0	0	0	5.69765	0.00209377	0.00390643	0	0	0	0	0	0	0.257816	0	0	0	0.0565715	0.196566	0.861215	0.000244141	0	0.00260989	0	0	0.0333706	0	0	0.00314378	1.1125	0.162946	0	0	0	0.0794271	0	0.00700684	0	0	0.0625
0	0.00390625	0	2.225	0	0	0	0	0	1.25	0	0.0859985	0.0625	0	4	0.0018572	0.00390643	0	0.00195312	0.00982823	0	0	0.00194044	0.0156251	0.00925848	0.0137591	0	0.268341	0	0.861215	0.00611467	0	0.00260989	0.0625	0	0	0	0	0	1.1125	0.190151	0	0	2.03516	0	0.00507813	0.00634155	0	0	0
0	0	0	2.225	0	0	0	2	0.0149814	1.25	0	0.0993202	0	0	4	0.0018572	0.00396746	0.0117188	0	0	0	0	0	0.00781262	0	0	0	3.35619	0.0483398	0.861215	0	0	0.00260989	0	0.018457	0	0	0	0	1.1125	0.162946	0	2.03516	0	0	0	0.0205372	0	0	0
0	0	0	2.2513	0	0	0	0	0	1.25	0	0.0927426	0	0	4	0.0018572	0.00390643	0	0.00195312	0	0	0	0	0.00781262	1.27261	0	0	0.033134	0	0.861215	0	0	0.00260989	0	0	0	0	0	0.00292969	1.1125	0.162946	0.0794271	0	0	0	0.00507813	0.00634155	0	0	0
0	0.0829675	0	2.225	0	0	0	0	0	1.25	0	0.00273089	0	0	4	0.0018572	0.00390643	0	0	0	0	0	0	0.00781262	0.046875	0	0	0.0565715	0	0.967004	0	0	0.00260989	0	0	0	0	0	0	1.1125	0.162946	0	0.00507813	0	0.00507813	0	0.00634155	0	0	0
0.00634155	0.00634155	0.00634155	2.23134	0.00634346	1.22452	0.00634155	0.00634155	0.00634155	1.25634	0.240131	0.00634155	0.00634155	0.00634155	4.00634	1.0082	0.166107	1.13253	0.00634155	0.00634155	0.0151993	0.00634155	0.00634155	0.0141542	0.00634155	0.00634155	0.0333714	0.0394756	0.00634155	2.63149	0.00634161	0.00634155	0.00895144	0.00805075	0.00634155	0.00634155	0.0136332	0.00634155	0.0344209	1.36884	0.169288	0.00700684	0.00634155	0.0205372	0.00634155	0.00634155	0.0253662	0.00830841	0.00634155	0.198226
0	0.000244141	0	2.225	0	1.49012e-08	0	0	0	1.25	0	0	0	0	4	0.0018572	0.71017	0.000244141	0	0	0	0	0	0.00781262	4.06409	0.000540597	0	0.033134	0	0.861215	0	0	0.00260989	0.00198364	0	0	0	0	0	1.1125	0.162946	0	0	0	0	0	0.00830841	0	0	0
0	0	0	2.225	0.0234375	0	0	0	0	1.25	0	1.19092	0	0	4	0.0018572	0.00390643	0.125034	3.05176e-05	0	0	0.0352628	0	0.00781262	0.000589596	0	0	0.0346432	0	0.86268	0	0	0.00260989	2.0125	0	0.178385	0	0	0	1.1125	0.162946	0	0	0	0	0	0.00634155	0	0	0
0.214774	0	0	2.225	0	0	0	0.00116778	0	1.25	0	0	0	0	4	0.00650422	0.00390643	0	0	0	0	0	0	0.00781262	0	1.46667	0.078811	0.033134	0	0.997581	0	1.6101e-05	0.00260989	0.00150923	0	0.00147098	0	0	0.465888	1.11263	0.162946	0.0625	0	0	0	0	0.198226	0	0	0
0	0	0	2.22839	0	0.167796	0	0.0026699	0	1.25	0	0	0	0	4	0.0018572	0.0480607	0.0539804	0	0	0	0	0	0.00781262	0	0	0	0.283134	0.25	0.861221	1.52588e-05	0	1.00261	0.274599	0	0	0	0	0	1.1125	0.162946	0	0	0.0022522	0	0	0.0114888	0	0	0
0	0	0	2.225	0.92918	0	0	0	0	1.25	0.41495	0.0247396	0	0.0703807	4	0.126861	0.00390643	0	0	0	0	0	0	0.00781262	0.00987987	0	0	1.41334	0	0.861215	0.774882	0	0.00260989	0.000976562	0	0	0.000976562	0	0	1.1125	0.162946	0	0	0.654167	0	0.0199751	0.00634155	0	0	0
0	0.0484451	0	2.225	0	0	0	0	0.110658	1.25	0	0	0	0	4	0.0018572	0.00390643	0	0	0	0	0.25	0	0.00781262	0	0	0	0.0333171	0	1.57612	0	0	0.00260989	0.00852354	0.0625	0	0	0	0.9375	1.34629	0.162946	0.000976562	0	0.9375	0.0367752	0	0.0714265	0	0	0
0	0	0	2.225	0	0	0	0	0	1.25	0	0	0	0	4	2.255	0.00390643	0	0	0	0.00589694	0	0	0.00781262	0.00494438	0	0	0.033134	0.00327148	0.861215	1.81502	0	0.00260989	0.0582782	0	0	0	0	0	1.8625	0.162946	0.00380318	0	0.0552455	0.000366211	0	0.0267447	0	0	0.00104229
0	0	0	2.225	0	6.575	0	0	0	1.25	0	0.0208469	0	0	4	0.0166269	0.00390643	0	0	0	0	0	0	0.00781262	0	0	0	0.033134	0	1.86707	0	0	0.00260989	0.00455729	0	0	0.0171323	0	0	1.1125	0.162946	0	0	0	0	0	0.00797729	0	0	0.00106591
0.046875	0	0	15.2784	0.00585938	0	0	0	0	1.39105	0	0	0	0	4	0.0018572	0.00390643	0.0234375	0	0	3.14537	0	0	0.00781262	0	0	5.2606	0.033134	0	3.7271	0	0	0.00260989	0	0.0296832	0	0.263685	0	0	1.1125	0.18378	0	0.0374391	0	0.0374391	0.522321	0.00634155	0.713542	0.154987	0
0	0.015625	0.197437	2.225	0	0.25031	0.000105638	0	0	1.25	0	2.69302	0	0.571453	4	0.009278	0.00390643	0.00552137	0	0	2.375	0	0	0.36898	0	0.00854492	0	0.0879686	0	0.861215	0	0	0.00260989	0.000976562	0	1.18754	0	0	0	1.1125	0.162946	0	0	0	0	0	0.00641174	0	0	0.0209476
0	0.127015	0	2.225	0.5	0	0	0.20894	0.00834517	1.75	0	0	0	0.0441964	4	0.0018572	0.00390643	0	0	0	0	0.1875	0	0.00781262	0	0	0	0.033134	0	0.861215	0	0	0.00260989	0	0.0141335	0	0	0	0	1.1125	0.162946	0	0.0327592	0	0.00585938	0	0.0604076	0.20894	0	0.16875
0	2.02991	0	2.31875	0	0	0	0.62553	0.123966	1.25	0	0	0	0.40905	4	0.0018572	0.00390643	0	0.000732422	0	0	1.78125	0	0.00781262	0	0.00585938	0	0.033134	0	0.861215	0	0	0.00260989	0	0.265261	0	0	0	0	1.1125	0.162946	0	0.434903	0	0.106934	0.00292969	0.195683	0.62553	0	2.55469
0	0	0	2.225	0.450017	0	1.14441e-05	0	0	1.25	1.14441e-05	0.276634	0	2.8125	4	0.0018572	0.00415057	0	0	0	0	0.00594076	0	0.0360759	0	0.5	0	0.0336223	1.125	3.98622	0.00104793	0	3.00261	0.0965379	0	0	3.8147e-06	0	0	1.1125	0.169385	4	0	0	0	0	0.00634155	0	0	0
0	0.03125	0	2.225	0	0	0	0	0	1.25	0	0	0	0	4	0.0018572	0.00390643	0	0	0.000366211	1.5	0	0	0.00781262	0	0	0	0.033134	0	0.861215	0	0	0.00260989	0	0	0	0	0.0494792	0	1.1125	0.162946	0	0	0	0	0	0.00634155	0	0.000366211	0
0	0	0	2.46657	0	0	0	0	0	1.25	0	0.25	0	0.0103193	7.08854	0.0018572	0.00390643	0	0	0	0	0	0.0027777	0.00781262	0	0	0	0.033134	0	1.05262	0.00669857	0	0.00260989	0	0	0	0.015625	0	0	1.1125	0.164615	0	0	0	0	0.0736607	0.00634155	0	0	1.1875
0.00123412	0.00123412	0.918812	2.45123	0.00123412	0.00123412	0.00123412	0.00123412	0.00123412	1.25123	0.00123412	0.00123412	0.00123412	0.0783831	4.00123	0.00309131	0.00514055	0.00123412	0.00123412	0.00123412	0.0949841	0.601783	0.018324	0.00904674	0.0246716	0.0337862	2.23286	0.0343681	0.00123412	0.862449	0.173109	0.00123412	0.00384401	0.00123412	0.0118113	0.0637341	0.00123412	0.00123412	0.00204501	1.11373	0.164181	0.00709349	5.35056	0.00123412	2.53683	0.00123412	0.00757567	0.494522	0.00317456	0.00123412
0.189697	0	0	2.225	0	0	0.00480957	0.0735394	0	1.25	0	3.19442	0	0	4.00495	0.0018572	0.00390643	0	0	0	0	0	0	0.00781262	0	1.77753	0	0.0825519	0.00104229	0.861215	0	0	0.00260989	0	0	0.000925529	0	0	0.000244141	1.1261	0.162946	0.03125	0	0	0	0	0.00634155	0	0	0
0.015625	0.0265999	0.015625	2.24063	0.046875	0.015625	0.140625	0.015625	0.0158691	1.26562	0.104206	0.015625	0.0163011	0.0938673	4.01562	0.0174822	1.92578	0.015625	0.0651042	0.078125	0.0162622	0.228962	0.104019	1.77566	0.015625	0.015625	0.0157471	0.048759	0.015625	0.919251	0.015625	0.015625	0.0182349	0.587083	0.015625	0.03125	0.0157965	0.015625	0.015625	1.12813	0.178571	0.015625	0.0164185	0.015625	0.0164185	0.015625	0.0219666	0.015625	0.165625	0.015625
0	0	0.000244141	2.225	0	0	0	0	0	1.25	0	0	0	0	4.01562	0.0018572	0.00390643	1.06027	0	0.00349247	0	0.251547	0	0.00781262	0	0	0	0.051591	0.00641276	0.861215	0	0.475446	0.00260989	0	0	0	0	0	0	1.1125	0.162946	0	0	0	0	0	1.08917	0	0	0.0538644
0	0	0.00320638	2.225	0.5	0	0	0	0	1.25	0	0	0	0.281636	4	0.0018572	0.00605176	0	0	0	0	0	0.37793	0.00990847	0	0	0	0.0335002	0	0.861215	0	0	0.117005	0	0	3.08854	0	0.00104229	0	1.1125	0.162946	0.000366211	0	0.000595093	0.00775437	0	0.00634155	0.0117188	0	0
0	0	0.28054	2.225	0	0	0	0	0	1.25	0	0.0483398	0	0	4	0.0018572	0.00390643	0.391741	0.0625	1.78453	0	0	0	0.00781262	0	0	0	0.0401653	0	0.861215	0	0	0.00260989	0	0	0	1.70312	0	0	1.1125	0.162946	0	0	0	0	0	0.00634155	0	0	0
0.0634766	0.0634766	0.0634766	2.28848	0.0634766	0.0634766	0.127148	0.0634766	0.0634766	1.31348	0.0634766	0.0634766	0.0634766	0.0634766	4.0791	0.0653338	0.067383	0.0634766	0.0634766	0.0634766	0.0634766	0.0634766	0.0634766	0.620438	0.0634766	0.313477	0.085739	0.0966106	0.0634766	0.924692	0.102959	0.0634766	0.0660865	0.0634766	0.0634766	0.0634766	0.250977	0.0634766	0.0634766	1.17598	0.226423	0.0634766	0.0634766	0.363477	0.0634766	1.00098	0.0698181	0.0634766	3.32181	0.0634766
0.000976562	0	0	2.225	0	0	0	0	0	1.25	0	0.920032	0	0.0204032	4	0.0018572	0.00390643	0	0.858292	0	0	0	0	0.00781262	0.333447	0	0	0.033134	0	0.861215	0.0133953	0	0.00260989	0	0	0	1.03125	0	0.0636719	1.1125	0.162946	0.185417	0	0	0	19.2636	0.00634155	0.000976562	0	0
0	0	1.275	2.225	0	0	0	0.25	0	1.25	0	0.00175167	0	0	4	0.0458588	0.00390643	0	0.0341239	0	0	0	0.485219	0.00781262	0	0	0.0552455	0.033134	0	0.861215	9.1706e-05	0	0.00260989	0	0	0.015625	0.25	0.73125	0	1.12813	1.02326	0	0.25	3.05176e-05	0	0	0.00634155	1.38987	0	0
0	0.117659	0	2.225	0	0.00326786	0	0.0307543	0	1.25	0	0	0	0	4	0.00196283	0.00390643	1.10676e-05	0	0	0	0.255509	0	0.00781262	0.000244141	0	0.0375046	0.033134	0.0394828	0.861215	0	0	0.0317841	0.00521487	0	0.0333687	0.0357166	0	0.0104167	1.14332	0.162946	0	0	0	0	0	0.00881374	0	0	0
0	0	0	2.225	0	0.60005	0	0.3	0.125	1.25	0	0.00205994	0	0	4	0.0645135	0.00390643	0.250001	8.00456	0	0	0	0	0.00781262	0.0705256	0.694462	0.0149814	0.0824136	0.0540661	0.861215	0	0	0.00260989	0	0	0	0	0	0	1.1125	0.233472	0.031395	0	0	0.14881	0	0.00634155	0	0	0
0	0.437141	0	2.225	0.00175167	0	0	0	0	1.25	0	0	0.919868	0	4	0.0018572	0.00390643	0	0.00261434	0	0	0	0	0.0117439	0	0.000209263	0	0.033134	0	0.861215	0	0	0.00260989	0.0293344	0.00195312	0	0	0	0.375183	1.1125	0.162946	0	0	0.506836	0.41495	0	0.00637207	0	0	0
0	0	0	2.225	0	0	0	0	0	1.25	0	0	0	0	4	0.602651	0.00390643	0	0	0	0	0	0	0.00781262	0	0	0	0.033134	0	0.861215	0.158875	0	0.00260989	0.305666	0	0	0	0	0	1.1125	0.162946	18.9838	0	0	0	0	0.00634155	0	0	0
0	0	0	2.225	0	0	0.00650131	0	0	1.25	0	0	0	0.0382315	4	0.0018572	0.00390643	0.694505	0	0	0	0	0	0.0222358	0	0.00195312	0	0.033134	0	0.861215	0.000326292	0.311886	0.0028103	0	0	0	3.05176e-05	1.5	0	1.11305	0.162946	0.0742188	0	0.125	0.000366211	0	0.0267447	0	0	0
0	0	0	2.225	0	0.176532	0	0	0	1.25	0	0	0	0.0208425	4.02976	1.67078	0.00390643	0.00750006	0	0	0	0	0	0.0163358	0.0312729	0	0.0170464	0.033134	0	0.864411	0	0	0.00260989	0	0	0	0	0	0	1.19146	0.162946	4.57764e-05	0	0	0	0	0.00673828	0.000765714	0	0.0293344
0	0	0	2.225	4.81696	0.00195312	0.0031632	0	0	1.25	0.00292969	0.000120141	0.690104	0.000584329	4	1.00186	0.00390643	0	0	0.125	0	0	0	0.00784026	0	1.81105	0.640625	0.0332901	0.375	0.988684	0	1.77945e-06	1.12761	0	0	0	0.00879097	0	0	1.1125	0.162946	0.666857	0	5.96046e-08	0	0.105788	0.00634155	0	0.142861	0
0	0	0.25	5.0375	0.522321	0	0	0	0	1.94792	0	0	0.00594076	0.0540661	4	0.0018572	0.00390643	0	0	0.046875	0	0	0	0.00781262	0	0	0.0117188	0.033134	0.185417	0.861215	0	0	0.00260989	0	0.00507813	0	0	0.000183105	0	1.1125	0.162946	0	0.009375	0	2.56404	0	0.00634155	0.159375	0	0
2	0	0.0078125	2.225	0	0.545589	0	0.551314	0	1.25	0	0	0	0	4	0.0018572	0.00391406	0	0	0	0	0	0	0.00781262	0	0.0882658	0	0.033134	0.0199751	0.861215	0	0	0.00260989	0	0	0.333379	0	0	2.42448	1.1125	0.662946	1.52588e-05	2.25	0	0	0	0.00634155	0	0	0
0	0	0	2.26553	0	0	0	0.5	0	1.25	0	0.288811	0	0.0246094	4	0.0018572	0.00390643	0.00292969	0	0	0.0329241	0	0.214774	0.00781262	0.279073	0	0.000488281	0.033134	0	0.884653	0	0	0.00260989	0	0.125	0	0	0	0	1.1125	0.163191	0.00301847	0.5	0	0	0	0.00634155	0.000244141	0	0
0	0	0.03125	2.225	0	0.00214611	0	6.10352e-05	0.0625	1.25	0	0	0	0	4	0.0018572	0.00933464	0.375	0	0	0	0	0.000847834	0.00781262	0.233789	0.00012207	0	0.033134	0	0.861215	0	0.00116778	0.0026137	0	0	0.00012207	0	0	0	5.075	0.741788	0.166697	0	0	0	0.033134	4.04239	0	0	0.000321944
0	0.00279544	0	2.225	0	0.0681832	0	0.0705256	0	1.25	0	0.119531	0	0	4	0.0018572	0.161816	0.0117188	0	0	0	0.0625	0	0.00781262	0.0109375	0	0	0.835453	0	0.861215	0	0	0.00260989	0	0	0.0692147	0	0	0.0927083	5.61974	0.173884	0	0	0	0	0	0.00634155	0	0	0
0.18902	0.188988	0.188988	2.41399	0.188988	0.188988	0.18959	0.188989	0.188988	1.43996	0.188988	0.189416	0.188988	0.979836	4.20461	0.190845	0.192895	1.24926	0.188988	0.188988	0.188988	0.440453	0.189055	0.198839	0.188988	1.0493	0.188988	0.222122	0.188988	1.0502	0.19011	1.96652	0.191598	0.188988	0.188988	0.188988	0.188988	0.188988	0.192194	1.30149	0.351935	0.188988	0.188989	0.188988	0.188988	0.188988	0.19533	0.188988	0.188988	0.199418
0	0	0	2.225	0.00314378	0.00428649	0	0	0.00393129	1.25	0	0	0	3.8147e-06	4	0.489357	0.0137814	0	0	0	0	0	0.0135276	0.00781262	0	0	0.00292969	0.033134	0	0.861226	0.126801	0.0252586	0.00818105	0.231746	0.011484	0	0	0	0.826971	1.1125	0.162946	0	0.0293344	0.000321944	3.37609	0	0.00634155	0	0.00417856	0
5.11589	0	0	3.32763	0	0.231746	0.046875	0	0	1.26709	0.046875	0	0	0	4	0.0018572	0.00390643	0.00292969	0	0	0	0	0	0.0633682	0	9.15527e-05	0.00585938	0.033134	0	0.878872	0	0	0.00260989	0	0	1.89509	0	0	0.261161	1.1125	0.763496	0	0	0.25	0	0.216964	0.00634155	0.600549	0	0
0.0276843	0.0278254	0.27773	2.74486	0.0276843	0.0276843	0.0278707	1.08709	0.0276943	1.27768	0.0279284	0.0276843	0.0276843	0.0276843	4.02768	0.0295415	0.961015	0.0276843	0.0276843	0.037065	0.0276843	0.371434	0.0355594	0.0354969	0.0547141	0.0326287	0.0276843	0.0608183	0.0276843	0.8889	0.156405	0.0344853	0.804997	0.0276843	0.0276843	0.0276843	0.0276843	0.152719	0.0276843	1.14018	0.190631	0.0276843	1.08709	0.0276843	0.0276843	0.0276843	1.03403	0.0276843	0.0276995	0.0276843
0	0	0	2.23532	0	0.0351695	0	0	0.25	1.25	0	0	0	0	4.0625	0.00193184	0.00390643	4.47938e-06	3.05176e-05	0	0	6.25	0	0.00781262	0	0	0	0.0389934	0	0.861215	0	0	0.00260989	0	0	0.155859	0	0	0	1.1125	0.162946	0	0	0	0	0	0.00634155	0	0	0
0	0	0.0287011	2.225	0.750763	0	0	0	0	1.25	0	0	0	0.00106537	4	0.0018572	0.00390643	0	0	0	0	0	0	0.00850748	0	0	0.0625	0.0349546	0.125	1.11122	0.000330379	0	0.503062	0	0	0.613814	0.00012207	0	0	1.1125	0.162946	0	0	0.0204032	0	0	0.0141541	0	0	0
0.000254704	0	0.458175	2.225	0	0.576634	0	0.000566084	0	1.25	0.0625275	0.012085	0	0	4.00293	0.0018572	0.00507421	0.000211276	0	0	0	8.2936e-05	0	0.00781262	7.23671e-05	0	0	0.033134	0	0.861215	0	0	0.00260989	5.55277e-06	0	0	0.00247219	0.228894	0	1.1125	0.162946	0	0.000244141	0	0	0	0.00634155	0	0	0
9.2	8.95	8.95781	11.175	9.00506	8.95012	8.95	8.95	8.95	10.2	8.95	8.95	8.95	8.95115	12.95	8.95186	9.29994	8.95	8.96205	8.95635	8.95	8.95176	8.95	8.95781	8.95	8.95	8.95	8.98313	8.96458	9.81122	8.95	8.95	8.95261	9.56172	8.95	8.95006	8.95	8.95	8.95	10.0625	9.61295	8.95786	8.95	8.95	8.95	8.95786	8.95634	9.2	8.95	8.95
1.01221	0.0551746	0	2.225	0	0	0.195654	0	0	1.25	0.195654	0	0	0	4	0.0018572	0.316406	0	0	0	0	0	0	0.00781262	0	0	0.375001	0.0968059	0	0.950408	0	0.00205303	0.0160028	0	1.39773	0.0192372	0.25	0	0.0322266	1.12813	1.02326	0.0078125	0	0.00195312	0	7.15256e-07	0.00634155	1.87252	0	0
0	0	0	2.225	0.982143	0	0.046875	0	0	1.75	4.55368	0	0.00146484	0	5.06027	0.0018572	0.153914	0.015625	0	0.0248272	0	0	0	0.10332	0	0	0	0.033134	0	0.873898	0.5	0	0.00260989	0	0	0	0	0.313672	0	1.1125	0.162946	0	0	0	0	0	0.00634155	0	0.0234375	0
0.00146484	0.00146484	0.00292969	2.22646	0.00146484	0.00146484	0.128418	0.00146484	0.00146484	1.25146	0.00146484	0.00146484	0.00146484	0.00146484	4.00146	0.00332204	0.0181566	0.00146484	0.0205863	0.00146484	0.00146484	0.00146484	1.4278	0.00927746	0.00151062	0.0676962	0.00146484	0.0345989	0.00146484	0.86268	0.00146484	0.00146484	0.00407473	0.00146484	0.00254604	0.00146484	0.00146484	0.0261579	0.0327148	1.48896	0.164411	0.00146484	0.00146484	0.00146484	0.00146484	0.00732422	0.0078064	0.0260742	0.0185356	0.00146484
0	0	0	2.225	0	0.335591	0.00274657	0	0	1.25024	0	0	0.093811	0	4	0.0018572	0.00444703	0.557404	0	3.1808	0	0	0	0.00781262	0	0.0625153	0	0.033134	0	0.973715	0.000248959	0	0.00261188	0.705009	0	0	0	0	0	1.11261	0.162946	0	0	0	2.86102e-06	0	0.0197369	0	3.60791	0
0.130897	0	0	4.6	0	0	0	0	0	1.25	0	0	0	0	4	0.0018572	0.00390643	0.09375	0	0	0.107143	0	0	0.00781262	0.0550595	0	7.9875	0.033134	0	0.861246	0	0	0.00260989	0	0.815396	0	0	0	0	1.1125	0.162946	0.154124	0.141051	0	0.141051	0	0.00634155	0.4	0.107729	0
0	0	0	3.00417	0	0	0	0	0	1.25	0	0	0	0	4.00146	0.475576	0.00390643	0	0	0	0	0	0.00911458	0.00781262	0	0.11326	0	0.033134	0	0.861215	0	0	0.00260989	0	0	0.473719	0	0	0.917578	1.1125	0.162946	0	0	0.0117188	0	0	1.13253	0	0	0
0	0	0	2.225	0	7.05719e-05	0.5	0	0.0625	1.25	0.5	0.00127175	0.015625	0	4	0.0396282	0.00390643	0	0.491316	0	0.0625	0.502342	0	0.00781262	0.0538644	0	0	0.033134	0.0126046	0.861215	2.30223e-05	0.0156252	0.00260989	4.76837e-07	2	0	0	0	0	1.1125	0.225446	0	0	0.00195312	0	0	0.0152718	0	0	0
0	0	0	2.225	0	0	0	0.0149814	0	1.25	0	0	0	0	4	0.0168386	0.00390643	0	0	0	0	0	0	0.00781262	0	0	0.0117188	0.033134	0.00195312	0.861215	0	0.313863	0.00260989	0	0.015625	0	0	0	1.03516	1.11476	0.162946	0.000176566	0	0	1.46868	0	0.00634155	0	0.00314378	0
0	4.57764e-05	0	2.23958	0	0	0	0	0	1.25	0	0	0	0.0331473	4	0.0018572	0.00390643	0	0	0	0	0.1875	0	0.00781262	0.609558	0	0	0.033134	0	0.861215	0	0	0.00260989	0	0	0.0625	0	0	0	1.1125	0.163324	0.0325521	0	0	0	0	0.00634155	0.000377479	0	0
6.75006	6.75006	6.75006	8.97506	6.75006	6.75006	6.75006	6.75006	6.8454	8.00006	6.75006	6.75006	6.75006	6.83341	10.751	6.75192	6.75397	6.78006	6.75787	6.75006	6.81433	6.75006	6.75006	6.86935	6.75006	6.75006	6.78131	7.34597	6.75006	7.61128	6.77513	6.76569	6.75279	6.75006	6.7507	6.75006	6.75088	6.75006	6.75006	7.86256	6.97551	6.75006	6.75006	6.75006	6.75006	6.75299	6.77866	6.75006	6.75006	6.75006
0	0	0	2.225	0	1.21817	2.28882e-05	0.00196565	0.00347224	1.25	0	2.11645	0	0	4.00391	1.00186	0.159766	0.00535324	0.394814	0	0.00195697	0.0545763	0	0.040424	0	0	0	0.03384	0.0004873	0.861215	0.000118767	0.00742086	0.00260989	0.430402	0	5.8492e-06	0	0	0	1.3625	1.8793	0	0	0	0	0	0.00791023	0	0	0.234842
0.463019	1.19322	0.838202	2.68802	0.463019	0.463995	0.78518	0.490548	0.463211	1.71302	0.78518	0.463019	0.463019	0.463019	4.46302	0.464876	0.466925	0.463019	0.463019	0.463019	0.463019	0.618878	0.463019	0.553703	0.464839	0.463019	1.06357	3.17026	0.463019	1.32423	0.463504	0.463019	0.465628	0.463019	0.926037	0.463019	0.463019	0.463019	0.713064	1.57552	0.625965	0.463019	0.463019	0.713064	0.463019	0.463385	0.46936	0.463019	0.463019	0.463019
0	0	0	2.225	0	0	0	0	0.00408428	1.25	0	0.012085	0	0	4.00293	0.0018572	0.00390643	0	0	0	0.00104229	0	0	0.00781262	2.28882e-05	0	0	0.033134	0	0.861215	0	0	0.00358645	0.000533191	0.00390625	0	0.00067749	0	0	1.1125	0.162946	0	0	0	0	0	0.0376144	0.00104229	0	0
0	0	0	2.225	0	0.00640836	0	0	0.00455729	1.25	0	0	0	0	4	0.0018572	0.00390643	0.0221652	0	0	0	0	0	0.0730305	0	0	0	0.033134	0	0.861215	0.000896218	0	0.00260989	0.000211276	0	0	0	0	0.000882027	1.1125	0.165199	0	0	0.00782967	0	0	0.00637719	0	0	0.0163054
0	0	0	8.79091	0	0.162505	0	0	0	1.25	0	0	0	0	4	0.263018	0.00390643	0.584701	6.75	0	0	0.000488281	0	0.00781357	0	0	2.0249	0.0565715	1.50012	2.58173	6.10352e-05	0.015625	0.00260989	0	0.229456	0	0	0	0	1.1125	0.169968	0	0.00301847	0	0.00301847	0	0.00634346	0.0644531	0.00108119	0
0	0	0	2.6	0	0	0	0	0	1.25	0	0	0	0	4	0.0018572	0.503906	0	0	0	0	0	7.38802	0.00781262	0	0.0625	0	0.033134	0	1.23622	0	0	0.00260989	0	0.0315116	0	0	0	0	1.1125	0.512946	1	0.425844	0	0.00195312	0	0.00634155	0	0	0
0	0	0	2.225	0	0.180089	0.0984923	0.251953	0.300025	1.25	0	0	0	0	4	3.55705	0.00390643	2.01841	0.28683	0	0	0.571453	0	0.0214147	0	0	0	0.033134	0	0.861215	0	0	0.00260989	0.166695	0.15791	0.00336816	0	0	0	1.1125	1.44568	0.0752197	0	0	0	0	0.00634155	0	0	0.000209263
0	0.0448985	0	2.22646	0	0	0	0	0.0164367	1.25	0	0.577762	0	0	4	0.0018572	0.00390643	0.0119019	0	0	0	0	0	0.00781262	0	0	0	0.033134	0	2.7446	0	0	0.00260989	0	0.0211879	0	0	0	0	1.1125	0.162946	0	0.0454756	0	0	0	0.00634155	0	0	0
0	0.245536	0	2.225	0	0.27273	0	0.276634	0	1.25	0	0	0.05625	0.0190002	4.00393	0.0018572	0.0078175	0	0	0	0	0.25	0.214291	0.0947204	0	0	0	0.033134	0	0.861215	0.00380681	0	0.0755874	0.497005	0	0.509406	0	0.000210584	0.348958	1.88496	0.162946	0	0	2.72308e-05	1.43051e-06	0	0.00634155	0	0	0.0293344
0	9.15527e-05	0	2.225	0.046875	0.73125	0	0	0	1.25	0	0	0	1.575	4	0.0018572	0.00390643	0	0	0	0	0.216964	0	0.00781262	0.0189069	0	0	0.033134	0	0.863479	0	0	0.00260989	0	0	0	0	0	0	1.1125	0.162946	0	0	0.0177089	0	0	0.00664552	0	0	0.333379
0.188988	0.188988	0.188988	2.41399	0.188988	0.188998	0.188988	0.188988	0.188988	1.43899	0.188988	0.37661	0.188988	0.188988	4.18899	0.190845	0.192895	1.70821	0.188988	0.188988	0.286362	0.689687	0.188988	0.196801	0.196851	0.395584	0.22308	0.222122	0.268676	3.49523	0.188988	0.188988	0.191598	0.189019	0.188988	0.831436	0.188988	0.188988	0.188988	1.47987	0.351935	0.197821	1.37649	0.188988	0.188988	0.188988	0.243371	0.188988	0.188988	0.188988
5.79828	6.263	5.79828	8.02328	5.79828	5.79828	5.79828	5.79828	5.80203	7.04828	5.79828	5.79828	5.80385	5.79828	9.79828	5.80014	6.09511	5.79828	5.79828	5.79828	5.79828	5.79828	5.79828	5.85705	5.79828	5.80021	5.79828	5.83142	5.79828	6.6595	5.87284	5.80557	5.97446	5.8635	5.79828	5.79828	5.79828	5.79828	5.79828	6.91078	5.96123	5.79828	5.79828	5.79828	5.79828	5.79828	5.80479	5.79828	5.79828	5.79828
6.10352e-05	0	0	2.225	0	1.06027	0	0	0	1.25	0	0	0	4.54938	4	1.00186	0.0203685	1.30697e-07	0	0	0	0	0	0.00785879	0	0	0	0.033134	0	0.861215	5.96046e-08	3.29859e-05	0.00260989	0.000318263	0	0	0	0	3.56402e-05	1.3625	0.162946	0.0145833	0	0	4.57764e-05	0	0.0229249	6.10352e-05	0	7.3617e-06
0	0	0	2.225	0	0	3.50952e-05	0.5	0.065625	1.25391	0	0.406326	0	0	4	0.0018572	0.954799	0	0	0	0.00854492	0	0	0.00781262	0	0	0	0.0338997	0	0.861215	0.00390625	0.0412946	0.0338599	0	0.00390625	0	0.00687953	0	0	1.1125	0.163007	0	0.015625	0	0	0.00938072	0.131342	0.5	0	0
0	0	4.03979	2.28025	0	0	0	0.861165	0	1.25	0	0	0	0	4.19525	0.0018572	1.12136	0.758686	0	0	0.0394889	5.34603e-05	0	0.00781262	0	0	0	0.033134	0	0.861215	0	0	0.00261752	0	0	0	0	2.90415	0	1.1125	0.162946	0	0	0	0	0	0.00634155	0	0	1.14774
0	0.500069	0	3.21055	0	0	0	0	0	1.25	0	0	0	0	4	0.0018572	0.00390643	0	0.000732422	0.0170898	0	1.78125	0	0.00781262	0	0.00585938	0	0.033134	0	1.25119	0	0	0.00260989	0	0	0	0	0	0	1.1125	0.407922	0	0.109669	0	0	0.00292969	0.00634155	0	0	2.55469
0	0.0312729	0	2.22646	0	0	0	0	0	1.25	0	0	1.4272	0	4	0.0018572	0.00390643	0	0	0	0	0.1875	0	0.00781262	1.19531	0	0	0.033134	0	0.864145	0	0	0.00260989	0	0	0	0.00131124	0	0	1.1125	0.162946	0	0	0	0	0	0.0122044	0	0	0.168759
0	0	0	2.24961	0	0	0	0.25	0	1.25	0	1.30219	0	0	5.67445	0.0018572	0.00390643	0	0.222039	0	0.00195312	0	0	0.00781262	2.28882e-05	0	0	0.165556	0	0.861215	0	0	0.00260989	0	0	0	0	0	0.00834517	1.1125	1.27925	0.25646	0.25	0	0	0.302803	1.08214	0.0091383	0	0.00441803
0.214652	0.214652	0.214652	2.43965	0.214652	0.214652	0.215571	0.845041	0.214652	1.46465	0.355414	1.46465	0.22019	0.214652	4.21465	0.216509	0.218558	0.229652	0.214652	0.214652	0.214652	0.414896	0.214652	5.27071	0.214904	9.71469	0.214675	0.754134	0.214652	1.20087	0.218092	0.214652	0.28248	0.214723	0.937112	0.214652	0.214652	0.214652	0.814904	1.32715	0.377598	4.21465	0.279035	0.216628	4.2046	0.214652	0.378602	11.7145	0.2155	0.214652
0	0	0.255859	2.2454	0	0	0	0	0	1.25	0	0	0	0	4	0.0018572	0.00390643	0	0	0	0	0.315922	0	0.00781262	0.0378499	0.00145533	0	0.033134	0	0.861215	0	0	0.00260989	0	0	0	0	0	0	1.1125	0.162946	0	0	0	0	0	0.00634155	0	0	0
0.900244	0.927219	2.775	6.0375	0.9	0.900003	0.9	1.4	0.920859	2.15	0.9	0.900488	0.9	0.9	4.90391	0.905763	0.903906	0.9	1.025	1.025	0.9	0.9625	1.62312	0.908203	0.9	1.08542	0.9	1.19793	0.9	1.76122	0.9	0.90017	0.90261	0.9	0.9	0.9	0.9	2.025	0.9	2.0125	1.06295	0.9	1.4	0.902731	0.9	0.9	0.914703	0.9	0.9	0.931267
0.0703125	0.046875	0.046875	2.58828	0.046875	0.046875	0.046875	0.046875	0.046875	1.29688	0.0471	0.046875	0.046875	0.046875	4.09382	0.898732	0.0507814	0.046875	0.046875	0.046875	0.046875	0.046875	0.0469971	0.0546876	0.046875	0.046875	0.046875	0.080009	0.046875	0.90809	0.046875	0.046875	0.0494849	0.046875	0.046875	0.046875	0.046875	0.046875	0.0518288	1.15938	0.210005	0.046875	0.046875	0.046875	0.046875	0.046875	0.0532166	0.0470581	0.046875	0.046875
0	0	0	2.225	0	0	0	0	0	1.25	0	0	0	0	4	0.0018572	0.00390643	0	0	0.0078125	0	0.00012207	0	0.00781262	0	0	0	0.033134	0	0.861215	0	0	0.00260989	0	0	0	0	0	0	1.1125	0.162946	0	0	0	0	0	0.00634155	0	0	0
0	0.0780217	0	2.225	1.90735e-06	0.036044	0	0.015625	0.0182521	1.25	0	9.1364e-06	0	0.0441543	4	0.0315338	0.00390643	0.0829198	0.860317	0	0	0	3.05176e-05	0.00781262	5	0	0	4.25188	0.000488281	0.861215	0	2.33137	0.00456301	0	0.015625	0	0	0	0.0538644	1.11348	0.162946	0	0.0625	0.000244141	0.180246	0	0.00634155	0	0.000976562	0
0.0716146	0.0716146	0.0716146	2.37641	0.0716146	0.0716146	0.0716146	0.0716146	0.0716146	1.32161	0.0745443	0.0724255	0.0716146	0.0716146	4.084	0.0734718	0.075521	0.0716146	0.0716146	0.0716146	0.0716146	0.0716146	0.0827415	0.0823569	0.0716146	0.104167	0.0716146	0.128186	0.0716146	0.979705	0.0716146	0.0716146	0.0742245	0.0716146	0.0716146	0.0716146	0.0716146	0.0716146	0.0716146	1.18411	0.459263	0.0716146	0.0853737	0.0716146	0.0716146	0.0716146	0.0779561	0.0716146	0.0716146	0.0716146
1.90735e-06	0.00101924	0	2.225	0	7.6741e-06	0	0	0	1.25	0	0.247523	0	0	4	5.27148	0.0517463	0.0721917	1.1163	0	0	0.000976642	0	0.0078163	1	0	0.0270299	0.069178	0.0539978	0.861215	1.32906	0.0625	0.202801	2.4594	0	0.00937827	0	0	0	1.1125	0.162946	0	0	0	0	0	0.00634155	1.90735e-06	0	0.00815258
0.107147	0	0.3	2.225	0	1.81539e-05	6.10352e-05	0.193966	0	1.25	0	4.75931	0	0	4.00093	1.28502	0.089079	3.68307	6.10352e-05	0	0	0	0	0.00781262	0	1	0	1.14846	0.000400218	0.861215	0.0247396	0	0.00260989	0	0	7.15993e-05	0	0.903497	4.76837e-07	1.12065	0.162946	0	0	0	0	0	0.00634155	0	0	0
0	0	0	2.225	0	0	0	0	0	1.25	0	0.00480957	0	0	4	0.0018572	0.00390643	0	0	0.491071	0	0	0	0.00781262	0.00262248	0	0	2.89902	0	0.861215	7.15256e-07	0	0.00260989	0	0	0	14.5268	0	0	1.1125	0.162946	0.161264	0.503906	0.0234375	0.503906	0	0.00634155	0.00786258	0	0
0	1.90735e-06	0.024756	2.225	0	1.90735e-06	0.036044	1.1163	0.0118665	1.25001	0	0	0	0	4.13637	0.138238	0.582035	2.49772e-06	0.140762	0	0.00110333	0.000176566	0	0.0421725	0	0.015625	0	0.033134	6.86646e-05	0.861215	7.62939e-06	8.1294e-06	0.00358645	0	0.625	0.666865	0.00067749	0.182419	1.4349	1.1125	0.163007	0	0	0	0	0	0.00634155	0.00104229	0.718527	0
0.00104229	0.0376831	0	2.225	0	0	0.000183105	0.5	0.0122724	1.25079	0.691416	0	0	0	4	0.0018572	0.954799	0	0	0.0803571	0.0113666	0	0	0.00781262	0	0	0	6.07063	0	0.861215	0	0	0.0182349	0.00134912	0.00390625	0	0.00951233	0	0	1.1125	0.163007	0	0.015625	0.00493196	0.09375	0	0.131342	0.506836	0	0
0.437683	0	0	2.225	0	0	0.0168647	0	0.00012207	1.25	0	0.718949	1.0003	0.000100489	4	0.0018572	0.00390643	0	0	0	0	0.429304	0	0.0495043	0.000540597	0	0	0.0364366	0	0.861215	1.189e-06	0	0.213547	0	0.0270299	0.0123591	0.00209681	0	0.0117711	1.1125	0.162946	0	0.565588	6.10352e-05	0	0	0.00679321	0.0625	0	0.00166523
0	0	0	2.225	0	1.25	0	0.0625275	1.24591	1.25	0	0.25	0	0	4	0.00187321	0.0174214	0.276634	0	0	0	0	0	0.00781262	0.000705984	0	0	0.033134	0.000989047	0.865122	0.00033315	0	0.00260989	0	0	0.000382857	0.936298	0	0	1.1125	0.212993	0	0	0	2.28882e-05	0	0.00634155	0	0	0
0	0.00487789	0	2.22646	0.199219	0	0	0	0.00253884	2.37722	0	0	0	0	4	0.0018572	0.00390643	0	0	0	0	0.73125	0	0.00781262	1.193	0	0	0.033134	0	0.864145	0	0	0.00260989	0	0	0	0	0	0	1.1125	0.162946	0	0	0	0	0	0.00634155	0	0	0
0.333229	0	0.0742188	2.225	0	0.000122547	0.00319602	0.5	0	1.25	0	0	0	0.0265686	4.07969	0.00641449	1.86868	0.826971	2.03437	0	0.0625	0.0410299	0	0.00781262	0	0	0	0.297931	0.0352478	0.861215	1.70483e-06	0.000396729	0.0131808	0.430296	0.0340916	0	0	0	0.00757775	2.82278	0.725446	0	0.5	0.0621094	0	0	0.00634155	0	0	0.188338
4	4	4.00195	6.225	4	4	4	4.03125	4	5.28401	4	4	4	6	8	4.00186	4.00391	4	4	4	4	4	4	4.00781	4	4	4	4.08505	4	5.22446	4	4	4.00261	4.00781	4	4	4	4.00327	4	5.1125	4.16295	4	4.03125	4	4	4	4.00634	4	4	4
0.200244	0.125034	0	2.225	0	0	0	1.05626	0	1.25024	0	0	0	0	4	0.0018572	0.00390643	0	0	0	0	0.515625	0.429304	0.00781262	0	0	0.0441543	0.0333857	0.000882027	0.908136	0.000244141	0	0.00260989	0.315835	0	0	0.041685	0	0	1.11991	0.162946	6.10352e-05	1	0	5.72205e-06	0	0.00634155	0	0	0
1.52555	2.23303	1.52555	3.75055	1.52555	1.52555	1.52555	1.52555	2.24367	2.77555	1.52555	1.77555	1.52555	1.52593	5.52555	1.52741	1.52946	1.52555	1.52555	1.52555	1.52555	1.52555	1.52555	1.53336	1.52855	1.52555	1.52555	1.55868	1.52555	2.39067	1.52555	1.52555	1.62367	1.52555	2.34437	1.52555	1.52555	1.52555	1.52555	2.63837	1.6885	1.52555	2.71182	1.60077	1.52555	1.55275	1.53189	1.52555	1.52555	1.52555
0	0	0.03125	2.225	0	0	0	0	0	1.25	0	0	0	0	4.25	0.0018572	0.00390643	0	0	0	0	0.0223237	0	0.00781262	0	0	0	0.033134	0	0.861215	0	0	0.00260989	0	0	0	0	0	0	1.1125	0.162946	0	0	0	0	0	0.00634155	0	0	0
0.377976	1.50298	0.377976	2.60298	0.377976	0.393797	0.377976	0.378464	0.422247	1.62798	0.377976	0.377976	0.377976	0.377976	4.37798	0.379833	0.381883	0.377976	0.377976	0.377976	0.377976	0.377976	1.12296	0.492932	0.377976	0.377976	0.377976	0.411228	0.377976	1.23919	0.387336	0.491503	1.37243	0.377976	0.446596	0.377976	0.377976	0.377976	0.377976	1.49048	0.540923	0.377976	4.08486	0.393384	0.377976	0.377976	0.384318	0.377976	0.380515	0.377976
0	0	0	2.225	0	0	0	0	0	1.25	0	0	0	0	4	0.0018572	0.00390643	0	0	0.0406901	1.44494	0	0	0.00781262	0	0	0	0.033134	0	1.68819	0	0	0.00260989	0	0	0	0	0	0	1.1125	0.162946	0	0	0	0	0	0.00634155	0	0	0
3.09375	3.09375	3.09375	5.31875	5.54836	3.09375	3.09375	3.09375	3.09375	4.84375	3.09375	3.09375	3.09375	3.09375	7.09375	3.09561	3.09766	3.09375	3.09375	3.09375	3.09375	3.09375	3.09375	3.10156	3.09375	3.09375	3.09375	3.12688	3.09375	3.95497	3.09963	3.09375	3.09636	3.09375	3.09375	3.09375	3.09375	3.10156	3.09375	4.20625	3.2567	3.09375	3.09375	5.58318	3.09375	3.09375	3.10009	3.09375	3.09375	3.09375
0.0280031	0.000659365	0.000659365	2.22566	0.000659365	0.000733487	0.000659365	0.00459065	0.000659365	1.25066	0.000659365	0.000659365	0.000659365	0.000659365	4.00066	0.551996	0.00456579	0.000659365	0.000659365	0.000659365	0.000659365	0.000659365	0.000659365	0.00847198	0.000659365	0.000659365	0.344409	0.0337934	0.000659365	1.71187	0.000659365	0.0241579	0.00326925	0.000659365	0.000659365	0.000659365	0.0718059	0.000659365	0.0803469	1.15531	0.163789	0.000659365	0.000659365	0.000659365	0.000659365	0.000659365	0.119501	0.00474872	0.000659365	0.000659365
0.00585938	0	0	2.225	0	0	0.73125	0	0	5.75	0	0	0	0	4.06389	0.0018572	0.00390643	0	0	3.33557	0	0	0	0.00781262	0	0	0.501571	0.033134	0	0.861215	0	0	0.00260989	0	0	0	0	0.046875	0.233789	1.1125	0.162946	0	0	0.237598	0	0.917578	0.00688144	0	0	0
0.1875	0	0	3.32763	0	0	0	0	0	1.25	0.09375	0	0	0	4	0.0018572	0.00390643	0.00292969	0.00194044	0	0.0329241	0	0	0.00781262	0.00911458	0	0.00585938	0.033134	4.57764e-05	0.861215	0	0	0.00260989	0	0.0078125	0	0	0	0.917578	1.1125	0.162946	0.567965	0	0	0.917578	0.00702195	0.00634155	0.233789	0	0
0.5	0.25	0	2.225	0	0	0	0.0027777	0.400793	1.25	0	0	0	0	4	0.0375738	0.00390643	0.111111	0	0	0	0	0.00556345	0.00781263	0.000765714	0	0	0.0881935	0	0.862097	0.0234379	0	0.0651099	0	0	0.0171277	0	0	0.015625	1.1125	0.163712	0	0.5	0	0	0	0.00634155	0	0	0
0	0.0678546	0	2.225	0.0440017	0.00195312	0.00531676	0.000211276	0	1.25	0	2.1864	0.25744	0	4.41495	0.57331	0.00390643	0	0	0.125	0	0	0	0.0240887	0	0	0.00311394	0.033134	0	1.13785	0	0	0.917418	0.0625	0.0625	0.000251653	0.0078125	0	0.000976562	1.34139	0.163133	0	0	0.950893	0.9375	0	0.0165733	0	0.00247219	0.00150923
0	0.0272042	0	2.225	0	0	0	0	0.0208595	1.25	0	0.105788	0	0	4	0.0018572	0.00390643	0.00585938	0	0	0	0	0	0.0618787	0.00703125	0	0	0.126884	0	0.862671	0	0.126465	0.00260989	0	0	0.015625	0.25	0	0	1.15254	1.03029	0	0	0	0	0	0.00634155	0.860317	0	0
0	0.00782967	0	2.22859	0	0	0	0	0	1.25	0	0	0	0	4	0.0018572	0.00390643	0	0	0	0	0.09375	0	0.00781262	0	0	0	0.033134	0	2.54135	0	0	0.00260989	0	0	0	0	0	0	1.1125	0.176705	0	0.000418527	0	0	0	0.00634155	0	0	0.0552455
0	4.57764e-05	0	4.78953	0	0	0	0	0	1.25	0	0	0	0	4	0.0018572	0.00390643	0	0	0	0	0.1875	0	0.00781262	0.000183105	0.00419171	0	0.0407118	0	2.36122	0	0	0.00260989	0	0	0.491071	0	0	0	1.1125	0.975446	0.0078125	0.429548	0	0	0	0.00634155	0	0	0
0	0	0	2.225	0	0	0	0	0	1.25	0	0.0331473	0	1.25	4	0.0197162	0.0117495	0	0	0	0	0	0	0.00781262	0.0104396	0	0	0.033134	0	0.861215	0	0.00195312	0.00275986	0	0	0	0	0	0	1.1125	0.163029	0	0	0	0	0	0.00634155	8.2936e-05	0	0
0	0	0.0874174	2.22842	0	0	0	0	0	1.75	0	0.190073	0	0.0137591	4	0.0018572	1.01423	0.000183105	0	0	0	0	0	0.00781262	0.135005	0	0	0.033134	0	0.871025	0.5	0	0.00260989	0	0	0.25	0	0.307812	0	1.1125	0.162946	0	0	0	0	0	0.00634155	0	0	0
0	0	0	2.225	0	0	0	0	0	1.25	0.0192827	0	0	0	4.00049	0.0018572	0.00390643	0	0	0	0.322161	0	0	0.00781262	0	0	0	0.033134	0	0.861215	0	0	0.00260989	0.0714314	0.859096	0	0.281433	0.00641276	0	1.1125	0.162946	0.0117711	0	0.00786258	0	0	0.0228036	0.0187196	0	0
0	0	0	2.225	0	0	0	0	0	1.25	0	0	0	0	4	0.0018572	0.00390643	0	0	0	0	8	0	0.00781262	0.0789657	0	0.523438	0.033134	0	0.861215	0	0	0.00260989	0	0	0.0078125	0.5	0.00169567	0	1.12031	0.162946	0	0	0	0	0	0.00634155	0	0	0
0.00585938	0	0	2.225	0	0	0	0	0	1.25	0	0	0	0	4	0.0018572	0.00390643	0	0	0	0	0	0	0.00781262	0.31582	0	2.15234	0.033134	0	0.861215	0	0	0.00260989	0	0	0	0	0.00641276	0	1.1125	0.162946	0	0	0	0	0	0.00634155	0	0	0
0	0.125034	0	2.225	0	0	0	0	0.00104229	1.28125	0	0.322161	0	0.000211276	4.41495	0.0018572	0.00392797	0	0	0	0	0.515625	0	0.00781262	0.631625	0	0	2.45002	0.867584	0.950408	0.0319569	0	3.65914	0.000765714	0	0	0	0	0.065085	1.1125	0.162946	0.0078125	0	0.03125	0	0	0.00634155	0	0	0.000157715
0.5	0	0	2.225	0.311719	0.0258621	0	0.130093	0	1.25	0	0	0	0	4	0.0018572	0.00390643	0	0	0	0	0	0	0.00781262	0	0	0	0.033134	0.000976562	0.861215	0	0	0.00260989	0.0416781	0	3.05176e-05	0	0	0.015625	1.11641	0.162946	0	0	0.00911458	0	0	0.00634155	0	0	0
0	0.0625275	0	2.225	0	0	0	0	0	1.25	0	0	0	0	4	0.0160529	0.00390643	0	0	0	0.100586	1.35	0	0.00781262	2.59237	0	0	0.0335002	0	0.861215	0	0	0.00260989	0	0	0	0	0	0	1.1125	0.162946	0.00690167	0	0	0.00775437	0	0.028604	0	0	0.455079
0.100183	0	1.25	2.225	0	0.000332491	0	0.5	8.58307e-06	1.25	0	0	0	0	4	0.0221954	0.0201825	0.000139986	0	0	0	0.333379	0	0.00781262	1.00087	0.0291391	0.000964644	0.033134	0	0.861215	1.49012e-08	0.0724876	0.00260989	6.10352e-05	0.110065	0	0.00139699	0.85	0	1.1125	0.81655	0	0.583356	0	0	0	0.00634155	0	0	0
0	0	0.178385	2.225	0	0	0.0234741	0.0078125	0.00407644	1.25	0	2.07873	0	0	4	0.0018572	0.00390643	9.15527e-05	0	0	4.76837e-07	0.127408	0	0.00781262	0.00238159	0	0	0.0346355	0	0.861215	0	1.81405e-07	0.00260989	0	0	0	0.0538644	0.0927083	0	1.12201	0.165199	0.000810896	0.0078125	0	0	0	0.00652482	0	0	0.00590515
0	1	0.00175167	2.225	0	0	0	0	0	1.25	0	0.0913153	0	0.00195312	4	0.0395403	0.00390643	0	0.000244141	0	0	0	0	0.00781262	0.000539892	0.7875	0	7.51011	0	0.861215	7.5469e-05	0	0.00260989	0	0	0.00390625	0	0	0	1.1125	0.162946	0.125	0	0.00830639	0	0	0.00634155	0	0	0
4.21875	0.353063	0	2.225	0	0	0	0	0.105788	1.25	0	0	0	0.169643	4.0082	0.0018572	0.00390643	0	0	0	0	0	0	0.00781262	0	0	0	0.080009	0	0.861215	0	0	0.00260989	0	0.127547	0	0	0	0	1.1125	0.162946	0	0.16875	0	0.14881	0	0.00634155	0	0	0
0	0	0	2.225	0	0	0	0	1.79023	1.25	0	0	0	0	4	0.00211208	0.00390643	0	0	0.216964	0.0440017	0	0	0.757965	0	0	0.000225361	2.40162	0.950893	0.861215	0.871843	0.0371903	0.0651099	9.94749e-05	0.179658	0.000754616	1.03768	0	0	1.1125	0.162946	0	0	0	0	0	0.00634155	0	0	0.0398437
0	0	0	3.47891	0	0	0	0.0244141	0.018457	1.75	0	0.25	0	0	4	0.0262713	0.00390643	0	0	0	0	0	0	0.00781262	0	0	0	0.033134	0.0078125	1.61512	0	0	0.0154273	0	0.0244141	0	0	0	0	1.11934	0.162946	0	0.0552455	0.00951233	0.96747	0.00292969	0.00819875	0	0	0
0	0	0	2.27906	0	0	0	0	0	1.25	0.000810896	0	0	0	4	0.0018572	0.00390643	0	0.000482916	0	0	0.0625	0.00878906	0.00781262	0	0.0661412	0	0.033134	0	0.861215	0	0	0.00260989	0	0	0	0	0	0	1.17461	0.287946	1	0	0	0	0.00104229	0.00634155	0	0	0.00589694
0	0	0.736607	2.45	0	3.72529e-09	0	2.0625	0	1.25	0	0	0	0	4	0.0018572	0.00390643	0	0	0	0	0	0.95442	0.00781262	0.264797	0.0325521	0	0.066268	0	0.861215	0	0.000488281	0.00260989	7.62939e-06	0.00473324	0	0	0.391741	0	1.1125	0.162946	0	2.07233	0	0	0	0.00634155	0	0	0
0	0.00702195	0	2.225	0	0	0	0	0.00522868	1.25	0.20894	0	0	0	4	0.00283376	0.00390643	0	0	0	0	0.000976562	0	0.0228916	0	0	0	0.246118	0	0.861215	0	0.03125	0.00260989	1	0	0	0	0	0	1.1125	0.162946	0	0	0.0989583	0	0.000183105	0.00634155	0	0	0
0	0	0	2.225	0	0	0.00203469	0	0	1.25	0.000732422	1	0	0	4.25	0.00482757	0.00390643	0.600549	0	0	0.00729167	0	0	0.00781262	0	0	1.78394	0.033134	0	0.861215	0	0.00227919	5.25266	0	0	0	0	0	0.20894	1.11357	0.162946	0	0	0.20894	0	0.988234	0.00634155	0	0	0
0	0	0.00445557	2.975	0	0	0	0	0	1.25	0	0	0	0	4	0.0018572	0.00390643	0.84375	0.786349	0	6.10352e-05	0.000891174	0	0.00781262	0	0	0	0.033134	0.000299431	1.61267	0	0	0.00260989	0	0	0	0	0	0	1.1125	0.163007	0	0	0	0	0	0.00749952	0	0	0
0	0	0	2.225	0	5.8016e-05	0	0.000312203	0	1.25	0	0.000361851	0	0	9.33229	0.00186304	0.035259	0.107147	3.8147e-06	0.136366	0	0	0.015625	0.00781262	0	0.231502	0	0.114182	0	0.861215	0	0	0.00260989	0.300791	0.25	3.91722e-05	0.553045	0	0	1.1125	0.162946	0.000488281	0	0	0	0	0.0063709	0	0	3.29837e-05
0.25	0.00123852	3.88726e-07	2.225	3.88726e-07	3.88726e-07	9.46566e-06	3.88726e-07	3.88726e-07	1.25	3.88726e-07	0.53768	3.88726e-07	3.88726e-07	4	0.0945659	0.00390682	3.88726e-07	0.0414066	3.88726e-07	3.88726e-07	0.0314584	3.88726e-07	0.174503	3.88726e-07	3.88726e-07	3.88726e-07	0.0331344	3.88726e-07	0.861216	3.88726e-07	0.291632	0.00261028	1.06076	3.88726e-07	0.00781289	3.88726e-07	3.88726e-07	3.88726e-07	1.17078	0.162947	3.88726e-07	3.88726e-07	3.88726e-07	3.88726e-07	3.88726e-07	0.00634194	0.25	3.88726e-07	3.88726e-07
0	0.00702195	0	2.80508	0	0	2.28882e-05	0.00455729	0.00522868	1.25	0	2.36642	0	0	4	0.0018572	0.00390643	0	0	0.046875	0	0.000485111	0	0.00781262	0	0	0	0.033134	0	1.37382	0	0	0.00260989	0.430158	0	0	0	0	0	1.12748	0.236607	0	0.0272042	0	0	0	0.00634155	0	0	0
0.00390625	0	0	2.225	0	4.00647	0	0	0	1.25	0	0	0	0	4	0.00800966	0.00390643	7.14041e-05	0.00390834	0.125	0	0.250347	0	0.00787376	0	0	0	0.900718	1.69842	0.861215	0.0023789	1.15558	1.11891	0	0	0.0927136	0.0078125	0	0.0963838	1.20521	0.252477	0	0	0	0	0	0.00634155	0.0309361	0	0
0	1.52588e-05	0	2.225	0	0	0	0	0	1.25	0	0.502401	0	0	4.00106	0.00336643	0.00390643	0	0.333726	0	0	0.0312729	0.59375	0.00781262	0.0165834	0	0	0.033134	0	0.869028	0.428572	0	0.00260989	0	0	0	0	0	0	1.1125	0.162946	0	0	0	0	0.402681	1.75634	0	0	0.142674
0	0	0	2.23958	0	0	0.73125	0	0	1.25	0	0	0	0	4	0.0018572	0.00390643	0	0	3.33557	0	0	0	0.834783	0	0	0.256063	10.9693	0	0.861215	7.15256e-07	0	0.00260989	0	0	0	0	0	0	1.1125	0.162946	0.0325521	0	0.0234375	0	0	0.00634155	0	0	0
0	0.139293	0	2.22589	0	0	0	0	1.17009	1.25	0	0	0.261161	0	4	0.0018572	0.0375509	0	0	0	0.00195312	0	0.610772	0.00781262	0	0	0	0.033134	0	0.861307	0	0.0242231	1.40251	0	0.56862	0	0	0.0113666	0	1.1125	0.1649	0	0.206399	2.6341	0	0	0.00738385	0	0.00253906	0
0.515625	0	0	2.225	0	0	0	0.0296167	0.0198292	1.25	0	0	0.00390625	0	4.0009	0.0018572	0.0351564	0	0	0	0	0	0	0.00781262	0	0	0	1.06829	0	0.861215	0	2.14844	2.01823	0	0	0	0	0	0	1.1125	0.164095	0	0	0.00273089	0	0	0.00649042	0.761972	0	0
0	2.72899	6.10352e-05	2.225	0	0.000266812	0	0.00116778	6.86646e-05	1.25	0	0	0.0687197	0	4	0.0018572	0.00390913	0.0267857	0	0	0	0.0156213	0.204548	0.0621511	0	8.03668e-05	0	0.0333782	0	0.861215	0	0.0184152	0.00323185	0.738297	0.243811	0.50017	0	0.000200412	0.285364	1.11523	0.162946	0	0	1.57245	0	0	0.00634155	0	0	0
0.450488	0.45	0.457813	2.67518	0.45	0.45	0.45	1.87634	0.45	1.7	0.575	0.45	0.4591	0.45	5.8849	0.451857	0.55516	0.45	0.7	0.45	0.45	0.450244	0.65894	0.615719	0.45	0.45	0.45	0.483134	0.450061	1.3114	0.681502	0.898975	0.453098	0.528955	0.45	0.45	0.45	0.451455	0.45	1.5625	0.612946	0.45	0.45	0.45	0.45	0.45	0.456342	0.450811	0.45	3.2625
0.00105898	0	0.275391	2.225	0	0	0	0	0.237013	1.25	0.0483398	0	0	0	4.00393	0.00187321	0.00390643	0	5.1	0	0.28125	0.509834	0	0.124129	0	0	0.00209548	0.033134	0.45649	1.68819	0.012561	0.0078127	0.00260989	0	0	0	0	0	0	1.1125	0.444196	0	0	0	0	0	0.0420581	0	0	0.160433
0	0.000422551	0	2.225	0	7.45058e-09	0.108731	3.49889	6.59718e-05	1.25	0.09375	0	0	0	4	0.0122739	0.00396746	1.19543	0	0	0	0.5	0	0.00781262	0	0	0	0.033134	0	0.861215	0	0.00297038	0.00900301	0.0068512	0	0.333379	0.000148869	0	0.690104	1.60741	0.162946	0	0	0	0	0.391741	0.00634155	0.0204032	0.000224958	0
0	0.15	0	2.22779	0	0	0	0.154762	0	1.25	0	0.00494438	0	0	4	0.159969	0.00390643	0.0993648	1.43643	0.00408936	0	0	0	0.0207437	1.47234e-05	0	0	0.033134	0.015625	0.861215	0	0	0.00260989	0	0	0	0	0	0	1.12532	0.162946	0.0416207	0	0	0.16875	0.00594076	0.00634155	0	0	0
0	0.000400218	0	2.225	0	0.00141621	0	0	2.93201e-05	1.25	0	3.05176e-05	0	0	4	0.0018572	0.00514456	0	0	0	0	0.60005	0	0.00781262	0	0	0.0625	0.033134	0	0.861215	0	0.0375046	0.00260989	0	9.53674e-07	0.00117416	0.0140658	0.75	0.204548	1.1125	0.438603	0	0	0.204548	0	0	0.00634155	0	0	0
0.233789	0	0	2.225	0	0.000423917	0	0.00192739	0.214652	1.25	0	0	0	0	4	0.00200882	0.0186073	2.25163e-05	0.0296832	0	0	0	0	0.00781262	0.00830639	0	0	0.033134	0	0.861215	0	0	0.00260989	0	0.0632324	0	0	0	0	1.1125	0.162946	0	0	0	0	0.0374391	0.00634155	0	0	0
0	0	0	2.225	1.5	0.015625	0	0	0	1.25098	0	0	0	0	4	0.001894	0.00390643	8.65957e-06	6.10352e-05	0	0.00253906	0	0	0.00781262	0	0	0	0.033134	0	0.861215	0.000976562	0	0.0104224	0	0	0	0.00182059	0	0.0662314	1.1125	0.162946	0	0	0	0	0	0.00634155	0.00393129	0	0
2.29167	2.29167	2.29167	5.85039	2.29167	2.29167	2.29167	2.40462	2.29167	3.54167	2.29167	2.29167	2.29167	2.29167	6.29167	2.29352	2.3048	2.3188	4.11022	2.29167	2.29264	2.29212	2.47917	2.29948	2.29376	2.29167	2.29167	2.3248	3.43695	4.4866	2.29167	2.29167	2.29428	2.29167	2.29167	2.29172	2.30813	2.29167	2.29167	3.40501	3.97699	2.29167	2.29183	2.29557	2.29167	2.29167	3.08667	2.29167	2.29167	2.29195
0	1.03972	0	2.225	0	0	0	0	0	1.25	0	0	0	0.00195312	4	0.0018572	0.00390643	0	0.2	0	0	0.144643	0	0.00781262	0	0	0	0.0335002	0	0.861215	0	0	0.00260989	0	0.000175476	0.25	0	0	0.00319602	1.1125	0.162946	0	0	0	0	0	0.00634155	0	0	0
0.200244	0.125034	0	2.225	0	1.49012e-08	0	1	0	1.25	0	0	0	0	4.00469	0.0018572	0.71017	0.000244141	0.176532	0	6.10352e-05	2.18456	0	0.0473011	0.424178	0	0	0.562683	0.0625553	0.861215	0.000136847	0	0.00260989	0.0103288	0	0	0	0	0	1.1125	0.91374	0	1	0	0	0	0.0214436	0	0	0.000140928
15.25	15.25	15.25	17.4896	15.25	15.2501	15.25	15.2502	15.25	16.5921	15.25	15.25	15.4375	15.25	20.25	15.2519	15.2539	15.25	15.25	15.6963	15.25	15.25	15.2513	15.2578	15.25	15.25	15.25	15.2831	15.25	16.1112	15.25	15.2505	15.2526	15.25	15.25	15.25	15.25	16	15.255	16.3625	15.4129	15.2826	15.2502	15.25	15.25	15.25	15.2572	15.25	15.25	15.2505
0	0.00702195	0	2.225	0	0	0	0	0.00522868	1.25	0	0	0	0	4	0.0018572	0.00390643	0	0	0.0078125	0	1.50159	0	0.022794	0	0	0	0.246118	0	0.861215	0.00036639	0	0.00260989	0	0	0	0	0	0	1.1125	0.162946	0	0	0.527517	0	0	0.491878	0	0	0
0.0026699	0.0026699	0.0026699	3.20267	0.0026699	0.00462302	0.0026699	0.0026699	0.0026699	1.25267	0.0026699	3.91851	0.0026699	0.00304738	4.00267	0.57598	0.00657633	0.0026699	0.0026699	0.12767	0.0026699	0.0026699	0.2556	0.0104825	0.0026699	0.359441	0.0026699	0.0358039	0.0026699	0.863885	0.0026699	0.0026699	0.00527979	0.0026699	0.0026699	0.0026699	0.0104824	0.0026699	0.0026699	1.11549	0.165616	0.0026699	0.148366	0.0026699	0.0026699	0.0298741	0.00901145	0.0026699	0.0026699	0.0026699
0	0	0	3.20714	0	0	0	4.66428	0	2.23214	0	0	0.0235421	0.0377884	4.01562	0.0018572	0.00390643	1.06027	0	0	0	0.251465	0	0.0618787	0	0	0.046875	0.126884	0.112095	0.861215	0	0.480855	0.00260989	0	0	0.000279629	0	0	0	1.11408	0.162946	0	0	0	0.483997	0.0221111	0.00634155	0	0.0113666	0
[truncated: 142 more columns]
